# Supplementary material for: Bacterial community structure of Anopheles hyrcanus group, Anopheles nivipes, Anopheles philippinensis, and Anopheles vagus from a malaria-endemic area in Thailand
Source: PLoS One. 2023 Aug 17;18(8):e0289733. doi: 10.1371/journal.pone.0289733 (PMC10434920; doi:10.1371/journal.pone.0289733)
Supplement: S1 Table — (XLSX) [file pone.0289733.s001.xlsx]

## Sheet: Sheet1
S1 Table. Results of the processed sequencing data.
Sample Name	Raw PE(#)	Raw reads(#)	Clean reads(#)	Effective reads(#)	Base(nt)	AvgLen(nt)	Q20	Q30	GC%	Effective%
Hyr1	175707	151457	144756	133192	56723733	426	96.78	90.67	52.52	75.8
Hyr2	184827	160572	153386	127930	54503354	426	96.7	90.41	52.32	69.22
Hyr4	263510	103354	100407	95152	34139295	359	96.89	91.31	51.76	36.11
Hyr5	186549	161175	156194	141821	59365007	419	97.16	91.32	55.23	76.02
Niv1	178279	154061	148015	134020	56499795	422	97.02	91.09	53.54	75.17
Niv2	170770	147090	140343	130308	55139597	423	96.79	90.6	51.74	76.31
Niv3	189196	161321	153538	136405	57804614	424	96.66	90.21	53	72.1
Niv4	185817	160970	155373	131139	54575965	416	97.28	91.68	54.36	70.57
Niv5	180912	158636	152345	143839	60886409	423	97.35	91.71	54.89	79.51
Phi1	179656	153988	148622	136785	57522225	421	97.16	91.38	53.61	76.14
Phi2	179219	105658	92240	79039	33313840	421	97.31	91.92	53.71	44.1
Phi3	358460	129300	89167	74854	31193942	417	96.8	90.84	53.15	20.88
Phi4	173166	152137	147060	136728	57914251	424	97.16	91.33	53.75	78.96
Vag1	364757	130820	96365	86556	35901279	415	96.46	90.21	52.07	23.73
Vag2	367318	148025	140754	130437	50628467	388	96.61	90.6	52.9	35.51
Vag3	353859	129436	90810	78905	33151711	420	96.96	91.21	53.02	22.3
Vag4	358678	162266	160152	136597	52836816	387	96.78	90.88	52.67	38.08
Notes:
Raw PE represents the original paired ends (PE) reads after sequencing;
Raw reads represents tags merged from PE reads;
Clean reads represents tags after filtering;
Effective reads represents tags after filtering chimera and can be finally used for subsequent analysis;
Base is the number of bases of the Effective Tags;
AvgLen represents average length of Effective Tags;
Q20 and Q30 are the percentages of bases whose quality value in Effective Tags is greater than 20 (sequencing error rate is less than 1%) and 30 (sequencing error rate is less than 0.1%);
GC (%) represents GC content in Effective Tags;
Effective (%) represents the percentage of Effective reads in Raw PE.
