# Supplementary material for: Bacterial community structure of Anopheles hyrcanus group, Anopheles nivipes, Anopheles philippinensis, and Anopheles vagus from a malaria-endemic area in Thailand
Source: PLoS One. 2023 Aug 17;18(8):e0289733. doi: 10.1371/journal.pone.0289733 (PMC10434920; doi:10.1371/journal.pone.0289733)
Supplement: S4 Table — (XLSX) [file pone.0289733.s004.xlsx]

## Sheet: Shared ASVs
S4 Table. List of amplicon sequence variants (ASVs) indicates unique and shared ASVs among the four Anopheles species. (k;Kingdom, p;Phylum, c;Class, o;Order, f;Family, g;Genus, Species;s)
#OTU ID	Consensus Lineage of shared ASVs	HYR	NIV	PHI	VAG
OTU_1	k__Bacteria; p__Proteobacteria; c__Gammaproteobacteria; o__Pseudomonadales; f__Pseudomonadaceae; g__Pseudomonas; s__Pseudomonas_sp.	0.0726026	0.001088	0.0791235	0.309716
OTU_2	k__Bacteria; p__Proteobacteria; c__Gammaproteobacteria; o__Enterobacterales; f__Yersiniaceae; g__Serratia	0.035421	0.0666524	0.0538308	0.000106866
OTU_8	k__Bacteria; p__Proteobacteria; c__Gammaproteobacteria; o__Enterobacterales; f__Erwiniaceae; g__Pantoea	0.000492471	0.0665406	0.0037416	0.000267165
OTU_10	k__Bacteria; p__Proteobacteria; c__Gammaproteobacteria; o__Pseudomonadales; f__Moraxellaceae; g__Enhydrobacter; s__uncultured_bacterium	0.00723933	0.0413235	0.0334733	0.000106866
OTU_17	k__Bacteria; p__Firmicutes; c__Bacilli; o__Staphylococcales; f__Staphylococcaceae; g__Staphylococcus	0.0461199	0.0131475	0.00182386	0.000961795
OTU_24	k__Bacteria; p__Proteobacteria; c__Gammaproteobacteria; o__Enterobacterales; f__Enterobacteriaceae; g__Klebsiella	0.0101449	0.0154251	0.00218595	0.000124677
OTU_28	k__Bacteria; p__Firmicutes; c__Bacilli; o__Lactobacillales; f__Streptococcaceae; g__Streptococcus	0.00211763	0.000101682	0.00206526	0.041749
OTU_34	k__Bacteria; p__Firmicutes; c__Clostridia; o__Peptostreptococcales-Tissierellales; f__Peptostreptococcaceae; g__Romboutsia; s__uncultured_bacterium	0.00374278	0.00657881	0.0102995	0.0013002
OTU_42	k__Bacteria; p__Proteobacteria; c__Gammaproteobacteria; o__Pseudomonadales; f__Moraxellaceae; g__Acinetobacter	0.00498627	0.0062636	0.00319176	0.000783685
OTU_43	k__Bacteria; p__Firmicutes; c__Bacilli; o__Staphylococcales; f__Staphylococcaceae; g__Staphylococcus; s__Staphylococcus_saprophyticus	0.0153528	0.000965977	0.00108627	0.000142488
OTU_59	k__Bacteria; p__Actinobacteriota; c__Actinobacteria; o__Propionibacteriales; f__Propionibacteriaceae; g__Cutibacterium; s__uncultured_bacterium	0.00199451	0.00455535	0.00166293	0.000801496
OTU_68	k__Bacteria; p__Bacteroidota; c__Bacteroidia; o__Bacteroidales; f__Porphyromonadaceae; g__Porphyromonas; s__uncultured_bacterium	0.000258547	2.03364e-05	0.000295037	0.0115237
OTU_86	k__Bacteria; p__Proteobacteria; c__Gammaproteobacteria; o__Pseudomonadales; f__Moraxellaceae; g__Acinetobacter; s__Acinetobacter_baumannii	0.00034473	0.00171842	0.00194456	0.00192359
OTU_88	k__Bacteria; p__Actinobacteriota; c__Actinobacteria; o__Corynebacteriales; f__Corynebacteriaceae; g__Lawsonella; s__uncultured_bacterium	0.000418601	0.00369105	1.34108e-05	5.34331e-05
OTU_101	k__Bacteria; p__Proteobacteria; c__Gammaproteobacteria; o__Pseudomonadales; f__Pseudomonadaceae; g__Pseudomonas	0.00337343	0.000854127	0.000120697	0.000106866
OTU_110	k__Bacteria; p__Cyanobacteria; c__Cyanobacteriia; o__Chloroplast; f__Chloroplast; g__Chloroplast	0.000664836	1.01682e-05	0.00265533	0.00172767
OTU_120	k__Bacteria; p__Proteobacteria; c__Alphaproteobacteria; o__Rhizobiales; f__Beijerinckiaceae; g__Methylobacterium-Methylorubrum; s__uncultured_bacterium	0.000861825	0.00188111	0.000214572	3.56221e-05
OTU_138	k__Bacteria; p__Firmicutes; c__Bacilli; o__Lactobacillales; f__Lactobacillaceae; g__Lactobacillus; s__Lactobacillus_plantarum	0.00249929	0.000152523	0.000147518	8.90551e-05
OTU_224	k__Bacteria; p__Firmicutes; c__Bacilli; o__Staphylococcales; f__Gemellaceae; g__Gemella; s__uncultured_bacterium	0.000812578	0.00011185	2.68215e-05	0.000748063
OTU_257	k__Bacteria; p__Proteobacteria; c__Alphaproteobacteria; o__Sphingomonadales; f__Sphingomonadaceae; g__Sphingomonas	0.000738707	0.000193195	4.02323e-05	0.000267165
OTU_285	k__Bacteria; p__Proteobacteria; c__Alphaproteobacteria; o__Sphingomonadales; f__Sphingomonadaceae; g__Sphingomonas	0.000160053	0.000172859	0.000657127	3.56221e-05
OTU_312	k__Bacteria; p__Proteobacteria; c__Gammaproteobacteria; o__Burkholderiales; f__Comamonadaceae; g__Diaphorobacter; s__uncultured_bacterium	0.000307795	0.000355886	4.02323e-05	1.7811e-05
OTU_499	k__Bacteria; p__Firmicutes; c__Bacilli; o__Staphylococcales; f__Staphylococcaceae; g__Staphylococcus	0.000258547	2.03364e-05	1.34108e-05	0.000124677
OTU_617	k__Bacteria; p__Actinobacteriota; c__Actinobacteria; o__Micrococcales; f__Microbacteriaceae; g__Aurantimicrobium	3.69354e-05	5.08409e-05	6.70538e-05	0.000124677
OTU_709	k__Bacteria; p__Actinobacteriota; c__Coriobacteriia; o__Coriobacteriales; f__Atopobiaceae; g__Atopobium; s__uncultured_bacterium	7.38707e-05	1.01682e-05	5.3643e-05	0.000124677
OTU_746	k__Bacteria; p__Actinobacteriota; c__Actinobacteria; o__Propionibacteriales; f__Propionibacteriaceae; g__Cutibacterium; s__uncultured_bacterium	2.46236e-05	8.13455e-05	2.68215e-05	3.56221e-05
OTU_788	k__Bacteria; p__Proteobacteria; c__Alphaproteobacteria; o__Rhizobiales; f__Beijerinckiaceae; g__Methylobacterium-Methylorubrum	2.46236e-05	2.03364e-05	5.3643e-05	0.000124677
OTU_1243	k__Bacteria; p__Actinobacteriota; c__Actinobacteria; o__Corynebacteriales; f__Nocardiaceae; g__Rhodococcus; s__Rhodococcus_erythropolis	2.46236e-05	1.01682e-05	2.68215e-05	1.7811e-05

## Sheet: HYR unique ASVs
S4 Table. List of amplicon sequence variants (ASVs) indicates unique and shared ASVs among the four Anopheles species/group. (k;Kingdom, p;Phylum, c;Class, o;Order, f;Family, g;Genus, Species;s)
#OTU ID	Consensus Lineage of unique ASVs in An. hyrcanus group	HYR	NIV	PHI	VAG
OTU_265	k__Bacteria; p__Planctomycetota; c__Planctomycetes; o__Isosphaerales; f__Isosphaeraceae	0.00116962	0	0	0
OTU_279	k__Bacteria; p__Acidobacteriota; c__Blastocatellia; o__Blastocatellales; f__Blastocatellaceae; g__Stenotrophobacter	0.00108344	0	0	0
OTU_294	k__Bacteria; p__Firmicutes; c__Bacilli; o__Staphylococcales; f__Staphylococcaceae; g__Staphylococcus; s__uncultured_bacterium	0.000972631	0	0	0
OTU_308	k__Bacteria; p__Firmicutes; c__Bacilli; o__Staphylococcales; f__Staphylococcaceae; g__Staphylococcus	0.000886448	0	0	0
OTU_339	k__Bacteria; p__Firmicutes; c__Bacilli; o__Staphylococcales; f__Staphylococcaceae; g__Staphylococcus; s__uncultured_bacterium	0.000800266	0	0	0
OTU_340	k__Bacteria; p__Firmicutes; c__Bacilli; o__Bacillales; f__Bacillaceae; g__Bacillus	0.000775642	0	0	0
OTU_392	k__Bacteria; p__Firmicutes; c__Bacilli; o__Bacillales; f__Planococcaceae; g__Lysinibacillus	0.000590966	0	0	0
OTU_454	k__Bacteria; p__Firmicutes; c__Negativicutes; o__Veillonellales-Selenomonadales; f__Veillonellaceae; g__Veillonella; s__uncultured_bacterium	0.000430912	0	0	0
OTU_472	k__Bacteria; p__Proteobacteria; c__Gammaproteobacteria; o__Burkholderiales; f__Comamonadaceae; g__Comamonas	0.000406289	0	0	0
OTU_503	k__Bacteria; p__Proteobacteria; c__Gammaproteobacteria; o__Pasteurellales; f__Pasteurellaceae; g__Actinobacillus	0.000369354	0	0	0
OTU_508	k__Bacteria; p__Proteobacteria; c__Gammaproteobacteria; o__Pseudomonadales; f__Pseudomonadaceae; g__Pseudomonas	0.000357042	0	0	0
OTU_524	k__Bacteria; p__Bacteroidota; c__Bacteroidia; o__Flavobacteriales; f__Weeksellaceae; g__Apibacter	0.00034473	0	0	0
OTU_530	k__Bacteria; p__Firmicutes; c__Bacilli; o__Staphylococcales; f__Staphylococcaceae; g__Staphylococcus	0.000332418	0	0	0
OTU_540	k__Bacteria; p__Proteobacteria; c__Gammaproteobacteria; o__Pseudomonadales; f__Pseudomonadaceae; g__Pseudomonas	0.000320106	0	0	0
OTU_551	k__Bacteria; p__Actinobacteriota; c__Actinobacteria; o__Corynebacteriales; f__Corynebacteriaceae; g__Corynebacterium	0.000307795	0	0	0
OTU_583	k__Bacteria; p__Proteobacteria; c__Gammaproteobacteria; o__Enterobacterales; f__Enterobacteriaceae; g__Enterobacter	0.000270859	0	0	0
OTU_603	k__Bacteria; p__Firmicutes; c__Bacilli; o__Staphylococcales; f__Staphylococcaceae; g__Staphylococcus; s__Staphylococcus_saprophyticus	0.000258547	0	0	0
OTU_618	k__Bacteria; p__Actinobacteriota; c__Actinobacteria; o__Micrococcales; f__Micrococcaceae; g__Glutamicibacter; s__Arthrobacter_sp.	0.000246236	0	0	0
OTU_622	k__Bacteria; p__Firmicutes; c__Bacilli; o__Lactobacillales; f__Streptococcaceae; g__Streptococcus; s__uncultured_bacterium	0.000246236	0	0	0
OTU_633	k__Bacteria; p__Chloroflexi; c__TK10; o__TK10; f__TK10; g__TK10; s__uncultured_bacterium	0.000233924	0	0	0
OTU_681	k__Bacteria; p__Proteobacteria; c__Gammaproteobacteria; o__Pseudomonadales; f__Pseudomonadaceae; g__Pseudomonas; s__Pseudomonas_aeruginosa	0.0002093	0	0	0
OTU_722	k__Bacteria; p__Proteobacteria; c__Gammaproteobacteria; o__Pseudomonadales; f__Pseudomonadaceae; g__Pseudomonas; s__Pseudomonas_aeruginosa	0.000196989	0	0	0
OTU_736	k__Bacteria; p__Proteobacteria; c__Gammaproteobacteria; o__Burkholderiales; f__Neisseriaceae; g__Neisseria	0.000184677	0	0	0
OTU_741	k__Bacteria; p__Proteobacteria; c__Gammaproteobacteria; o__Pseudomonadales; f__Pseudomonadaceae; g__Pseudomonas; s__Pseudomonas_aeruginosa	0.000184677	0	0	0
OTU_743	k__Bacteria; p__Actinobacteriota; c__Actinobacteria; o__Propionibacteriales; f__Nocardioidaceae; g__Nocardioides	0.000184677	0	0	0
OTU_759	k__Bacteria; p__Firmicutes; c__Clostridia; o__Peptostreptococcales-Tissierellales; f__Anaerovoracaceae; g__[Eubacterium]_nodatum_group	0.000172365	0	0	0
OTU_825	k__Bacteria; p__Proteobacteria; c__Gammaproteobacteria; o__Pasteurellales; f__Pasteurellaceae; g__Actinobacillus	0.000147741	0	0	0
OTU_837	k__Bacteria; p__Actinobacteriota; c__Actinobacteria; o__Micrococcales; f__Microbacteriaceae; g__Curtobacterium	0.000147741	0	0	0
OTU_838	k__Bacteria; p__Firmicutes; c__Bacilli; o__Lactobacillales; f__Carnobacteriaceae; g__Carnobacterium; s__Carnobacterium_maltaromaticum	0.000147741	0	0	0
OTU_845	k__Bacteria; p__Firmicutes; c__Bacilli; o__Erysipelotrichales; f__Erysipelotrichaceae; g__Dubosiella; s__uncultured_bacterium	0.000147741	0	0	0
OTU_847	k__Bacteria; p__Bacteroidota; c__Bacteroidia; o__Chitinophagales; f__Chitinophagaceae; g__Terrimonas; s__uncultured_bacterium	0.000147741	0	0	0
OTU_863	k__Bacteria; p__Proteobacteria; c__Gammaproteobacteria; o__Burkholderiales; f__Alcaligenaceae; g__Parapusillimonas; s__uncultured_bacterium	0.00013543	0	0	0
OTU_872	k__Bacteria; p__Firmicutes; c__Bacilli; o__Staphylococcales; f__Staphylococcaceae; g__Staphylococcus; s__Staphylococcus_saprophyticus	0.00013543	0	0	0
OTU_880	k__Bacteria; p__Actinobacteriota; c__Actinobacteria; o__Corynebacteriales; f__Mycobacteriaceae; g__Mycobacterium; s__Mycobacterium_sp.	0.00013543	0	0	0
OTU_908	k__Bacteria; p__Firmicutes; c__Bacilli; o__Staphylococcales; f__Staphylococcaceae; g__Staphylococcus; s__Staphylococcus_saprophyticus	0.000123118	0	0	0
OTU_909	k__Bacteria; p__Proteobacteria; c__Gammaproteobacteria; o__Pasteurellales; f__Pasteurellaceae; g__Actinobacillus	0.000123118	0	0	0
OTU_921	k__Bacteria; p__Firmicutes; c__Clostridia; o__Oscillospirales; f__Oscillospiraceae; g__UCG-002; s__uncultured_bacterium	0.000123118	0	0	0
OTU_922	k__Bacteria; p__Actinobacteriota; c__Actinobacteria; o__Frankiales; f__uncultured; g__uncultured; s__uncultured_bacterium	0.000123118	0	0	0
OTU_937	k__Bacteria; p__Proteobacteria; c__Gammaproteobacteria; o__Burkholderiales; f__Comamonadaceae; g__Comamonas	0.000110806	0	0	0
OTU_958	k__Bacteria; p__Actinobacteriota; c__Actinobacteria; o__Micrococcales; f__Intrasporangiaceae	0.000110806	0	0	0
OTU_959	k__Bacteria; p__Firmicutes; c__Bacilli; o__Bacillales; f__Bacillaceae; g__Bacillus	0.000110806	0	0	0
OTU_1030	k__Bacteria; p__Proteobacteria; c__Gammaproteobacteria; o__Burkholderiales; f__Comamonadaceae; g__Comamonas	9.84943e-05	0	0	0
OTU_1031	k__Bacteria; p__Bacteroidota; c__Bacteroidia; o__Bacteroidales; f__Muribaculaceae; g__Muribaculaceae; s__uncultured_bacterium	9.84943e-05	0	0	0
OTU_1044	k__Bacteria; p__Actinobacteriota; c__Actinobacteria; o__Corynebacteriales; f__Mycobacteriaceae; g__Mycobacterium	9.84943e-05	0	0	0
OTU_1045	k__Bacteria; p__Firmicutes; c__Bacilli; o__Erysipelotrichales; f__Erysipelotrichaceae; g__Allobaculum	9.84943e-05	0	0	0
OTU_1049	k__Bacteria; p__Firmicutes; c__Negativicutes; o__Veillonellales-Selenomonadales; f__Veillonellaceae; g__Veillonella; s__uncultured_bacterium	9.84943e-05	0	0	0
OTU_1062	k__Bacteria; p__Proteobacteria; c__Gammaproteobacteria; o__Enterobacterales; f__Enterobacteriaceae; g__Citrobacter	8.61825e-05	0	0	0
OTU_1063	k__Bacteria; p__Actinobacteriota; c__Actinobacteria; o__Bifidobacteriales; f__Bifidobacteriaceae; g__Bifidobacterium; s__Bifidobacterium_animalis	8.61825e-05	0	0	0
OTU_1064	k__Bacteria; p__Proteobacteria; c__Gammaproteobacteria; o__Aeromonadales; f__Aeromonadaceae; g__Aeromonas	8.61825e-05	0	0	0
OTU_1088	k__Bacteria; p__Proteobacteria; c__Gammaproteobacteria; o__Xanthomonadales; f__Xanthomonadaceae; g__Pseudoxanthomonas	8.61825e-05	0	0	0
OTU_1108	k__Bacteria; p__Proteobacteria; c__Gammaproteobacteria; o__Pseudomonadales; f__Moraxellaceae; g__Acinetobacter	8.61825e-05	0	0	0
OTU_1110	k__Bacteria; p__Desulfobacterota; c__Desulfovibrionia; o__Desulfovibrionales; f__Desulfovibrionaceae; g__Desulfovibrio	8.61825e-05	0	0	0
OTU_1125	k__Bacteria; p__Patescibacteria; c__Saccharimonadia; o__Saccharimonadales; f__Saccharimonadales; g__Saccharimonadales	7.38707e-05	0	0	0
OTU_1126	k__Bacteria; p__Bacteroidota; c__Bacteroidia; o__Bacteroidales; f__Prevotellaceae; g__Prevotella; s__uncultured_bacterium	7.38707e-05	0	0	0
OTU_1147	k__Bacteria; p__Proteobacteria; c__Gammaproteobacteria; o__Aeromonadales; f__Aeromonadaceae; g__Aeromonas	7.38707e-05	0	0	0
OTU_1191	k__Bacteria; p__Firmicutes; c__Bacilli; o__Staphylococcales; f__Staphylococcaceae; g__Staphylococcus	7.38707e-05	0	0	0
OTU_1194	k__Bacteria; p__Proteobacteria; c__Gammaproteobacteria; o__Pasteurellales; f__Pasteurellaceae; g__Actinobacillus	7.38707e-05	0	0	0
OTU_1195	k__Bacteria; p__Firmicutes; c__Clostridia; o__Clostridiales; f__Clostridiaceae; g__Hathewaya; s__Clostridiaceae_bacterium	7.38707e-05	0	0	0
OTU_1225	k__Bacteria; p__Firmicutes; c__Bacilli; o__Mycoplasmatales; f__Mycoplasmataceae; g__Mycoplasma	6.15589e-05	0	0	0
OTU_1226	k__Bacteria; p__Proteobacteria; c__Gammaproteobacteria; o__Xanthomonadales; f__Xanthomonadaceae; g__Stenotrophomonas; s__Stenotrophomonas_maltophilia	6.15589e-05	0	0	0
OTU_1247	k__Bacteria; p__Proteobacteria; c__Gammaproteobacteria; o__Burkholderiales; f__Nitrosomonadaceae; g__Ellin6067	6.15589e-05	0	0	0
OTU_1249	k__Bacteria; p__Proteobacteria; c__Gammaproteobacteria; o__Pasteurellales; f__Pasteurellaceae; g__Haemophilus; s__uncultured_bacterium	6.15589e-05	0	0	0
OTU_1274	k__Bacteria; p__Proteobacteria; c__Alphaproteobacteria; o__Rhizobiales; f__Rhizobiaceae; g__Allorhizobium-Neorhizobium-Pararhizobium-Rhizobium	6.15589e-05	0	0	0
OTU_1276	k__Bacteria; p__Bacteroidota; c__Bacteroidia; o__Bacteroidales; f__Prevotellaceae; g__Prevotella; s__uncultured_bacterium	6.15589e-05	0	0	0
OTU_1306	k__Bacteria; p__Actinobacteriota; c__Actinobacteria; o__Micrococcales; f__Microbacteriaceae; g__Agromyces	6.15589e-05	0	0	0
OTU_1307	k__Bacteria; p__Proteobacteria; c__Gammaproteobacteria; o__Xanthomonadales; f__Xanthomonadaceae; g__Stenotrophomonas	6.15589e-05	0	0	0
OTU_1308	k__Bacteria; p__Bacteroidota; c__Bacteroidia; o__Bacteroidales; f__Rikenellaceae; g__Rikenellaceae_RC9_gut_group; s__uncultured_bacterium	6.15589e-05	0	0	0
OTU_1309	k__Bacteria; p__Bacteroidota; c__Bacteroidia; o__Bacteroidales; f__Prevotellaceae; g__Prevotella; s__uncultured_bacterium	6.15589e-05	0	0	0
OTU_1310	k__Bacteria; p__Chloroflexi; c__AD3; o__AD3; f__AD3; g__AD3; s__uncultured_bacterium	6.15589e-05	0	0	0
OTU_1311	k__Bacteria; p__Firmicutes; c__Clostridia; o__Lachnospirales; f__Lachnospiraceae; g__Roseburia; s__uncultured_bacterium	6.15589e-05	0	0	0
OTU_1313	k__Bacteria; p__Firmicutes; c__Bacilli; o__Lactobacillales; f__Streptococcaceae; g__Streptococcus; s__Streptococcus_salivarius	6.15589e-05	0	0	0
OTU_1352	k__Bacteria; p__Acidobacteriota; c__Acidobacteriae; o__Subgroup_2; f__Subgroup_2; g__Subgroup_2; s__uncultured_bacterium	4.92471e-05	0	0	0
OTU_1353	k__Bacteria; p__Fusobacteriota; c__Fusobacteriia; o__Fusobacteriales; f__Leptotrichiaceae; g__Leptotrichia; s__uncultured_bacterium	4.92471e-05	0	0	0
OTU_1391	k__Bacteria; p__Actinobacteriota; c__Coriobacteriia; o__Coriobacteriales; f__Eggerthellaceae; g__Enterorhabdus	4.92471e-05	0	0	0
OTU_1392	k__Bacteria; p__Proteobacteria; c__Gammaproteobacteria; o__Burkholderiales; f__Comamonadaceae	4.92471e-05	0	0	0
OTU_1393	k__Bacteria; p__Bacteroidota; c__Bacteroidia; o__Cytophagales; f__Spirosomaceae; g__Runella	4.92471e-05	0	0	0
OTU_1394	k__Bacteria; p__Acidobacteriota; c__Acidobacteriae; o__Acidobacteriales; f__uncultured; g__uncultured; s__uncultured_bacterium	4.92471e-05	0	0	0
OTU_1439	k__Bacteria; p__Proteobacteria; c__Gammaproteobacteria; o__Alteromonadales; f__Shewanellaceae; g__Shewanella	4.92471e-05	0	0	0
OTU_1441	k__Bacteria; p__Firmicutes; c__Clostridia; o__Oscillospirales; f__Oscillospiraceae; g__Colidextribacter; s__uncultured_bacterium	4.92471e-05	0	0	0
OTU_1446	k__Bacteria; p__Proteobacteria; c__Gammaproteobacteria; o__Burkholderiales; f__Nitrosomonadaceae; g__Ellin6067; s__uncultured_bacterium	4.92471e-05	0	0	0
OTU_1448	k__Bacteria; p__Bacteroidota; c__Bacteroidia; o__Bacteroidales; f__Bacteroidaceae; g__Bacteroides; s__uncultured_bacterium	4.92471e-05	0	0	0
OTU_1450	k__Bacteria; p__Proteobacteria; c__Alphaproteobacteria; o__Tistrellales; f__Geminicoccaceae; g__Candidatus_Alysiosphaera; s__uncultured_bacterium	4.92471e-05	0	0	0
OTU_1451	k__Bacteria; p__Bacteroidota; c__Bacteroidia; o__Bacteroidales; f__Porphyromonadaceae; g__Porphyromonas; s__uncultured_bacterium	4.92471e-05	0	0	0
OTU_1498	k__Bacteria; p__Bacteroidota; c__Bacteroidia; o__Bacteroidales; f__Muribaculaceae; g__Muribaculaceae; s__uncultured_bacterium	4.92471e-05	0	0	0
OTU_1500	k__Bacteria; p__Bacteroidota; c__Bacteroidia; o__Bacteroidales; f__Tannerellaceae; g__Parabacteroides; s__uncultured_bacterium	4.92471e-05	0	0	0
OTU_1502	k__Bacteria; p__Bacteroidota; c__Bacteroidia; o__Bacteroidales; f__Prevotellaceae; g__Prevotella; s__uncultured_bacterium	4.92471e-05	0	0	0
OTU_1503	k__Bacteria; p__Actinobacteriota; c__Thermoleophilia; o__Solirubrobacterales; f__Solirubrobacteraceae	4.92471e-05	0	0	0
OTU_1504	k__Bacteria; p__Actinobacteriota; c__Actinobacteria; o__Actinomycetales; f__Actinomycetaceae; g__Actinomyces; s__uncultured_bacterium	4.92471e-05	0	0	0
OTU_1553	k__Bacteria; p__Proteobacteria; c__Gammaproteobacteria; o__Enterobacterales; f__Yersiniaceae; g__Rahnella1	3.69354e-05	0	0	0
OTU_1554	k__Bacteria; p__Fusobacteriota; c__Fusobacteriia; o__Fusobacteriales; f__Fusobacteriaceae; g__Cetobacterium; s__uncultured_bacterium	3.69354e-05	0	0	0
OTU_1557	k__Bacteria; p__Bacteroidota; c__Bacteroidia; o__Bacteroidales; f__Prevotellaceae; g__Prevotella; s__uncultured_bacterium	3.69354e-05	0	0	0
OTU_1558	k__Bacteria; p__Firmicutes; c__Clostridia; o__Peptostreptococcales-Tissierellales; f__Peptostreptococcaceae; g__Peptostreptococcus	3.69354e-05	0	0	0
OTU_1623	k__Bacteria; p__Firmicutes; c__Bacilli; o__Staphylococcales; f__Gemellaceae; g__Gemella; s__uncultured_bacterium	3.69354e-05	0	0	0
OTU_1626	k__Bacteria; p__Proteobacteria; c__Gammaproteobacteria; o__Burkholderiales; f__Comamonadaceae; g__Aquabacterium	3.69354e-05	0	0	0
OTU_1627	k__Bacteria; p__Bacteroidota; c__Bacteroidia; o__Bacteroidales; f__Muribaculaceae; g__Muribaculaceae; s__uncultured_bacterium	3.69354e-05	0	0	0
OTU_1628	k__Bacteria; p__Proteobacteria; c__Gammaproteobacteria; o__Vibrionales; f__Vibrionaceae; g__Vibrio	3.69354e-05	0	0	0
OTU_1629	k__Bacteria; p__Bacteroidota; c__Bacteroidia; o__Bacteroidales; f__Prevotellaceae; g__Prevotellaceae_NK3B31_group; s__uncultured_bacterium	3.69354e-05	0	0	0
OTU_1630	k__Bacteria; p__Firmicutes; c__Clostridia; o__Oscillospirales; f__[Eubacterium]_coprostanoligenes_group; g__[Eubacterium]_coprostanoligenes_group; s__uncultured_bacterium	3.69354e-05	0	0	0
OTU_1632	k__Bacteria; p__Bacteroidota; c__Bacteroidia; o__Bacteroidales; f__Prevotellaceae; g__Prevotella; s__uncultured_bacterium	3.69354e-05	0	0	0
OTU_1634	k__Bacteria; p__Proteobacteria; c__Gammaproteobacteria; o__Xanthomonadales; f__Xanthomonadaceae; g__Arenimonas; s__uncultured_bacterium	3.69354e-05	0	0	0
OTU_1636	k__Bacteria; p__Bacteroidota; c__Bacteroidia; o__Bacteroidales; f__Prevotellaceae; g__Prevotella; s__uncultured_bacterium	3.69354e-05	0	0	0
OTU_1699	k__Bacteria; p__Firmicutes; c__Bacilli; o__Staphylococcales; f__Staphylococcaceae; g__Staphylococcus	3.69354e-05	0	0	0
OTU_1701	k__Bacteria; p__Actinobacteriota; c__Actinobacteria; o__Frankiales; f__Acidothermaceae; g__Acidothermus; s__uncultured_bacterium	3.69354e-05	0	0	0
OTU_1702	k__Bacteria; p__Proteobacteria; c__Gammaproteobacteria; o__Burkholderiales; f__TRA3-20; g__TRA3-20	3.69354e-05	0	0	0
OTU_1703	k__Bacteria; p__Proteobacteria; c__Gammaproteobacteria; o__Burkholderiales; f__TRA3-20; g__TRA3-20; s__uncultured_bacterium	3.69354e-05	0	0	0
OTU_1704	k__Bacteria; p__Acidobacteriota; c__Vicinamibacteria; o__Vicinamibacterales; f__uncultured; g__uncultured; s__uncultured_bacterium	3.69354e-05	0	0	0
OTU_1706	k__Bacteria; p__Bacteroidota; c__Bacteroidia; o__Bacteroidales; f__Prevotellaceae; g__Alloprevotella; s__uncultured_bacterium	3.69354e-05	0	0	0
OTU_1707	k__Bacteria; p__Spirochaetota; c__Spirochaetia; o__Spirochaetales; f__Spirochaetaceae; g__Treponema	3.69354e-05	0	0	0
OTU_1708	k__Bacteria; p__Fusobacteriota; c__Fusobacteriia; o__Fusobacteriales; f__Leptotrichiaceae; g__Leptotrichia; s__uncultured_bacterium	3.69354e-05	0	0	0
OTU_1786	k__Bacteria; p__Firmicutes; c__Clostridia; o__Oscillospirales; f__Ruminococcaceae; g__uncultured; s__uncultured_bacterium	3.69354e-05	0	0	0
OTU_1788	k__Bacteria; p__Proteobacteria; c__Gammaproteobacteria; o__Gammaproteobacteria_Incertae_Sedis; f__Unknown_Family; g__Acidibacter; s__uncultured_bacterium	3.69354e-05	0	0	0
OTU_1791	k__Bacteria; p__Proteobacteria; c__Gammaproteobacteria; o__Burkholderiales; f__Burkholderiaceae; g__Burkholderia-Caballeronia-Paraburkholderia; s__Burkholderia_sp.	3.69354e-05	0	0	0
OTU_1792	k__Bacteria; p__Firmicutes; c__Clostridia; o__Lachnospirales; f__Lachnospiraceae; g__Roseburia; s__uncultured_bacterium	3.69354e-05	0	0	0
OTU_1793	k__Bacteria; p__Patescibacteria; c__Saccharimonadia; o__Saccharimonadales; f__Saccharimonadaceae; g__Candidatus_Saccharimonas; s__uncultured_bacterium	3.69354e-05	0	0	0
OTU_1794	k__Bacteria; p__Actinobacteriota; c__Actinobacteria; o__Actinomycetales; f__Actinomycetaceae; g__Actinomyces; s__uncultured_bacterium	3.69354e-05	0	0	0
OTU_1795	k__Bacteria; p__Bacteroidota; c__Bacteroidia; o__Bacteroidales; f__Prevotellaceae; g__Prevotella	3.69354e-05	0	0	0
OTU_1872	k__Bacteria; p__Verrucomicrobiota; c__Verrucomicrobiae; o__Chthoniobacterales; f__Chthoniobacteraceae; g__Chthoniobacter; s__uncultured_bacterium	2.46236e-05	0	0	0
OTU_1873	k__Bacteria; p__Firmicutes; c__Clostridia; o__Oscillospirales; f__Ruminococcaceae; g__UBA1819; s__uncultured_organism	2.46236e-05	0	0	0
OTU_1874	k__Bacteria; p__Proteobacteria; c__Gammaproteobacteria; o__Oceanospirillales; f__Pseudohongiellaceae; g__Pseudohongiella; s__uncultured_bacterium	2.46236e-05	0	0	0
OTU_1876	k__Bacteria; p__Firmicutes; c__Clostridia; o__Oscillospirales; f__Ruminococcaceae; g__Ruminococcus; s__uncultured_bacterium	2.46236e-05	0	0	0
OTU_1877	k__Bacteria; p__Bacteroidota; c__Bacteroidia; o__Bacteroidales; f__uncultured; g__uncultured; s__uncultured_bacterium	2.46236e-05	0	0	0
OTU_1878	k__Bacteria; p__Bacteroidota; c__Bacteroidia; o__Bacteroidales; f__Prevotellaceae; g__Prevotella; s__uncultured_bacterium	2.46236e-05	0	0	0
OTU_1880	k__Bacteria; p__Proteobacteria; c__Gammaproteobacteria; o__Aeromonadales; f__Aeromonadaceae; g__Aeromonas; s__Aeromonas_sobria	2.46236e-05	0	0	0
OTU_1881	k__Bacteria; p__Proteobacteria; c__Gammaproteobacteria; o__Burkholderiales; f__Oxalobacteraceae; g__Massilia; s__uncultured_bacterium	2.46236e-05	0	0	0
OTU_1883	k__Bacteria; p__Proteobacteria; c__Alphaproteobacteria; o__Caulobacterales; f__Caulobacteraceae; g__Asticcacaulis	2.46236e-05	0	0	0
OTU_1884	k__Bacteria; p__Spirochaetota; c__Spirochaetia; o__Spirochaetales; f__Spirochaetaceae; g__Treponema	2.46236e-05	0	0	0
OTU_1980	k__Bacteria; p__Actinobacteriota; c__Thermoleophilia; o__Solirubrobacterales; f__Solirubrobacteraceae; g__Solirubrobacter; s__uncultured_bacterium	2.46236e-05	0	0	0
OTU_1981	k__Bacteria; p__Proteobacteria; c__Alphaproteobacteria; o__Sphingomonadales; f__Sphingomonadaceae; g__Sphingobium; s__Sphingobium_sp.	2.46236e-05	0	0	0
OTU_1982	k__Bacteria; p__Bacteroidota; c__Bacteroidia; o__Flavobacteriales; f__Flavobacteriaceae; g__Tenacibaculum	2.46236e-05	0	0	0
OTU_1984	k__Bacteria; p__Actinobacteriota; c__Actinobacteria; o__Micrococcales; f__Intrasporangiaceae; g__Ornithinimicrobium	2.46236e-05	0	0	0
OTU_1987	k__Bacteria; p__Chloroflexi; c__TK10; o__TK10; f__TK10; g__TK10; s__uncultured_bacterium	2.46236e-05	0	0	0
OTU_1988	k__Bacteria; p__Proteobacteria; c__Alphaproteobacteria; o__Rhizobiales; f__Rhizobiaceae; g__Aureimonas	2.46236e-05	0	0	0
OTU_1990	k__Bacteria; p__Cyanobacteria; c__Cyanobacteriia; o__Chloroplast; f__Chloroplast; g__Chloroplast	2.46236e-05	0	0	0
OTU_1991	k__Bacteria; p__Proteobacteria; c__Alphaproteobacteria; o__Acetobacterales; f__Acetobacteraceae; g__Asaia	2.46236e-05	0	0	0
OTU_1992	k__Bacteria; p__Bacteroidota; c__Bacteroidia; o__Bacteroidales; f__Prevotellaceae; g__Prevotella; s__uncultured_bacterium	2.46236e-05	0	0	0
OTU_2108	k__Bacteria; p__Proteobacteria; c__Gammaproteobacteria; o__Alteromonadales	2.46236e-05	0	0	0
OTU_2109	k__Bacteria; p__Firmicutes; c__Clostridia; o__Christensenellales; f__Christensenellaceae; g__Christensenellaceae_R-7_group; s__uncultured_bacterium	2.46236e-05	0	0	0
OTU_2110	k__Bacteria; p__Firmicutes; c__Clostridia; o__Lachnospirales; f__Lachnospiraceae; g__Lachnospiraceae_NK4A136_group; s__uncultured_bacterium	2.46236e-05	0	0	0
OTU_2111	k__Bacteria; p__Firmicutes; c__Clostridia; o__Oscillospirales; f__Ruminococcaceae; g__Ruminococcus; s__uncultured_bacterium	2.46236e-05	0	0	0
OTU_2112	k__Bacteria; p__Firmicutes; c__Clostridia; o__Christensenellales; f__Christensenellaceae; g__Christensenellaceae_R-7_group; s__uncultured_bacterium	2.46236e-05	0	0	0
OTU_2113	k__Bacteria; p__Proteobacteria; c__Alphaproteobacteria; o__Rhodobacterales; f__Rhodobacteraceae; g__Sulfitobacter; s__Sulfitobacter_sp.	2.46236e-05	0	0	0
OTU_2114	k__Bacteria; p__Deferribacterota; c__Deferribacteres; o__Deferribacterales; f__Deferribacteraceae; g__Mucispirillum; s__uncultured_bacterium	2.46236e-05	0	0	0
OTU_2115	k__Bacteria; p__Proteobacteria; c__Alphaproteobacteria; o__Rhizobiales; f__Rhizobiaceae; g__Allorhizobium-Neorhizobium-Pararhizobium-Rhizobium	2.46236e-05	0	0	0
OTU_2116	k__Bacteria; p__Proteobacteria; c__Alphaproteobacteria; o__Sphingomonadales; f__Sphingomonadaceae; g__Sphingoaurantiacus	2.46236e-05	0	0	0
OTU_2117	k__Bacteria; p__Proteobacteria; c__Gammaproteobacteria; o__Steroidobacterales; f__Steroidobacteraceae; g__uncultured	2.46236e-05	0	0	0
OTU_2119	k__Bacteria; p__Proteobacteria; c__Alphaproteobacteria; o__Rhizobiales; f__Rhizobiales_Incertae_Sedis; g__uncultured; s__uncultured_bacterium	2.46236e-05	0	0	0
OTU_2120	k__Bacteria; p__Proteobacteria; c__Gammaproteobacteria; o__Burkholderiales; f__Rhodocyclaceae; g__Thauera; s__uncultured_bacterium	2.46236e-05	0	0	0
OTU_2121	k__Bacteria; p__Firmicutes; c__Clostridia; o__Oscillospirales; f__Oscillospiraceae; g__Oscillibacter; s__uncultured_bacterium	2.46236e-05	0	0	0
OTU_2122	k__Bacteria; p__Proteobacteria; c__Gammaproteobacteria; o__Burkholderiales; f__Comamonadaceae; g__Ramlibacter; s__uncultured_bacterium	2.46236e-05	0	0	0
OTU_2123	k__Bacteria; p__Proteobacteria; c__Gammaproteobacteria; o__Burkholderiales; f__Nitrosomonadaceae; g__Ellin6067; s__uncultured_bacterium	2.46236e-05	0	0	0
OTU_2124	k__Bacteria; p__Firmicutes; c__Clostridia; o__Oscillospirales; f__Oscillospiraceae; g__uncultured; s__uncultured_bacterium	2.46236e-05	0	0	0
OTU_2126	k__Bacteria; p__Firmicutes; c__Clostridia; o__Oscillospirales; f__Oscillospiraceae; g__UCG-002; s__uncultured_bacterium	2.46236e-05	0	0	0
OTU_2128	k__Bacteria; p__Bacteroidota; c__Bacteroidia; o__Flavobacteriales; f__Flavobacteriaceae; g__Capnocytophaga; s__uncultured_bacterium	2.46236e-05	0	0	0
OTU_2129	k__Bacteria; p__Proteobacteria; c__Gammaproteobacteria	2.46236e-05	0	0	0
OTU_2130	k__Bacteria; p__Fusobacteriota; c__Fusobacteriia; o__Fusobacteriales; f__Fusobacteriaceae; g__Fusobacterium	2.46236e-05	0	0	0
OTU_2131	k__Bacteria; p__Proteobacteria; c__Alphaproteobacteria; o__Rhodobacterales; f__Rhodobacteraceae; g__Paracoccus	2.46236e-05	0	0	0
OTU_2260	k__Bacteria; p__Proteobacteria; c__Gammaproteobacteria; o__Xanthomonadales; f__Xanthomonadaceae	2.46236e-05	0	0	0
OTU_2261	k__Bacteria; p__Firmicutes; c__Bacilli; o__Bacillales; f__Planococcaceae; g__Sporosarcina	2.46236e-05	0	0	0
OTU_2262	k__Bacteria; p__Bacteroidota; c__Bacteroidia; o__Bacteroidales; f__Prevotellaceae; g__uncultured; s__uncultured_bacterium	2.46236e-05	0	0	0
OTU_2263	k__Bacteria; p__Proteobacteria; c__Alphaproteobacteria; o__Reyranellales; f__Reyranellaceae; g__uncultured	2.46236e-05	0	0	0
OTU_2264	k__Bacteria; p__Firmicutes; c__Clostridia; o__Lachnospirales; f__Lachnospiraceae; g__Coprococcus; s__uncultured_bacterium	2.46236e-05	0	0	0
OTU_2265	k__Bacteria; p__Firmicutes; c__Bacilli; o__Erysipelotrichales; f__Erysipelotrichaceae; g__Allobaculum	2.46236e-05	0	0	0
OTU_2266	k__Bacteria; p__Firmicutes; c__Clostridia; o__Oscillospirales; f__Oscillospiraceae; g__UCG-002; s__uncultured_bacterium	2.46236e-05	0	0	0
OTU_2267	k__Bacteria; p__Firmicutes; c__Bacilli; o__Alicyclobacillales; f__Alicyclobacillaceae; g__Effusibacillus; s__uncultured_bacterium	2.46236e-05	0	0	0
OTU_2268	k__Bacteria; p__Bacteroidota; c__Bacteroidia; o__Bacteroidales; f__Muribaculaceae; g__Muribaculaceae; s__uncultured_bacterium	2.46236e-05	0	0	0
OTU_2269	k__Bacteria; p__Firmicutes; c__Clostridia; o__Oscillospirales; f__Oscillospiraceae; g__Colidextribacter; s__uncultured_bacterium	2.46236e-05	0	0	0
OTU_2270	k__Bacteria; p__Bacteroidota; c__Bacteroidia; o__Bacteroidales; f__Prevotellaceae; g__Prevotella; s__uncultured_bacterium	2.46236e-05	0	0	0
OTU_2271	k__Bacteria; p__Proteobacteria; c__Gammaproteobacteria; o__Burkholderiales; f__Oxalobacteraceae; g__Noviherbaspirillum	2.46236e-05	0	0	0
OTU_2272	k__Bacteria; p__Proteobacteria; c__Alphaproteobacteria; o__Rhizobiales; f__Hyphomicrobiaceae; g__Pedomicrobium	2.46236e-05	0	0	0
OTU_2273	k__Bacteria; p__Proteobacteria; c__Alphaproteobacteria; o__Rhodobacterales; f__Rhodobacteraceae; g__Paracoccus	2.46236e-05	0	0	0
OTU_2275	k__Bacteria; p__Proteobacteria; c__Alphaproteobacteria; o__Rhizobiales; f__Rhizobiaceae	2.46236e-05	0	0	0
OTU_2276	k__Bacteria; p__Proteobacteria; c__Alphaproteobacteria; o__Sphingomonadales; f__Sphingomonadaceae; g__Novosphingobium	2.46236e-05	0	0	0
OTU_2277	k__Bacteria; p__Patescibacteria; c__Gracilibacteria; o__Absconditabacteriales_(SR1); f__Absconditabacteriales_(SR1); g__Absconditabacteriales_(SR1); s__uncultured_bacterium	2.46236e-05	0	0	0
OTU_2278	k__Bacteria; p__Firmicutes; c__Clostridia; o__Peptostreptococcales-Tissierellales; f__Peptostreptococcales-Tissierellales; g__Parvimonas	2.46236e-05	0	0	0
OTU_2279	k__Bacteria; p__Bacteroidota; c__Bacteroidia; o__Bacteroidales; f__Prevotellaceae; g__Alloprevotella; s__uncultured_bacterium	2.46236e-05	0	0	0
OTU_2280	k__Bacteria; p__Actinobacteriota; c__Actinobacteria; o__Pseudonocardiales; f__Pseudonocardiaceae; g__Pseudonocardia; s__uncultured_bacterium	2.46236e-05	0	0	0
OTU_2281	k__Bacteria; p__Firmicutes; c__Clostridia; o__Lachnospirales; f__Lachnospiraceae; g__Oribacterium	2.46236e-05	0	0	0
OTU_2282	k__Bacteria; p__Fusobacteriota; c__Fusobacteriia; o__Fusobacteriales; f__Leptotrichiaceae; g__Leptotrichia	2.46236e-05	0	0	0
OTU_2283	k__Bacteria; p__Actinobacteriota; c__Actinobacteria; o__Actinomycetales; f__Actinomycetaceae; g__Actinomyces	2.46236e-05	0	0	0
OTU_2450	k__Bacteria; p__Firmicutes; c__Bacilli; o__Lactobacillales; f__Aerococcaceae; g__Aerococcus	1.23118e-05	0	0	0
OTU_2451	k__Bacteria; p__Proteobacteria; c__Alphaproteobacteria; o__Rhizobiales; f__Beijerinckiaceae; g__Methylobacterium-Methylorubrum	1.23118e-05	0	0	0
OTU_2452	k__Bacteria; p__Proteobacteria; c__Alphaproteobacteria; o__Sphingomonadales; f__Sphingomonadaceae; g__Sphingomonas	1.23118e-05	0	0	0
OTU_2453	k__Bacteria; p__Proteobacteria; c__Gammaproteobacteria; o__Aeromonadales; f__Aeromonadaceae; g__Aeromonas	1.23118e-05	0	0	0
OTU_2454	k__Bacteria; p__Proteobacteria; c__Alphaproteobacteria; o__Sphingomonadales; f__Sphingomonadaceae; g__Sphingobium; s__Sphingobium_sp.	1.23118e-05	0	0	0
OTU_2455	k__Bacteria; p__Firmicutes; c__Clostridia; o__Eubacteriales; f__Eubacteriaceae; g__uncultured; s__uncultured_bacterium	1.23118e-05	0	0	0
OTU_2456	k__Bacteria; p__Firmicutes; c__Clostridia; o__Monoglobales; f__Monoglobaceae; g__Monoglobus; s__uncultured_bacterium	1.23118e-05	0	0	0
OTU_2457	k__Bacteria; p__Firmicutes; c__Clostridia; o__Peptostreptococcales-Tissierellales; f__Anaerovoracaceae; g__[Eubacterium]_nodatum_group; s__uncultured_bacterium	1.23118e-05	0	0	0
OTU_2458	k__Bacteria; p__Proteobacteria; c__Gammaproteobacteria; o__Burkholderiales; f__SC-I-84; g__SC-I-84	1.23118e-05	0	0	0
OTU_2459	k__Bacteria; p__Myxococcota; c__Polyangia; o__Polyangiales; f__Polyangiaceae; g__Pajaroellobacter	1.23118e-05	0	0	0
OTU_2460	k__Bacteria; p__Gemmatimonadota; c__Gemmatimonadetes; o__Gemmatimonadales; f__Gemmatimonadaceae; g__uncultured	1.23118e-05	0	0	0
OTU_2462	k__Bacteria; p__Methylomirabilota; c__Methylomirabilia; o__Rokubacteriales; f__WX65; g__WX65; s__uncultured_bacterium	1.23118e-05	0	0	0
OTU_2464	k__Bacteria; p__Firmicutes; c__Clostridia; o__Monoglobales; f__Monoglobaceae; g__Monoglobus; s__uncultured_bacterium	1.23118e-05	0	0	0
OTU_2465	k__Bacteria; p__Bacteroidota; c__Bacteroidia; o__Bacteroidales; f__Muribaculaceae; g__Muribaculaceae; s__uncultured_bacterium	1.23118e-05	0	0	0
OTU_2466	k__Bacteria; p__Firmicutes; c__Clostridia; o__Oscillospirales; f__Oscillospiraceae; g__uncultured; s__uncultured_bacterium	1.23118e-05	0	0	0
OTU_2467	k__Bacteria; p__Proteobacteria; c__Alphaproteobacteria; o__Ferrovibrionales; f__Ferrovibrionaceae; g__Ferrovibrio	1.23118e-05	0	0	0
OTU_2468	k__Bacteria; p__Firmicutes; c__Clostridia; o__Lachnospirales; f__Lachnospiraceae; g__Marvinbryantia	1.23118e-05	0	0	0
OTU_2469	k__Bacteria; p__Gemmatimonadota; c__Gemmatimonadetes; o__Gemmatimonadales; f__Gemmatimonadaceae; g__Gemmatimonas; s__uncultured_bacterium	1.23118e-05	0	0	0
OTU_2470	k__Bacteria; p__Proteobacteria; c__Alphaproteobacteria; o__Micropepsales; f__Micropepsaceae; g__uncultured	1.23118e-05	0	0	0
OTU_2471	k__Bacteria; p__Firmicutes; c__Clostridia; o__Clostridia_UCG-014; f__Clostridia_UCG-014; g__Clostridia_UCG-014; s__uncultured_bacterium	1.23118e-05	0	0	0
OTU_2472	k__Bacteria; p__Actinobacteriota; c__Actinobacteria; o__Propionibacteriales; f__Nocardioidaceae; g__Kribbella	1.23118e-05	0	0	0
OTU_2473	k__Bacteria; p__Myxococcota; c__Myxococcia; o__Myxococcales; f__Myxococcaceae	1.23118e-05	0	0	0
OTU_2474	k__Bacteria; p__Actinobacteriota; c__Actinobacteria; o__Micromonosporales; f__Micromonosporaceae; g__Luedemannella	1.23118e-05	0	0	0
OTU_2476	k__Bacteria; p__Firmicutes; c__Negativicutes; o__Veillonellales-Selenomonadales; f__Veillonellaceae; g__Dialister; s__uncultured_bacterium	1.23118e-05	0	0	0
OTU_2477	k__Bacteria; p__Firmicutes; c__Clostridia; o__Lachnospirales; f__Lachnospiraceae; g__Lachnospiraceae_NK4A136_group; s__uncultured_bacterium	1.23118e-05	0	0	0
OTU_2478	k__Bacteria; p__Proteobacteria; c__Gammaproteobacteria; o__Pasteurellales; f__Pasteurellaceae; g__Aggregatibacter; s__uncultured_bacterium	1.23118e-05	0	0	0
OTU_2479	k__Bacteria; p__Firmicutes; c__Clostridia; o__Clostridia_UCG-014; f__Clostridia_UCG-014; g__Clostridia_UCG-014; s__uncultured_bacterium	1.23118e-05	0	0	0
OTU_2480	k__Bacteria; p__Firmicutes; c__Bacilli; o__Bacillales; f__Bacillaceae; g__Bacillus; s__uncultured_bacterium	1.23118e-05	0	0	0
OTU_2481	k__Bacteria; p__Proteobacteria; c__Alphaproteobacteria; o__Rhodobacterales; f__Rhodobacteraceae; g__Paracoccus	1.23118e-05	0	0	0
OTU_2677	k__Bacteria; p__Proteobacteria; c__Alphaproteobacteria; o__Rhodobacterales; f__Rhodobacteraceae; g__Haematobacter	1.23118e-05	0	0	0
OTU_2678	k__Bacteria; p__Proteobacteria; c__Gammaproteobacteria; o__Burkholderiales; f__Comamonadaceae; g__Delftia	1.23118e-05	0	0	0
OTU_2679	k__Bacteria; p__Proteobacteria; c__Gammaproteobacteria; o__Enterobacterales; f__Enterobacteriaceae; g__Kosakonia	1.23118e-05	0	0	0
OTU_2680	k__Bacteria; p__NB1-j; c__NB1-j; o__NB1-j; f__NB1-j; g__NB1-j	1.23118e-05	0	0	0
OTU_2681	k__Bacteria; p__Firmicutes; c__Incertae_Sedis; o__DTU014; f__DTU014; g__DTU014; s__uncultured_bacterium	1.23118e-05	0	0	0
OTU_2682	k__Bacteria; p__Bacteroidota; c__Rhodothermia; o__Rhodothermales; f__Rhodothermaceae; g__uncultured; s__uncultured_Bacteroidetes	1.23118e-05	0	0	0
OTU_2683	k__Bacteria; p__Actinobacteriota; c__MB-A2-108; o__MB-A2-108; f__MB-A2-108; g__MB-A2-108; s__uncultured_bacterium	1.23118e-05	0	0	0
OTU_2684	k__Bacteria; p__Myxococcota; c__Polyangia; o__Blfdi19; f__Blfdi19; g__Blfdi19; s__uncultured_bacterium	1.23118e-05	0	0	0
OTU_2685	k__Bacteria; p__Acidobacteriota; c__Vicinamibacteria; o__Subgroup_17; f__Subgroup_17; g__Subgroup_17; s__uncultured_bacterium	1.23118e-05	0	0	0
OTU_2686	k__Bacteria; p__Firmicutes; c__Clostridia; o__Oscillospirales; f__[Eubacterium]_coprostanoligenes_group; g__[Eubacterium]_coprostanoligenes_group; s__uncultured_bacterium	1.23118e-05	0	0	0
OTU_2687	k__Bacteria; p__Proteobacteria; c__Alphaproteobacteria; o__Caulobacterales; f__Parvularculaceae; g__Amphiplicatus; s__uncultured_bacterium	1.23118e-05	0	0	0
OTU_2688	k__Bacteria; p__Bacteroidota; c__Bacteroidia; o__Bacteroidales; f__Prevotellaceae; g__Prevotella; s__uncultured_bacterium	1.23118e-05	0	0	0
OTU_2689	k__Bacteria; p__Firmicutes; c__Clostridia; o__Lachnospirales; f__Lachnospiraceae	1.23118e-05	0	0	0
OTU_2690	k__Bacteria; p__Firmicutes; c__Clostridia; o__Oscillospirales; f__Oscillospiraceae; g__UCG-005; s__uncultured_bacterium	1.23118e-05	0	0	0
OTU_2691	k__Bacteria; p__Actinobacteriota; c__Coriobacteriia; o__Coriobacteriales; f__Eggerthellaceae; g__DNF00809; s__uncultured_bacterium	1.23118e-05	0	0	0
OTU_2692	k__Bacteria; p__Proteobacteria; c__Gammaproteobacteria; o__Steroidobacterales; f__Woeseiaceae; g__Woeseia; s__uncultured_bacterium	1.23118e-05	0	0	0
OTU_2693	k__Bacteria; p__Myxococcota; c__Myxococcia; o__Myxococcales; f__Anaeromyxobacteraceae; g__Anaeromyxobacter; s__uncultured_bacterium	1.23118e-05	0	0	0
OTU_2694	k__Bacteria; p__Proteobacteria; c__Alphaproteobacteria; o__Rhodospirillales; f__Rhodospirillaceae; g__uncultured; s__metagenome	1.23118e-05	0	0	0
OTU_2695	k__Bacteria; p__Proteobacteria; c__Gammaproteobacteria; o__Burkholderiales; f__Alcaligenaceae; g__Alcaligenes	1.23118e-05	0	0	0
OTU_2696	k__Bacteria; p__Proteobacteria; c__Gammaproteobacteria; o__Burkholderiales; f__Ferrovaceae; g__Ferrovum	1.23118e-05	0	0	0
OTU_2697	k__Bacteria; p__Firmicutes; c__Clostridia; o__Oscillospirales; f__Butyricicoccaceae	1.23118e-05	0	0	0
OTU_2698	k__Bacteria; p__Bacteroidota; c__Bacteroidia; o__Chitinophagales; f__Chitinophagaceae; g__Flavisolibacter; s__uncultured_bacterium	1.23118e-05	0	0	0
OTU_2699	k__Bacteria; p__Proteobacteria; c__Gammaproteobacteria; o__Burkholderiales; f__SC-I-84; g__SC-I-84	1.23118e-05	0	0	0
OTU_2700	k__Bacteria; p__Proteobacteria; c__Gammaproteobacteria; o__Pseudomonadales; f__Moraxellaceae; g__Alkanindiges	1.23118e-05	0	0	0
OTU_2701	k__Bacteria; p__Firmicutes; c__Clostridia; o__Lachnospirales; f__Lachnospiraceae; g__Oribacterium	1.23118e-05	0	0	0
OTU_2702	k__Bacteria; p__Firmicutes; c__Clostridia; o__Lachnospirales; f__Lachnospiraceae; g__uncultured; s__uncultured_bacterium	1.23118e-05	0	0	0
OTU_2703	k__Bacteria; p__Desulfobacterota; c__Desulfovibrionia; o__Desulfovibrionales; f__Desulfovibrionaceae; g__Desulfovibrio	1.23118e-05	0	0	0
OTU_2704	k__Bacteria; p__Proteobacteria; c__Alphaproteobacteria; o__Reyranellales; f__Reyranellaceae; g__uncultured; s__uncultured_bacterium	1.23118e-05	0	0	0
OTU_2705	k__Bacteria; p__Firmicutes; c__Clostridia; o__Lachnospirales; f__Lachnospiraceae; g__Sellimonas; s__uncultured_bacterium	1.23118e-05	0	0	0
OTU_2706	k__Bacteria; p__Firmicutes; c__Clostridia; o__Oscillospirales; f__Oscillospiraceae; g__Colidextribacter; s__uncultured_bacterium	1.23118e-05	0	0	0
OTU_2707	k__Bacteria; p__Firmicutes; c__Clostridia; o__Oscillospirales; f__Oscillospiraceae; g__uncultured; s__uncultured_bacterium	1.23118e-05	0	0	0
OTU_2708	k__Bacteria; p__Firmicutes; c__Clostridia; o__Oscillospirales; f__Oscillospiraceae; g__UCG-002; s__uncultured_bacterium	1.23118e-05	0	0	0
OTU_2709	k__Bacteria; p__Actinobacteriota; c__Acidimicrobiia; o__IMCC26256; f__IMCC26256; g__IMCC26256	1.23118e-05	0	0	0
OTU_2710	k__Bacteria; p__Proteobacteria; c__Gammaproteobacteria; o__Alteromonadales; f__Shewanellaceae; g__Shewanella	1.23118e-05	0	0	0
OTU_2711	k__Bacteria; p__Bacteroidota; c__Bacteroidia; o__Bacteroidales; f__Muribaculaceae; g__Muribaculaceae; s__uncultured_bacterium	1.23118e-05	0	0	0
OTU_2712	k__Bacteria; p__Firmicutes; c__Clostridia; o__Lachnospirales; f__Lachnospiraceae; g__uncultured; s__uncultured_bacterium	1.23118e-05	0	0	0
OTU_2713	k__Bacteria; p__Bacteroidota; c__Bacteroidia; o__Bacteroidales; f__Prevotellaceae; g__Prevotella; s__uncultured_bacterium	1.23118e-05	0	0	0
OTU_2714	k__Bacteria; p__Bacteroidota; c__Bacteroidia; o__Bacteroidales; f__Prevotellaceae; g__Prevotella	1.23118e-05	0	0	0
OTU_2715	k__Bacteria; p__Proteobacteria; c__Alphaproteobacteria; o__Rhizobiales; f__Beijerinckiaceae; g__Methylobacterium-Methylorubrum	1.23118e-05	0	0	0
OTU_2716	k__Bacteria; p__Proteobacteria; c__Gammaproteobacteria; o__Pseudomonadales; f__Moraxellaceae; g__Alkanindiges; s__uncultured_bacterium	1.23118e-05	0	0	0
OTU_2717	k__Bacteria; p__Firmicutes; c__Clostridia; o__Lachnospirales; f__Lachnospiraceae	1.23118e-05	0	0	0
OTU_2718	k__Bacteria; p__Firmicutes; c__Clostridia; o__Lachnospirales; f__Lachnospiraceae; g__Lachnospiraceae_NK4A136_group; s__uncultured_bacterium	1.23118e-05	0	0	0
OTU_2719	k__Bacteria; p__Proteobacteria; c__Gammaproteobacteria; o__Burkholderiales; f__Comamonadaceae; g__Hydrogenophaga	1.23118e-05	0	0	0
OTU_2720	k__Bacteria; p__Firmicutes; c__Negativicutes; o__Veillonellales-Selenomonadales; f__Selenomonadaceae; g__Selenomonas; s__uncultured_bacterium	1.23118e-05	0	0	0
OTU_2721	k__Bacteria; p__Actinobacteriota; c__Actinobacteria; o__Micrococcales; f__Micrococcaceae; g__Glutamicibacter	1.23118e-05	0	0	0
OTU_2722	k__Bacteria; p__Actinobacteriota; c__Thermoleophilia; o__Solirubrobacterales; f__Solirubrobacteraceae; g__Solirubrobacter; s__uncultured_bacterium	1.23118e-05	0	0	0
OTU_2723	k__Bacteria; p__Firmicutes; c__Clostridia; o__Lachnospirales; f__Lachnospiraceae; g__Stomatobaculum; s__uncultured_bacterium	1.23118e-05	0	0	0
OTU_3000	k__Bacteria; p__Actinobacteriota; c__Thermoleophilia; o__Solirubrobacterales; f__Solirubrobacteraceae; g__Solirubrobacter; s__uncultured_bacterium	1.23118e-05	0	0	0
OTU_3001	k__Bacteria; p__Actinobacteriota; c__Actinobacteria; o__Propionibacteriales; f__Propionibacteriaceae; g__Cutibacterium; s__uncultured_bacterium	1.23118e-05	0	0	0
OTU_3002	k__Bacteria; p__Proteobacteria; c__Gammaproteobacteria; o__Pseudomonadales; f__Moraxellaceae; g__Acinetobacter	1.23118e-05	0	0	0
OTU_3003	k__Bacteria; p__Firmicutes; c__Bacilli	1.23118e-05	0	0	0
OTU_3004	k__Bacteria; p__Proteobacteria; c__Gammaproteobacteria; o__Enterobacterales; f__Enterobacteriaceae; g__Enterobacter	1.23118e-05	0	0	0
OTU_3005	k__Bacteria; p__Proteobacteria; c__Gammaproteobacteria; o__Enterobacterales; f__Enterobacteriaceae; g__Klebsiella	1.23118e-05	0	0	0
OTU_3006	k__Bacteria; p__Proteobacteria; c__Alphaproteobacteria; o__Tistrellales; f__Geminicoccaceae; g__Candidatus_Alysiosphaera; s__uncultured_bacterium	1.23118e-05	0	0	0
OTU_3007	k__Bacteria; p__Proteobacteria; c__Gammaproteobacteria; o__Pasteurellales; f__Pasteurellaceae; g__Haemophilus; s__Haemophilus_pittmaniae	1.23118e-05	0	0	0
OTU_3008	k__Bacteria; p__Firmicutes; c__Bacilli; o__Lactobacillales; f__Carnobacteriaceae; g__Carnobacterium; s__Carnobacterium_maltaromaticum	1.23118e-05	0	0	0
OTU_3009	k__Bacteria; p__Verrucomicrobiota; c__Verrucomicrobiae; o__Verrucomicrobiales; f__Rubritaleaceae; g__Rubritalea	1.23118e-05	0	0	0
OTU_3010	k__Bacteria; p__Bacteroidota; c__Bacteroidia; o__Flavobacteriales; f__Flavobacteriaceae; g__Flavobacterium	1.23118e-05	0	0	0
OTU_3011	k__Bacteria; p__Firmicutes; c__Clostridia; o__Clostridia_vadinBB60_group; f__Clostridia_vadinBB60_group; g__Clostridia_vadinBB60_group; s__uncultured_bacterium	1.23118e-05	0	0	0
OTU_3012	k__Bacteria; p__Bacteroidota; c__Bacteroidia; o__Bacteroidales; f__Rikenellaceae; g__dgA-11_gut_group; s__uncultured_Bacteroidales	1.23118e-05	0	0	0
OTU_3013	k__Bacteria; p__Firmicutes; c__Symbiobacteriia; o__Symbiobacteriales; f__Symbiobacteraceae; g__uncultured; s__uncultured_bacterium	1.23118e-05	0	0	0
OTU_3014	k__Bacteria; p__Firmicutes; c__Clostridia; o__Oscillospirales; f__[Eubacterium]_coprostanoligenes_group; g__[Eubacterium]_coprostanoligenes_group; s__uncultured_bacterium	1.23118e-05	0	0	0
OTU_3015	k__Bacteria; p__Acidobacteriota; c__Vicinamibacteria; o__Vicinamibacterales; f__uncultured; g__uncultured	1.23118e-05	0	0	0
OTU_3016	k__Bacteria; p__Bdellovibrionota; c__Oligoflexia; o__Oligoflexales; f__uncultured; g__uncultured; s__uncultured_bacterium	1.23118e-05	0	0	0
OTU_3017	k__Bacteria; p__Proteobacteria; c__Gammaproteobacteria; o__HOC36; f__HOC36; g__HOC36; s__uncultured_bacterium	1.23118e-05	0	0	0
OTU_3018	k__Bacteria; p__Latescibacterota; c__Latescibacterota; o__Latescibacterota; f__Latescibacterota; g__Latescibacterota; s__uncultured_bacterium	1.23118e-05	0	0	0
OTU_3019	k__Bacteria; p__Chloroflexi; c__P2-11E; o__P2-11E; f__P2-11E; g__P2-11E; s__uncultured_bacterium	1.23118e-05	0	0	0
OTU_3020	k__Bacteria; p__Proteobacteria; c__Alphaproteobacteria; o__Rickettsiales; f__SM2D12; g__SM2D12	1.23118e-05	0	0	0
OTU_3021	k__Bacteria; p__Firmicutes; c__Bacilli; o__Erysipelotrichales; f__Erysipelotrichaceae; g__uncultured; s__uncultured_bacterium	1.23118e-05	0	0	0
OTU_3022	k__Bacteria; p__Firmicutes; c__Negativicutes; o__Acidaminococcales; f__Acidaminococcaceae; g__Phascolarctobacterium; s__uncultured_bacterium	1.23118e-05	0	0	0
OTU_3023	k__Bacteria; p__Acidobacteriota; c__Holophagae; o__Subgroup_7; f__Subgroup_7; g__Subgroup_7; s__uncultured_bacterium	1.23118e-05	0	0	0
OTU_3024	k__Bacteria; p__Firmicutes; c__Clostridia; o__Christensenellales; f__Christensenellaceae; g__Christensenellaceae_R-7_group; s__uncultured_bacterium	1.23118e-05	0	0	0
OTU_3025	k__Bacteria; p__Desulfobacterota; c__Desulfovibrionia; o__Desulfovibrionales; f__Desulfovibrionaceae; g__Desulfovibrio	1.23118e-05	0	0	0
OTU_3026	k__Bacteria; p__Firmicutes; c__Clostridia; o__Peptostreptococcales-Tissierellales; f__Anaerovoracaceae; g__[Eubacterium]_brachy_group; s__uncultured_bacterium	1.23118e-05	0	0	0
OTU_3027	k__Bacteria; p__GAL15; c__GAL15; o__GAL15; f__GAL15; g__GAL15; s__uncultured_bacterium	1.23118e-05	0	0	0
OTU_3028	k__Bacteria; p__Firmicutes; c__Clostridia; o__Clostridia_UCG-014; f__Clostridia_UCG-014; g__Clostridia_UCG-014; s__uncultured_bacterium	1.23118e-05	0	0	0
OTU_3029	k__Bacteria; p__Cyanobacteria; c__Cyanobacteriia; o__Chloroplast; f__Chloroplast; g__Chloroplast	1.23118e-05	0	0	0
OTU_3030	k__Bacteria; p__Acidobacteriota; c__Acidobacteriae; o__Subgroup_15; f__Subgroup_15; g__Subgroup_15; s__uncultured_bacterium	1.23118e-05	0	0	0
OTU_3031	k__Bacteria; p__Proteobacteria; c__Gammaproteobacteria; o__Oceanospirillales; f__Nitrincolaceae; g__Marinobacterium	1.23118e-05	0	0	0
OTU_3032	k__Bacteria; p__Bacteroidota; c__Bacteroidia; o__Bacteroidales; f__Prevotellaceae; g__Alloprevotella	1.23118e-05	0	0	0
OTU_3033	k__Bacteria; p__Acidobacteriota; c__Vicinamibacteria; o__Vicinamibacterales; f__uncultured; g__uncultured	1.23118e-05	0	0	0
OTU_3034	k__Bacteria; p__Proteobacteria; c__Gammaproteobacteria; o__Pseudomonadales; f__Moraxellaceae; g__Moraxella; s__uncultured_bacterium	1.23118e-05	0	0	0
OTU_3035	k__Bacteria; p__Firmicutes; c__Clostridia; o__Oscillospirales; f__UCG-010; g__UCG-010; s__uncultured_bacterium	1.23118e-05	0	0	0
OTU_3036	k__Bacteria; p__Firmicutes; c__Clostridia; o__Oscillospirales; f__Ruminococcaceae; g__Incertae_Sedis; s__uncultured_bacterium	1.23118e-05	0	0	0
OTU_3037	k__Bacteria; p__Firmicutes; c__Bacilli; o__Erysipelotrichales; f__Erysipelatoclostridiaceae; g__Erysipelatoclostridium; s__uncultured_bacterium	1.23118e-05	0	0	0
OTU_3038	k__Bacteria; p__Proteobacteria; c__Gammaproteobacteria; o__Burkholderiales; f__Hydrogenophilaceae; g__Tepidiphilus; s__uncultured_bacterium	1.23118e-05	0	0	0
OTU_3039	k__Bacteria; p__Firmicutes; c__Clostridia; o__Lachnospirales; f__Lachnospiraceae	1.23118e-05	0	0	0
OTU_3040	k__Bacteria; p__Proteobacteria; c__Gammaproteobacteria; o__Salinisphaerales; f__Solimonadaceae; g__Panacagrimonas; s__uncultured_bacterium	1.23118e-05	0	0	0
OTU_3041	k__Bacteria; p__Proteobacteria; c__Gammaproteobacteria; o__Oceanospirillales; f__Pseudohongiellaceae; g__Pseudohongiella; s__uncultured_bacterium	1.23118e-05	0	0	0
OTU_3042	k__Bacteria; p__Proteobacteria; c__Gammaproteobacteria; o__Pseudomonadales; f__Moraxellaceae; g__uncultured	1.23118e-05	0	0	0
OTU_3043	k__Bacteria; p__Bacteroidota; c__Bacteroidia; o__Chitinophagales; f__Chitinophagaceae; g__Edaphobaculum; s__uncultured_bacterium	1.23118e-05	0	0	0
OTU_3044	k__Bacteria; p__Actinobacteriota; c__Coriobacteriia; o__Coriobacteriales; f__Eggerthellaceae	1.23118e-05	0	0	0
OTU_3045	k__Bacteria; p__Proteobacteria; c__Gammaproteobacteria; o__Alteromonadales; f__Marinobacteraceae; g__Marinobacter	1.23118e-05	0	0	0
OTU_3046	k__Bacteria; p__Bacteroidota; c__Bacteroidia; o__Bacteroidales; f__Muribaculaceae; g__Muribaculaceae; s__uncultured_bacterium	1.23118e-05	0	0	0
OTU_3047	k__Bacteria; p__Proteobacteria; c__Alphaproteobacteria; o__uncultured; f__uncultured; g__uncultured; s__uncultured_bacterium	1.23118e-05	0	0	0
OTU_3048	k__Bacteria; p__Proteobacteria; c__Alphaproteobacteria; o__Elsterales; f__uncultured; g__uncultured; s__uncultured_bacterium	1.23118e-05	0	0	0
OTU_3049	k__Bacteria; p__Bacteroidota; c__Bacteroidia; o__Bacteroidales; f__Bacteroidaceae; g__Bacteroides	1.23118e-05	0	0	0
OTU_3050	k__Bacteria; p__Proteobacteria; c__Gammaproteobacteria; o__Enterobacterales; f__Yersiniaceae; g__Serratia	1.23118e-05	0	0	0
OTU_3051	k__Bacteria; p__Firmicutes; c__Clostridia; o__Clostridia_UCG-014; f__Clostridia_UCG-014; g__Clostridia_UCG-014; s__uncultured_bacterium	1.23118e-05	0	0	0
OTU_3052	k__Bacteria; p__Firmicutes; c__Clostridia; o__Oscillospirales; f__Ruminococcaceae; g__Ruminococcus; s__uncultured_bacterium	1.23118e-05	0	0	0
OTU_3053	k__Bacteria; p__Firmicutes; c__Clostridia; o__Lachnospirales; f__Lachnospiraceae; g__uncultured; s__uncultured_bacterium	1.23118e-05	0	0	0
OTU_3054	k__Bacteria; p__Firmicutes; c__Clostridia; o__Oscillospirales; f__Oscillospiraceae; g__uncultured; s__uncultured_bacterium	1.23118e-05	0	0	0
OTU_3055	k__Bacteria; p__Proteobacteria; c__Gammaproteobacteria; o__Alteromonadales; f__Alteromonadaceae; g__Rheinheimera	1.23118e-05	0	0	0
OTU_3056	k__Bacteria; p__Firmicutes; c__Clostridia; o__Lachnospirales; f__Lachnospiraceae; g__[Eubacterium]_xylanophilum_group; s__uncultured_bacterium	1.23118e-05	0	0	0
OTU_3057	k__Bacteria; p__Bacteroidota; c__Bacteroidia; o__Bacteroidales; f__Muribaculaceae; g__Muribaculaceae; s__uncultured_bacterium	1.23118e-05	0	0	0
OTU_3058	k__Bacteria; p__Firmicutes; c__Clostridia; o__Lachnospirales; f__Lachnospiraceae; g__Lachnospiraceae_NK4A136_group; s__uncultured_bacterium	1.23118e-05	0	0	0
OTU_3059	k__Bacteria; p__Acidobacteriota; c__Holophagae; o__Subgroup_7; f__Subgroup_7; g__Subgroup_7; s__uncultured_bacterium	1.23118e-05	0	0	0
OTU_3060	k__Bacteria; p__Bacteroidota; c__Bacteroidia; o__Flavobacteriales; f__Flavobacteriaceae; g__Flavobacterium; s__uncultured_bacterium	1.23118e-05	0	0	0
OTU_3061	k__Bacteria; p__Proteobacteria; c__Alphaproteobacteria; o__Rhizobiales; f__Beijerinckiaceae; g__Microvirga	1.23118e-05	0	0	0
OTU_3062	k__Bacteria; p__Myxococcota; c__Polyangia; o__Polyangiales; f__BIrii41; g__BIrii41	1.23118e-05	0	0	0
OTU_3063	k__Bacteria; p__Firmicutes; c__Clostridia; o__Lachnospirales; f__Lachnospiraceae; g__Johnsonella; s__uncultured_bacterium	1.23118e-05	0	0	0
OTU_3064	k__Bacteria; p__Acidobacteriota; c__Acidobacteriae; o__Acidobacteriales; f__uncultured; g__uncultured	1.23118e-05	0	0	0
OTU_3065	k__Bacteria; p__Firmicutes; c__Clostridia; o__Clostridiales; f__Clostridiaceae; g__Clostridium_sensu_stricto_7; s__Clostridium_novyi	1.23118e-05	0	0	0
OTU_3066	k__Bacteria; p__Firmicutes; c__Clostridia; o__Lachnospirales; f__Lachnospiraceae; g__Lachnoclostridium; s__uncultured_bacterium	1.23118e-05	0	0	0

## Sheet: NIV unique ASVs
S4 Table. List of amplicon sequence variants (ASVs) indicates unique and shared ASVs among the four Anopheles species/group. (k;Kingdom, p;Phylum, c;Class, o;Order, f;Family, g;Genus, Species;s)
#OTU ID	Consensus Lineage of unique ASVs in An. nivipes	HYR	NIV	PHI	VAG
OTU_185	k__Bacteria; p__Spirochaetota; c__Spirochaetia; o__Spirochaetales; f__Spirochaetaceae; g__uncultured; s__Spironema_culicis	0	0.00133203	0	0
OTU_189	k__Bacteria; p__Proteobacteria; c__Gammaproteobacteria; o__Enterobacterales; f__Erwiniaceae	0	0.00128119	0	0
OTU_196	k__Bacteria; p__Firmicutes; c__Bacilli; o__Bacillales; f__Planococcaceae; g__Solibacillus; s__uncultured_bacterium	0	0.00119985	0	0
OTU_212	k__Bacteria; p__Firmicutes; c__Bacilli; o__Bacillales; f__Sporolactobacillaceae; g__Sporolactobacillus; s__Sporolactobacillus_inulinus	0	0.00107783	0	0
OTU_331	k__Bacteria; p__Proteobacteria; c__Gammaproteobacteria; o__Enterobacterales; f__Enterobacteriaceae; g__Citrobacter; s__Citrobacter_rodentium	0	0.000538914	0	0
OTU_359	k__Bacteria; p__Firmicutes; c__Bacilli; o__Bacillales; f__Planococcaceae; g__Solibacillus; s__uncultured_bacterium	0	0.000467736	0	0
OTU_379	k__Bacteria; p__Firmicutes; c__Bacilli; o__Bacillales; f__Planococcaceae; g__Solibacillus; s__uncultured_bacterium	0	0.000437232	0	0
OTU_380	k__Bacteria; p__Acidobacteriota; c__Blastocatellia; o__Blastocatellales; f__Blastocatellaceae; g__Aridibacter; s__uncultured_bacterium	0	0.000416895	0	0
OTU_383	k__Bacteria; p__Planctomycetota; c__Planctomycetes; o__Pirellulales; f__Pirellulaceae; g__uncultured; s__metagenome	0	0.000416895	0	0
OTU_398	k__Bacteria; p__Planctomycetota; c__Planctomycetes; o__Gemmatales; f__Gemmataceae; g__Gemmata; s__uncultured_bacterium	0	0.000376223	0	0
OTU_399	k__Bacteria; p__Spirochaetota; c__Spirochaetia; o__Spirochaetales; f__Spirochaetaceae; g__uncultured; s__Spironema_culicis	0	0.000376223	0	0
OTU_400	k__Bacteria; p__Firmicutes; c__Clostridia; o__Peptostreptococcales-Tissierellales; f__Peptostreptococcaceae; g__Romboutsia; s__uncultured_bacterium	0	0.000376223	0	0
OTU_405	k__Bacteria; p__Firmicutes; c__Bacilli; o__Bacillales; f__Bacillaceae; g__Bacillus	0	0.000366055	0	0
OTU_413	k__Bacteria; p__Actinobacteriota; c__Actinobacteria; o__Corynebacteriales; f__Dietziaceae; g__Dietzia	0	0.000345718	0	0
OTU_421	k__Bacteria; p__Actinobacteriota; c__Actinobacteria; o__Micrococcales; f__Bogoriellaceae; g__Georgenia	0	0.00033555	0	0
OTU_430	k__Bacteria; p__Firmicutes; c__Bacilli; o__Bacillales; f__Bacillaceae; g__Bacillus; s__uncultured_bacterium	0	0.000315214	0	0
OTU_450	k__Bacteria; p__Planctomycetota; c__Planctomycetes; o__Pirellulales; f__Pirellulaceae; g__uncultured	0	0.000294877	0	0
OTU_462	k__Bacteria; p__Actinobacteriota; c__Actinobacteria; o__Propionibacteriales; f__Propionibacteriaceae; g__Cutibacterium; s__uncultured_bacterium	0	0.000274541	0	0
OTU_468	k__Bacteria; p__Firmicutes; c__Clostridia; o__Peptostreptococcales-Tissierellales; f__Peptostreptococcaceae; g__Romboutsia; s__uncultured_bacterium	0	0.000264373	0	0
OTU_479	k__Bacteria; p__Proteobacteria; c__Gammaproteobacteria; o__Enterobacterales; f__Erwiniaceae; g__Pantoea	0	0.000264373	0	0
OTU_485	k__Bacteria; p__Proteobacteria; c__Gammaproteobacteria; o__Enterobacterales; f__Erwiniaceae; g__Pantoea	0	0.000254205	0	0
OTU_496	k__Bacteria; p__Actinobacteriota; c__Actinobacteria; o__Micrococcales; f__Microbacteriaceae; g__Microbacterium	0	0.000244036	0	0
OTU_501	k__Bacteria; p__Firmicutes; c__Bacilli; o__Bacillales; f__Bacillaceae; g__Bacillus; s__uncultured_bacterium	0	0.000244036	0	0
OTU_515	k__Bacteria; p__Gemmatimonadota; c__Gemmatimonadetes; o__Gemmatimonadales; f__Gemmatimonadaceae; g__Gemmatimonas; s__uncultured_bacterium	0	0.000233868	0	0
OTU_516	k__Bacteria; p__Actinobacteriota; c__Actinobacteria; o__Micrococcales; f__Microbacteriaceae; g__Microbacterium	0	0.000233868	0	0
OTU_517	k__Bacteria; p__Proteobacteria; c__Gammaproteobacteria; o__Enterobacterales; f__Enterobacteriaceae	0	0.000233868	0	0
OTU_526	k__Bacteria; p__Spirochaetota; c__Spirochaetia; o__Spirochaetales; f__Spirochaetaceae; g__uncultured; s__Spironema_culicis	0	0.0002237	0	0
OTU_543	k__Bacteria; p__Proteobacteria; c__Gammaproteobacteria; o__Pseudomonadales; f__Moraxellaceae; g__Enhydrobacter; s__uncultured_bacterium	0	0.000213532	0	0
OTU_550	k__Bacteria; p__Actinobacteriota; c__Actinobacteria; o__Propionibacteriales; f__Propionibacteriaceae; g__Cutibacterium; s__uncultured_bacterium	0	0.000203364	0	0
OTU_555	k__Bacteria; p__Actinobacteriota; c__Actinobacteria; o__Micrococcales; f__Microbacteriaceae; g__Curtobacterium	0	0.000203364	0	0
OTU_559	k__Bacteria; p__Chloroflexi; c__Anaerolineae; o__SBR1031; f__A4b; g__A4b; s__uncultured_bacterium	0	0.000203364	0	0
OTU_560	k__Bacteria; p__Proteobacteria; c__Alphaproteobacteria; o__Rhodobacterales; f__Rhodobacteraceae; g__Paracoccus	0	0.000203364	0	0
OTU_561	k__Bacteria; p__Sumerlaeota; c__Sumerlaeia; o__Sumerlaeales; f__Sumerlaeaceae; g__Sumerlaea; s__uncultured_bacterium	0	0.000203364	0	0
OTU_562	k__Bacteria; p__Firmicutes; c__Bacilli; o__Bacillales; f__Bacillaceae; g__Bacillus	0	0.000203364	0	0
OTU_565	k__Bacteria; p__Planctomycetota; c__Planctomycetes; o__Isosphaerales; f__Isosphaeraceae; g__Aquisphaera; s__uncultured_bacterium	0	0.000193195	0	0
OTU_573	k__Bacteria; p__Proteobacteria; c__Gammaproteobacteria; o__Burkholderiales; f__Alcaligenaceae; g__Castellaniella	0	0.000193195	0	0
OTU_576	k__Bacteria; p__Firmicutes; c__Clostridia; o__Peptostreptococcales-Tissierellales; f__Peptostreptococcaceae; g__Romboutsia; s__uncultured_bacterium	0	0.000193195	0	0
OTU_596	k__Bacteria; p__Proteobacteria; c__Alphaproteobacteria; o__Sphingomonadales; f__Sphingomonadaceae; g__Novosphingobium; s__uncultured_bacterium	0	0.000172859	0	0
OTU_602	k__Bacteria; p__Proteobacteria; c__Gammaproteobacteria; o__Burkholderiales; f__Burkholderiaceae; g__Lautropia; s__uncultured_bacterium	0	0.000172859	0	0
OTU_604	k__Bacteria; p__Firmicutes; c__Bacilli; o__Bacillales; f__Bacillaceae; g__Bacillus	0	0.000172859	0	0
OTU_608	k__Bacteria; p__Bacteroidota; c__Bacteroidia; o__Chitinophagales; f__Chitinophagaceae; g__Edaphobaculum	0	0.000172859	0	0
OTU_609	k__Bacteria; p__Dependentiae; c__Babeliae; o__Babeliales; f__UBA12409; g__UBA12409	0	0.000172859	0	0
OTU_610	k__Bacteria; p__Planctomycetota; c__Planctomycetes; o__Planctomycetales; f__uncultured; g__uncultured; s__uncultured_bacterium	0	0.000172859	0	0
OTU_625	k__Bacteria; p__Firmicutes; c__Clostridia; o__Peptostreptococcales-Tissierellales; f__Anaerovoracaceae; g__Mogibacterium; s__uncultured_rumen	0	0.000162691	0	0
OTU_626	k__Bacteria; p__Bacteroidota; c__Bacteroidia; o__Chitinophagales; f__Chitinophagaceae; g__Terrimonas; s__uncultured_bacterium	0	0.000162691	0	0
OTU_628	k__Bacteria; p__Proteobacteria; c__Alphaproteobacteria; o__Rhizobiales; f__Rhizobiaceae	0	0.000162691	0	0
OTU_634	k__Bacteria; p__Actinobacteriota; c__Actinobacteria; o__Propionibacteriales; f__Nocardioidaceae; g__Nocardioides	0	0.000152523	0	0
OTU_641	k__Bacteria; p__Bacteroidota; c__Bacteroidia; o__Cytophagales; f__Microscillaceae; g__uncultured; s__uncultured_bacterium	0	0.000152523	0	0
OTU_642	k__Bacteria; p__Patescibacteria; c__Saccharimonadia; o__Saccharimonadales; f__Saccharimonadales; g__Saccharimonadales	0	0.000152523	0	0
OTU_647	k__Bacteria; p__Proteobacteria; c__Alphaproteobacteria; o__Sphingomonadales; f__Sphingomonadaceae; g__Sphingomonas; s__uncultured_bacterium	0	0.000152523	0	0
OTU_653	k__Bacteria; p__Proteobacteria; c__Gammaproteobacteria; o__R7C24; f__R7C24; g__R7C24; s__uncultured_bacterium	0	0.000152523	0	0
OTU_655	k__Bacteria; p__Firmicutes; c__Bacilli; o__Bacillales; f__Planococcaceae; g__Lysinibacillus	0	0.000152523	0	0
OTU_658	k__Bacteria; p__Proteobacteria; c__Alphaproteobacteria; o__Rhizobiales; f__Xanthobacteraceae; g__uncultured; s__uncultured_bacterium	0	0.000152523	0	0
OTU_659	k__Bacteria; p__Proteobacteria; c__Gammaproteobacteria; o__Burkholderiales; f__Comamonadaceae; g__Brachymonas	0	0.000152523	0	0
OTU_660	k__Bacteria; p__Firmicutes; c__Bacilli; o__Bacillales; f__Bacillaceae; g__Bacillus; s__uncultured_bacterium	0	0.000152523	0	0
OTU_661	k__Bacteria; p__Firmicutes; c__Bacilli; o__Bacillales; f__Planococcaceae; g__Lysinibacillus	0	0.000152523	0	0
OTU_666	k__Bacteria; p__Proteobacteria; c__Gammaproteobacteria; o__Burkholderiales; f__Comamonadaceae; g__Azohydromonas	0	0.000142355	0	0
OTU_667	k__Bacteria; p__Proteobacteria; c__Alphaproteobacteria; o__Rhizobiales; f__Rhizobiaceae; g__Shinella	0	0.000142355	0	0
OTU_669	k__Bacteria; p__Bacteroidota; c__Bacteroidia; o__Chitinophagales; f__Chitinophagaceae; g__Flavisolibacter; s__uncultured_bacterium	0	0.000142355	0	0
OTU_670	k__Bacteria; p__Firmicutes; c__Bacilli; o__Bacillales; f__Planococcaceae; g__Lysinibacillus	0	0.000142355	0	0
OTU_677	k__Bacteria; p__Proteobacteria; c__Gammaproteobacteria; o__Enterobacterales; f__Morganellaceae; g__Providencia	0	0.000142355	0	0
OTU_678	k__Bacteria; p__Proteobacteria; c__Alphaproteobacteria; o__Sphingomonadales; f__Sphingomonadaceae; g__Sphingomonas	0	0.000142355	0	0
OTU_683	k__Bacteria; p__Actinobacteriota; c__Actinobacteria; o__Micrococcales; f__Microbacteriaceae; g__Leucobacter	0	0.000142355	0	0
OTU_691	k__Bacteria; p__Proteobacteria; c__Alphaproteobacteria; o__Sphingomonadales; f__Sphingomonadaceae; g__Sphingomonas	0	0.000142355	0	0
OTU_692	k__Bacteria; p__Proteobacteria; c__Alphaproteobacteria; o__Acetobacterales; f__Acetobacteraceae; g__Acidiphilium; s__uncultured_bacterium	0	0.000142355	0	0
OTU_696	k__Bacteria; p__Firmicutes; c__Bacilli; o__Bacillales; f__Bacillaceae; g__Bacillus	0	0.000132186	0	0
OTU_697	k__Bacteria; p__Proteobacteria; c__Alphaproteobacteria; o__Acetobacterales; f__Acetobacteraceae	0	0.000132186	0	0
OTU_702	k__Bacteria; p__Actinobacteriota; c__Actinobacteria; o__Micrococcales; f__Cellulomonadaceae; g__Cellulomonas	0	0.000132186	0	0
OTU_710	k__Bacteria; p__Proteobacteria; c__Gammaproteobacteria; o__Burkholderiales; f__Comamonadaceae; g__Hydrogenophaga	0	0.000132186	0	0
OTU_714	k__Bacteria; p__Proteobacteria; c__Alphaproteobacteria; o__Reyranellales; f__Reyranellaceae; g__uncultured	0	0.000132186	0	0
OTU_717	k__Bacteria; p__Actinobacteriota; c__Actinobacteria; o__Micrococcales; f__Intrasporangiaceae; g__Ornithinimicrobium	0	0.000132186	0	0
OTU_723	k__Bacteria; p__Planctomycetota; c__Planctomycetes; o__Gemmatales; f__Gemmataceae; g__uncultured; s__uncultured_bacterium	0	0.000132186	0	0
OTU_724	k__Bacteria; p__Bacteroidota; c__Bacteroidia; o__Chitinophagales; f__Saprospiraceae; g__uncultured; s__uncultured_bacterium	0	0.000132186	0	0
OTU_731	k__Bacteria; p__Actinobacteriota; c__Actinobacteria; o__Corynebacteriales; f__Corynebacteriaceae; g__Lawsonella; s__uncultured_bacterium	0	0.000122018	0	0
OTU_732	k__Bacteria; p__Proteobacteria; c__Alphaproteobacteria; o__Rhizobiales; f__Hyphomicrobiaceae; g__Pedomicrobium; s__uncultured_bacterium	0	0.000122018	0	0
OTU_737	k__Bacteria; p__Firmicutes; c__Clostridia; o__Christensenellales; f__Christensenellaceae; g__Christensenellaceae_R-7_group; s__uncultured_rumen	0	0.000122018	0	0
OTU_749	k__Bacteria; p__Actinobacteriota; c__Acidimicrobiia; o__Microtrichales; f__Microtrichaceae; g__IMCC26207; s__uncultured_bacterium	0	0.000122018	0	0
OTU_750	k__Bacteria; p__Actinobacteriota; c__Actinobacteria; o__Actinomycetales; f__Actinomycetaceae; g__Actinomyces; s__uncultured_bacterium	0	0.000122018	0	0
OTU_761	k__Bacteria; p__Firmicutes; c__Clostridia; o__Oscillospirales; f__UCG-010; g__UCG-010; s__uncultured_bacterium	0	0.00011185	0	0
OTU_762	k__Bacteria; p__Actinobacteriota; c__Actinobacteria; o__Micrococcales; f__Micrococcaceae; g__Rothia	0	0.00011185	0	0
OTU_773	k__Bacteria; p__Firmicutes; c__Clostridia; o__Lachnospirales; f__Lachnospiraceae; g__[Ruminococcus]_gauvreauii_group; s__uncultured_rumen	0	0.00011185	0	0
OTU_781	k__Bacteria; p__Firmicutes; c__Bacilli; o__Bacillales; f__Bacillaceae; g__Bacillus; s__uncultured_bacterium	0	0.00011185	0	0
OTU_782	k__Bacteria; p__Proteobacteria; c__Alphaproteobacteria; o__uncultured; f__uncultured; g__uncultured; s__uncultured_bacterium	0	0.00011185	0	0
OTU_791	k__Bacteria; p__Proteobacteria; c__Gammaproteobacteria; o__Burkholderiales; f__Comamonadaceae; g__Diaphorobacter	0	0.00011185	0	0
OTU_793	k__Bacteria; p__Proteobacteria; c__Alphaproteobacteria; o__Rhizobiales; f__Rhizobiaceae	0	0.00011185	0	0
OTU_803	k__Bacteria; p__Proteobacteria; c__Alphaproteobacteria; o__Rhizobiales; f__Rhizobiaceae	0	0.000101682	0	0
OTU_816	k__Bacteria; p__Proteobacteria; c__Gammaproteobacteria; o__Burkholderiales; f__Neisseriaceae; g__uncultured; s__uncultured_bacterium	0	0.000101682	0	0
OTU_817	k__Bacteria; p__Firmicutes; c__Bacilli; o__Bacillales; f__Bacillaceae; g__Geobacillus; s__Geobacillus_sp.	0	0.000101682	0	0
OTU_826	k__Bacteria; p__Acidobacteriota; c__Vicinamibacteria; o__Vicinamibacterales; f__Vicinamibacteraceae; g__Vicinamibacteraceae; s__uncultured_bacterium	0	0.000101682	0	0
OTU_827	k__Bacteria; p__Myxococcota; c__Polyangia; o__Polyangiales; f__Polyangiaceae	0	0.000101682	0	0
OTU_841	k__Bacteria; p__Planctomycetota; c__Planctomycetes; o__Pirellulales; f__Pirellulaceae; g__uncultured; s__uncultured_bacterium	0	0.000101682	0	0
OTU_842	k__Bacteria; p__Chloroflexi; c__Chloroflexia; o__Thermomicrobiales; f__JG30-KF-CM45; g__JG30-KF-CM45; s__uncultured_bacterium	0	0.000101682	0	0
OTU_856	k__Bacteria; p__Gemmatimonadota; c__Gemmatimonadetes; o__Gemmatimonadales; f__Gemmatimonadaceae	0	9.15136e-05	0	0
OTU_857	k__Bacteria; p__Proteobacteria; c__Gammaproteobacteria; o__Pseudomonadales; f__Moraxellaceae; g__Acinetobacter	0	9.15136e-05	0	0
OTU_875	k__Bacteria; p__Acidobacteriota; c__Vicinamibacteria; o__Vicinamibacterales; f__uncultured; g__uncultured; s__uncultured_Acidobacteria	0	9.15136e-05	0	0
OTU_877	k__Bacteria; p__Acidobacteriota; c__Acidobacteriae; o__Bryobacterales; f__Bryobacteraceae; g__Bryobacter; s__uncultured_bacterium	0	9.15136e-05	0	0
OTU_884	k__Bacteria; p__Verrucomicrobiota; c__Verrucomicrobiae; o__Chthoniobacterales; f__Terrimicrobiaceae; g__Terrimicrobium; s__uncultured_bacterium	0	9.15136e-05	0	0
OTU_889	k__Bacteria; p__Proteobacteria; c__Alphaproteobacteria; o__Sphingomonadales; f__Sphingomonadaceae; g__Novosphingobium	0	8.13455e-05	0	0
OTU_900	k__Bacteria; p__Proteobacteria; c__Alphaproteobacteria; o__Rhizobiales; f__Beijerinckiaceae; g__Methylobacterium-Methylorubrum; s__Methylobacterium_sp.	0	8.13455e-05	0	0
OTU_901	k__Bacteria; p__Firmicutes; c__Bacilli; o__Bacillales; f__Planococcaceae; g__Solibacillus	0	8.13455e-05	0	0
OTU_923	k__Bacteria; p__Planctomycetota; c__Planctomycetes; o__Planctomycetales; f__Rubinisphaeraceae; g__SH-PL14; s__uncultured_bacterium	0	8.13455e-05	0	0
OTU_924	k__Bacteria; p__Firmicutes; c__Clostridia; o__Peptostreptococcales-Tissierellales; f__Anaerovoracaceae; g__Family_XIII_AD3011_group; s__uncultured_rumen	0	8.13455e-05	0	0
OTU_928	k__Bacteria; p__Proteobacteria; c__Alphaproteobacteria; o__Rhizobiales; f__Beijerinckiaceae; g__Methylobacterium-Methylorubrum; s__uncultured_bacterium	0	8.13455e-05	0	0
OTU_940	k__Bacteria; p__Actinobacteriota; c__Actinobacteria; o__Micrococcales; f__Micrococcaceae; g__Kocuria	0	8.13455e-05	0	0
OTU_941	k__Bacteria; p__Proteobacteria; c__Alphaproteobacteria; o__Rhizobiales; f__Rhizobiaceae	0	8.13455e-05	0	0
OTU_942	k__Bacteria; p__Acidobacteriota; c__Vicinamibacteria; o__Vicinamibacterales; f__uncultured; g__uncultured; s__uncultured_bacterium	0	8.13455e-05	0	0
OTU_944	k__Bacteria; p__Firmicutes; c__Bacilli; o__Paenibacillales; f__Paenibacillaceae; g__Saccharibacillus	0	8.13455e-05	0	0
OTU_962	k__Bacteria; p__Proteobacteria; c__Alphaproteobacteria; o__Rhizobiales; f__Devosiaceae; g__Devosia	0	7.11773e-05	0	0
OTU_964	k__Bacteria; p__Acidobacteriota; c__Vicinamibacteria; o__Vicinamibacterales; f__uncultured; g__uncultured	0	7.11773e-05	0	0
OTU_965	k__Bacteria; p__Actinobacteriota; c__Actinobacteria; o__Micrococcales; f__Demequinaceae	0	7.11773e-05	0	0
OTU_976	k__Bacteria; p__Firmicutes; c__Clostridia; o__Lachnospirales; f__Lachnospiraceae; g__Lachnospiraceae_NK3A20_group; s__uncultured_rumen	0	7.11773e-05	0	0
OTU_977	k__Bacteria; p__Actinobacteriota; c__Actinobacteria; o__Micrococcales; f__Intrasporangiaceae; g__Ornithinimicrobium	0	7.11773e-05	0	0
OTU_996	k__Bacteria; p__Proteobacteria; c__Alphaproteobacteria; o__Sphingomonadales; f__Sphingomonadaceae; g__Sphingomonas	0	7.11773e-05	0	0
OTU_997	k__Bacteria; p__Firmicutes; c__Bacilli; o__Lactobacillales; f__Streptococcaceae; g__Streptococcus; s__uncultured_bacterium	0	7.11773e-05	0	0
OTU_998	k__Bacteria; p__Chloroflexi; c__Anaerolineae; o__Caldilineales; f__Caldilineaceae; g__uncultured; s__uncultured_bacterium	0	7.11773e-05	0	0
OTU_999	k__Bacteria; p__Proteobacteria; c__Alphaproteobacteria; o__Rhizobiales; f__Beijerinckiaceae; g__Methylobacterium-Methylorubrum	0	7.11773e-05	0	0
OTU_1000	k__Bacteria; p__Cyanobacteria; c__Sericytochromatia; o__Sericytochromatia; f__Sericytochromatia; g__Sericytochromatia; s__uncultured_bacterium	0	7.11773e-05	0	0
OTU_1001	k__Bacteria; p__Proteobacteria; c__Alphaproteobacteria; o__Sphingomonadales; f__Sphingomonadaceae; g__Sphingomonas	0	7.11773e-05	0	0
OTU_1015	k__Bacteria; p__Actinobacteriota; c__Thermoleophilia; o__Solirubrobacterales; f__67-14; g__67-14; s__uncultured_bacterium	0	7.11773e-05	0	0
OTU_1017	k__Bacteria; p__Planctomycetota; c__Planctomycetes; o__Isosphaerales; f__Isosphaeraceae; g__Aquisphaera	0	7.11773e-05	0	0
OTU_1018	k__Bacteria; p__Verrucomicrobiota; c__Verrucomicrobiae; o__Pedosphaerales; f__Pedosphaeraceae	0	7.11773e-05	0	0
OTU_1019	k__Bacteria; p__Chloroflexi; c__Anaerolineae; o__Caldilineales; f__Caldilineaceae; g__uncultured; s__uncultured_bacterium	0	7.11773e-05	0	0
OTU_1020	k__Bacteria; p__Proteobacteria; c__Gammaproteobacteria; o__Pseudomonadales; f__Moraxellaceae; g__Acinetobacter; s__Acinetobacter_sp.	0	7.11773e-05	0	0
OTU_1034	k__Bacteria; p__Proteobacteria; c__Gammaproteobacteria; o__Pseudomonadales; f__Moraxellaceae	0	6.10091e-05	0	0
OTU_1050	k__Bacteria; p__Proteobacteria; c__Alphaproteobacteria; o__Rhizobiales; f__Stappiaceae; g__Pannonibacter	0	6.10091e-05	0	0
OTU_1051	k__Bacteria; p__Proteobacteria; c__Alphaproteobacteria; o__Sphingomonadales; f__Sphingomonadaceae; g__Altererythrobacter; s__uncultured_bacterium	0	6.10091e-05	0	0
OTU_1052	k__Bacteria; p__Actinobacteriota; c__Thermoleophilia; o__Gaiellales; f__uncultured; g__uncultured; s__uncultured_bacterium	0	6.10091e-05	0	0
OTU_1068	k__Bacteria; p__Planctomycetota; c__Planctomycetes; o__Pirellulales; f__Pirellulaceae; g__Pir4_lineage; s__uncultured_bacterium	0	6.10091e-05	0	0
OTU_1069	k__Bacteria; p__Actinobacteriota; c__Actinobacteria; o__Micrococcales; f__Cellulomonadaceae; g__Actinotalea	0	6.10091e-05	0	0
OTU_1070	k__Bacteria; p__Acidobacteriota; c__Blastocatellia; o__DS-100; f__DS-100; g__DS-100; s__uncultured_bacterium	0	6.10091e-05	0	0
OTU_1090	k__Bacteria; p__Proteobacteria; c__Alphaproteobacteria; o__Sphingomonadales; f__Sphingomonadaceae; g__Novosphingobium	0	6.10091e-05	0	0
OTU_1091	k__Bacteria; p__Proteobacteria; c__Gammaproteobacteria; o__Enterobacterales; f__Enterobacteriaceae	0	6.10091e-05	0	0
OTU_1092	k__Bacteria; p__Proteobacteria; c__Alphaproteobacteria; o__Sphingomonadales; f__Sphingomonadaceae; g__Porphyrobacter	0	6.10091e-05	0	0
OTU_1094	k__Bacteria; p__Proteobacteria; c__Gammaproteobacteria; o__Pseudomonadales; f__Moraxellaceae; g__Acinetobacter; s__Acinetobacter_indicus	0	6.10091e-05	0	0
OTU_1095	k__Bacteria; p__Proteobacteria; c__Gammaproteobacteria; o__Pseudomonadales; f__Moraxellaceae; g__Acinetobacter	0	6.10091e-05	0	0
OTU_1096	k__Bacteria; p__Patescibacteria; c__Saccharimonadia; o__Saccharimonadales; f__Saccharimonadales; g__Saccharimonadales; s__uncultured_bacterium	0	6.10091e-05	0	0
OTU_1112	k__Bacteria; p__Actinobacteriota; c__Acidimicrobiia; o__Microtrichales; f__Ilumatobacteraceae; g__uncultured	0	5.08409e-05	0	0
OTU_1130	k__Bacteria; p__Proteobacteria; c__Alphaproteobacteria; o__Sphingomonadales; f__Sphingomonadaceae; g__Sphingomonas	0	5.08409e-05	0	0
OTU_1131	k__Bacteria; p__Proteobacteria; c__Gammaproteobacteria; o__Burkholderiales; f__Rhodocyclaceae; g__Dechlorobacter; s__uncultured_bacterium	0	5.08409e-05	0	0
OTU_1132	k__Bacteria; p__Proteobacteria; c__Gammaproteobacteria; o__Pseudomonadales; f__Pseudomonadaceae; g__Pseudomonas	0	5.08409e-05	0	0
OTU_1149	k__Bacteria; p__Proteobacteria; c__Alphaproteobacteria; o__Rhizobiales; f__Rhizobiaceae; g__Mesorhizobium	0	5.08409e-05	0	0
OTU_1150	k__Bacteria; p__Firmicutes; c__Clostridia; o__Clostridia; f__Hungateiclostridiaceae; g__Ruminiclostridium	0	5.08409e-05	0	0
OTU_1151	k__Bacteria; p__Proteobacteria; c__Gammaproteobacteria; o__Burkholderiales; f__Comamonadaceae; g__Acidovorax; s__uncultured_Acidovorax	0	5.08409e-05	0	0
OTU_1152	k__Bacteria; p__Actinobacteriota; c__Actinobacteria; o__Propionibacteriales; f__Nocardioidaceae; g__Nocardioides	0	5.08409e-05	0	0
OTU_1169	k__Bacteria; p__Desulfobacterota; c__Syntrophorhabdia; o__Syntrophorhabdales; f__Syntrophorhabdaceae; g__Syntrophorhabdus; s__uncultured_bacterium	0	5.08409e-05	0	0
OTU_1170	k__Bacteria; p__Proteobacteria; c__Gammaproteobacteria; o__Xanthomonadales; f__Rhodanobacteraceae; g__Pseudofulvimonas; s__uncultured_bacterium	0	5.08409e-05	0	0
OTU_1196	k__Bacteria; p__Proteobacteria; c__Gammaproteobacteria; o__Xanthomonadales; f__Xanthomonadaceae; g__Luteimonas; s__uncultured_bacterium	0	5.08409e-05	0	0
OTU_1197	k__Bacteria; p__Actinobacteriota; c__Actinobacteria; o__Propionibacteriales; f__Nocardioidaceae; g__Nocardioides	0	5.08409e-05	0	0
OTU_1198	k__Bacteria; p__Proteobacteria; c__Gammaproteobacteria; o__Burkholderiales; f__Neisseriaceae; g__uncultured; s__uncultured_bacterium	0	5.08409e-05	0	0
OTU_1227	k__Bacteria; p__Gemmatimonadota; c__Gemmatimonadetes; o__Gemmatimonadales; f__Gemmatimonadaceae; g__Roseisolibacter; s__uncultured_bacterium	0	4.06727e-05	0	0
OTU_1228	k__Bacteria; p__Proteobacteria; c__Alphaproteobacteria; o__Rhizobiales; f__Devosiaceae	0	4.06727e-05	0	0
OTU_1229	k__Bacteria; p__Bacteroidota; c__Bacteroidia; o__Chitinophagales; f__Chitinophagaceae; g__Terrimonas; s__uncultured_bacterium	0	4.06727e-05	0	0
OTU_1230	k__Bacteria; p__Verrucomicrobiota; c__Verrucomicrobiae; o__Pedosphaerales; f__Pedosphaeraceae; g__Pedosphaeraceae; s__uncultured_bacterium	0	4.06727e-05	0	0
OTU_1231	k__Bacteria; p__Firmicutes; c__Bacilli; o__Bacillales; f__Bacillaceae; g__Geobacillus; s__Geobacillus_sp.	0	4.06727e-05	0	0
OTU_1232	k__Bacteria; p__Proteobacteria; c__Gammaproteobacteria; o__Enterobacterales; f__Enterobacteriaceae; g__Enterobacter	0	4.06727e-05	0	0
OTU_1233	k__Bacteria; p__Actinobacteriota; c__Actinobacteria; o__Micrococcales; f__Micrococcaceae; g__Kocuria	0	4.06727e-05	0	0
OTU_1250	k__Bacteria; p__Actinobacteriota; c__Actinobacteria; o__Micrococcales; f__Demequinaceae; g__Demequina	0	4.06727e-05	0	0
OTU_1251	k__Bacteria; p__Proteobacteria; c__Alphaproteobacteria; o__Sphingomonadales; f__Sphingomonadaceae; g__Sphingobium	0	4.06727e-05	0	0
OTU_1252	k__Bacteria; p__Planctomycetota; c__Planctomycetes; o__Planctomycetales; f__uncultured; g__uncultured; s__uncultured_bacterium	0	4.06727e-05	0	0
OTU_1277	k__Bacteria; p__Dependentiae; c__Babeliae; o__Babeliales; f__Babeliales; g__Babeliales	0	4.06727e-05	0	0
OTU_1278	k__Bacteria; p__Proteobacteria; c__Gammaproteobacteria; o__Diplorickettsiales; f__Diplorickettsiaceae; g__Aquicella; s__uncultured_bacterium	0	4.06727e-05	0	0
OTU_1279	k__Bacteria; p__Proteobacteria; c__Alphaproteobacteria; o__Acetobacterales; f__Acetobacteraceae; g__Gluconobacter	0	4.06727e-05	0	0
OTU_1280	k__Bacteria; p__Proteobacteria; c__Alphaproteobacteria; o__Rhizobiales; f__Rhizobiaceae; g__Mesorhizobium	0	4.06727e-05	0	0
OTU_1281	k__Bacteria; p__Verrucomicrobiota; c__Verrucomicrobiae; o__Pedosphaerales; f__Pedosphaeraceae; g__Pedosphaeraceae; s__uncultured_bacterium	0	4.06727e-05	0	0
OTU_1316	k__Bacteria; p__Proteobacteria; c__Alphaproteobacteria; o__Rhodobacterales; f__Rhodobacteraceae; g__Paracoccus	0	4.06727e-05	0	0
OTU_1317	k__Bacteria; p__Chloroflexi; c__Chloroflexia; o__Thermomicrobiales; f__JG30-KF-CM45; g__JG30-KF-CM45; s__uncultured_bacterium	0	4.06727e-05	0	0
OTU_1318	k__Bacteria; p__Proteobacteria; c__Gammaproteobacteria; o__R7C24; f__R7C24; g__R7C24; s__uncultured_bacterium	0	4.06727e-05	0	0
OTU_1319	k__Bacteria; p__Actinobacteriota; c__Acidimicrobiia; o__Microtrichales; f__Ilumatobacteraceae; g__Ilumatobacter; s__uncultured_bacterium	0	4.06727e-05	0	0
OTU_1320	k__Bacteria; p__Desulfobacterota; c__Desulfobulbia; o__Desulfobulbales; f__Desulfobulbaceae; g__Desulfobulbus; s__uncultured_bacterium	0	4.06727e-05	0	0
OTU_1323	k__Bacteria; p__Proteobacteria; c__Gammaproteobacteria; o__Burkholderiales; f__Comamonadaceae; g__Comamonas	0	4.06727e-05	0	0
OTU_1354	k__Bacteria; p__Firmicutes; c__Bacilli; o__Bacillales; f__Planococcaceae; g__Lysinibacillus	0	4.06727e-05	0	0
OTU_1355	k__Bacteria; p__Planctomycetota; c__Planctomycetes; o__Gemmatales; f__Gemmataceae; g__uncultured	0	4.06727e-05	0	0
OTU_1356	k__Bacteria; p__Proteobacteria; c__Alphaproteobacteria; o__Acetobacterales; f__Acetobacteraceae; g__Gluconobacter	0	4.06727e-05	0	0
OTU_1357	k__Bacteria; p__Proteobacteria; c__Alphaproteobacteria; o__Rhizobiales; f__Beijerinckiaceae; g__Methylobacterium-Methylorubrum; s__uncultured_bacterium	0	4.06727e-05	0	0
OTU_1358	k__Bacteria; p__Chloroflexi; c__Anaerolineae; o__SBR1031; f__A4b; g__A4b; s__uncultured_bacterium	0	4.06727e-05	0	0
OTU_1359	k__Bacteria; p__Sumerlaeota; c__Sumerlaeia; o__Sumerlaeales; f__Sumerlaeaceae; g__Sumerlaea; s__uncultured_bacterium	0	4.06727e-05	0	0
OTU_1362	k__Bacteria; p__Actinobacteriota; c__Actinobacteria; o__Micrococcales; f__Cellulomonadaceae; g__Actinotalea	0	4.06727e-05	0	0
OTU_1400	k__Bacteria; p__Proteobacteria; c__Alphaproteobacteria; o__Rhizobiales; f__Hyphomicrobiaceae; g__Hyphomicrobium; s__uncultured_bacterium	0	3.05045e-05	0	0
OTU_1401	k__Bacteria; p__Proteobacteria; c__Gammaproteobacteria; o__Coxiellales; f__Coxiellaceae; g__Coxiella	0	3.05045e-05	0	0
OTU_1402	k__Bacteria; p__Firmicutes; c__Clostridia; o__Oscillospirales; f__UCG-010; g__UCG-010; s__uncultured_bacterium	0	3.05045e-05	0	0
OTU_1403	k__Bacteria; p__Actinobacteriota; c__Actinobacteria; o__Micrococcales; f__Cellulomonadaceae; g__Cellulomonas	0	3.05045e-05	0	0
OTU_1452	k__Bacteria; p__Proteobacteria; c__Alphaproteobacteria; o__Rhizobiales; f__Devosiaceae; g__Devosia	0	3.05045e-05	0	0
OTU_1453	k__Bacteria; p__Myxococcota; c__Polyangia; o__Polyangiales; f__Sandaracinaceae; g__uncultured; s__uncultured_bacterium	0	3.05045e-05	0	0
OTU_1454	k__Bacteria; p__Acidobacteriota; c__Blastocatellia; o__Blastocatellales; f__Blastocatellaceae; g__Aridibacter	0	3.05045e-05	0	0
OTU_1505	k__Bacteria; p__Planctomycetota; c__Planctomycetes; o__Gemmatales; f__Gemmataceae; g__Fimbriiglobus; s__uncultured_bacterium	0	3.05045e-05	0	0
OTU_1506	k__Bacteria; p__Planctomycetota; c__Planctomycetes; o__Pirellulales; f__Pirellulaceae; g__Blastopirellula	0	3.05045e-05	0	0
OTU_1507	k__Bacteria; p__Actinobacteriota; c__Actinobacteria; o__Propionibacteriales; f__Nocardioidaceae; g__Nocardioides; s__uncultured_bacterium	0	3.05045e-05	0	0
OTU_1508	k__Bacteria; p__Proteobacteria; c__Alphaproteobacteria; o__Reyranellales; f__Reyranellaceae; g__Reyranella; s__uncultured_bacterium	0	3.05045e-05	0	0
OTU_1509	k__Bacteria; p__Proteobacteria; c__Alphaproteobacteria; o__Caulobacterales; f__Caulobacteraceae; g__Phenylobacterium	0	3.05045e-05	0	0
OTU_1559	k__Bacteria; p__Planctomycetota; c__Planctomycetes; o__Pirellulales; f__Pirellulaceae; g__Rhodopirellula	0	3.05045e-05	0	0
OTU_1560	k__Bacteria; p__Proteobacteria; c__Alphaproteobacteria; o__Caulobacterales; f__Caulobacteraceae; g__Phenylobacterium; s__uncultured_bacterium	0	3.05045e-05	0	0
OTU_1561	k__Bacteria; p__Verrucomicrobiota; c__Verrucomicrobiae; o__Chthoniobacterales; f__Xiphinematobacteraceae; g__Candidatus_Xiphinematobacter; s__uncultured_bacterium	0	3.05045e-05	0	0
OTU_1562	k__Bacteria; p__Proteobacteria; c__Gammaproteobacteria; o__Pseudomonadales; f__Pseudomonadaceae; g__Pseudomonas	0	3.05045e-05	0	0
OTU_1563	k__Bacteria; p__Actinobacteriota; c__Actinobacteria; o__Propionibacteriales; f__Propionibacteriaceae; g__Propionicicella	0	3.05045e-05	0	0
OTU_1564	k__Bacteria; p__Firmicutes; c__Bacilli; o__Bacillales; f__Bacillaceae; g__Geobacillus; s__Geobacillus_sp.	0	3.05045e-05	0	0
OTU_1638	k__Bacteria; p__Proteobacteria; c__Gammaproteobacteria; o__Enterobacterales; f__Enterobacteriaceae; g__Salmonella; s__Salmonella_enterica	0	3.05045e-05	0	0
OTU_1639	k__Bacteria; p__Firmicutes; c__Bacilli; o__Exiguobacterales; f__Exiguobacteraceae; g__Exiguobacterium	0	3.05045e-05	0	0
OTU_1640	k__Bacteria; p__Firmicutes; c__Clostridia; o__Clostridiales; f__Clostridiaceae; g__Clostridium_sensu_stricto_8; s__uncultured_bacterium	0	3.05045e-05	0	0
OTU_1641	k__Bacteria; p__Proteobacteria; c__Alphaproteobacteria; o__Rhodobacterales; f__Rhodobacteraceae; g__Paracoccus	0	3.05045e-05	0	0
OTU_1709	k__Bacteria; p__Proteobacteria; c__Alphaproteobacteria; o__Acetobacterales; f__Acetobacteraceae; g__Asaia; s__Asaia_krungthepensis	0	2.03364e-05	0	0
OTU_1710	k__Bacteria; p__Proteobacteria; c__Alphaproteobacteria; o__Rhodospirillales; f__Rhodospirillaceae; g__Novispirillum; s__Novispirillum_itersonii	0	2.03364e-05	0	0
OTU_1711	k__Bacteria; p__Proteobacteria; c__Alphaproteobacteria; o__Caulobacterales; f__Caulobacteraceae; g__Caulobacter	0	2.03364e-05	0	0
OTU_1712	k__Bacteria; p__Proteobacteria; c__Gammaproteobacteria; o__Xanthomonadales; f__Xanthomonadaceae; g__Lysobacter	0	2.03364e-05	0	0
OTU_1713	k__Bacteria; p__Firmicutes; c__Bacilli; o__Lactobacillales; f__Aerococcaceae; g__Aerococcus	0	2.03364e-05	0	0
OTU_1714	k__Bacteria; p__Proteobacteria; c__Alphaproteobacteria; o__Rhizobiales; f__Rhizobiaceae; g__Mesorhizobium	0	2.03364e-05	0	0
OTU_1715	k__Bacteria; p__Proteobacteria; c__Gammaproteobacteria; o__Burkholderiales; f__Alcaligenaceae; g__Achromobacter	0	2.03364e-05	0	0
OTU_1797	k__Bacteria; p__Cyanobacteria; c__Cyanobacteriia	0	2.03364e-05	0	0
OTU_1798	k__Bacteria; p__Dependentiae; c__Babeliae; o__Babeliales; f__Babeliales; g__Babeliales; s__uncultured_bacterium	0	2.03364e-05	0	0
OTU_1799	k__Bacteria; p__Proteobacteria; c__Gammaproteobacteria; o__Enterobacterales; f__Erwiniaceae; g__Pantoea	0	2.03364e-05	0	0
OTU_1885	k__Bacteria; p__Proteobacteria; c__Alphaproteobacteria; o__Acetobacterales; f__Acetobacteraceae; g__Asaia; s__Asaia_krungthepensis	0	2.03364e-05	0	0
OTU_1886	k__Bacteria; p__Actinobacteriota; c__Actinobacteria; o__Pseudonocardiales; f__Pseudonocardiaceae; g__Pseudonocardia; s__Pseudonocardia_sp.	0	2.03364e-05	0	0
OTU_1887	k__Bacteria; p__Proteobacteria; c__Alphaproteobacteria; o__Azospirillales; f__Azospirillaceae	0	2.03364e-05	0	0
OTU_1888	k__Bacteria; p__Proteobacteria; c__Gammaproteobacteria; o__Burkholderiales; f__Comamonadaceae; g__Xylophilus	0	2.03364e-05	0	0
OTU_1889	k__Bacteria; p__Bacteroidota; c__Bacteroidia; o__Chitinophagales; f__Chitinophagaceae; g__uncultured; s__uncultured_bacterium	0	2.03364e-05	0	0
OTU_1890	k__Bacteria; p__Bacteroidota; c__Bacteroidia; o__Chitinophagales; f__Chitinophagaceae; g__Edaphobaculum; s__uncultured_bacterium	0	2.03364e-05	0	0
OTU_1891	k__Bacteria; p__Firmicutes; c__Bacilli; o__Bacillales; f__Planococcaceae; g__Jeotgalibacillus	0	2.03364e-05	0	0
OTU_1993	k__Bacteria; p__Elusimicrobiota; c__Lineage_IIa; o__Lineage_IIa; f__Lineage_IIa; g__Lineage_IIa; s__uncultured_bacterium	0	2.03364e-05	0	0
OTU_1995	k__Bacteria; p__Firmicutes; c__Bacilli; o__Bacillales; f__Planococcaceae; g__Chryseomicrobium	0	2.03364e-05	0	0
OTU_1996	k__Bacteria; p__Planctomycetota; c__Planctomycetes; o__Pirellulales; f__Pirellulaceae; g__uncultured; s__uncultured_bacterium	0	2.03364e-05	0	0
OTU_1997	k__Bacteria; p__Firmicutes; c__Clostridia; o__Peptostreptococcales-Tissierellales; f__Anaerovoracaceae; g__Family_XIII_AD3011_group; s__uncultured_rumen	0	2.03364e-05	0	0
OTU_1998	k__Bacteria; p__Firmicutes; c__Bacilli; o__Lactobacillales; f__Lactobacillaceae; g__Lactobacillus	0	2.03364e-05	0	0
OTU_1999	k__Bacteria; p__Proteobacteria; c__Alphaproteobacteria; o__Rhizobiales; f__Beijerinckiaceae; g__Bosea; s__Bosea_sp.	0	2.03364e-05	0	0
OTU_2000	k__Bacteria; p__Actinobacteriota; c__Actinobacteria; o__Propionibacteriales; f__Propionibacteriaceae; g__Microlunatus; s__uncultured_bacterium	0	2.03364e-05	0	0
OTU_2001	k__Bacteria; p__Verrucomicrobiota; c__Chlamydiae; o__Chlamydiales; f__Parachlamydiaceae; g__Candidatus_Protochlamydia	0	2.03364e-05	0	0
OTU_2002	k__Bacteria; p__Proteobacteria; c__Gammaproteobacteria; o__Burkholderiales; f__Comamonadaceae; g__Comamonas	0	2.03364e-05	0	0
OTU_2132	k__Bacteria; p__Planctomycetota; c__Planctomycetes; o__Planctomycetales; f__uncultured; g__uncultured	0	2.03364e-05	0	0
OTU_2133	k__Bacteria; p__Firmicutes; c__Bacilli; o__Bacillales; f__Planococcaceae; g__Chryseomicrobium	0	2.03364e-05	0	0
OTU_2134	k__Bacteria; p__Proteobacteria; c__Gammaproteobacteria; o__Pseudomonadales; f__Pseudomonadaceae; g__Pseudomonas	0	2.03364e-05	0	0
OTU_2135	k__Bacteria; p__Planctomycetota; c__Planctomycetes; o__Gemmatales; f__Gemmataceae; g__uncultured; s__uncultured_bacterium	0	2.03364e-05	0	0
OTU_2136	k__Bacteria; p__Bacteroidota; c__Bacteroidia; o__Bacteroidales; f__Dysgonomonadaceae; g__Proteiniphilum; s__uncultured_bacterium	0	2.03364e-05	0	0
OTU_2138	k__Bacteria; p__Sumerlaeota; c__Sumerlaeia; o__Sumerlaeales; f__Sumerlaeaceae; g__Sumerlaea; s__uncultured_bacterium	0	2.03364e-05	0	0
OTU_2139	k__Bacteria; p__Actinobacteriota; c__Actinobacteria; o__Corynebacteriales; f__Corynebacteriaceae; g__Corynebacterium	0	2.03364e-05	0	0
OTU_2284	k__Bacteria; p__Bacteroidota; c__Bacteroidia; o__Chitinophagales; f__Chitinophagaceae; g__Terrimonas; s__uncultured_bacterium	0	1.01682e-05	0	0
OTU_2285	k__Bacteria; p__Actinobacteriota; c__Actinobacteria; o__Corynebacteriales; f__Corynebacteriaceae; g__Corynebacterium; s__uncultured_bacterium	0	1.01682e-05	0	0
OTU_2286	k__Bacteria; p__Proteobacteria; c__Gammaproteobacteria; o__Burkholderiales; f__Comamonadaceae; g__Diaphorobacter; s__uncultured_bacterium	0	1.01682e-05	0	0
OTU_2287	k__Bacteria; p__Actinobacteriota; c__Actinobacteria; o__Propionibacteriales; f__Nocardioidaceae; g__Nocardioides	0	1.01682e-05	0	0
OTU_2288	k__Bacteria; p__Gemmatimonadota; c__Gemmatimonadetes; o__Gemmatimonadales; f__Gemmatimonadaceae; g__Gemmatimonas	0	1.01682e-05	0	0
OTU_2290	k__Bacteria; p__Bacteroidota; c__Bacteroidia; o__Bacteroidales; f__Prevotellaceae; g__Prevotella; s__uncultured_bacterium	0	1.01682e-05	0	0
OTU_2291	k__Bacteria; p__Bacteroidota; c__Bacteroidia; o__Chitinophagales; f__Chitinophagaceae; g__Flaviaesturariibacter	0	1.01682e-05	0	0
OTU_2292	k__Bacteria; p__Bacteroidota; c__Bacteroidia; o__Bacteroidales; f__Muribaculaceae; g__Muribaculaceae; s__uncultured_bacterium	0	1.01682e-05	0	0
OTU_2293	k__Bacteria; p__Proteobacteria; c__Alphaproteobacteria; o__Sphingomonadales; f__Sphingomonadaceae; g__Novosphingobium	0	1.01682e-05	0	0
OTU_2294	k__Bacteria; p__Bacteroidota; c__Bacteroidia; o__Flavobacteriales; f__Weeksellaceae; g__Empedobacter	0	1.01682e-05	0	0
OTU_2295	k__Bacteria; p__Firmicutes; c__Bacilli; o__Bacillales; f__Bacillaceae; g__Bacillus	0	1.01682e-05	0	0
OTU_2482	k__Bacteria; p__Firmicutes; c__Bacilli; o__Lactobacillales; f__Streptococcaceae; g__Streptococcus	0	1.01682e-05	0	0
OTU_2483	k__Bacteria; p__Actinobacteriota; c__Thermoleophilia; o__Gaiellales; f__Gaiellaceae; g__Gaiella; s__uncultured_bacterium	0	1.01682e-05	0	0
OTU_2484	k__Bacteria; p__Campilobacterota; c__Campylobacteria; o__Campylobacterales; f__Arcobacteraceae; g__uncultured; s__uncultured_bacterium	0	1.01682e-05	0	0
OTU_2485	k__Bacteria; p__Planctomycetota; c__Planctomycetes; o__Pirellulales; f__Pirellulaceae; g__Pir4_lineage; s__uncultured_bacterium	0	1.01682e-05	0	0
OTU_2486	k__Bacteria; p__Fusobacteriota; c__Fusobacteriia; o__Fusobacteriales; f__Leptotrichiaceae; g__Hypnocyclicus	0	1.01682e-05	0	0
OTU_2487	k__Bacteria; p__Planctomycetota; c__Phycisphaerae; o__Phycisphaerales; f__Phycisphaeraceae; g__SM1A02; s__uncultured_bacterium	0	1.01682e-05	0	0
OTU_2488	k__Bacteria; p__Cyanobacteria; c__Cyanobacteriia; o__Oxyphotobacteria_Incertae_Sedis; f__Unknown_Family; g__Leptolyngbya_ANT.L52.2	0	1.01682e-05	0	0
OTU_2489	k__Bacteria; p__Proteobacteria; c__Gammaproteobacteria; o__Enterobacterales; f__Erwiniaceae; g__Pantoea	0	1.01682e-05	0	0
OTU_2490	k__Bacteria; p__Firmicutes; c__Clostridia; o__Clostridiales; f__Clostridiaceae; g__Clostridium_sensu_stricto_8; s__uncultured_bacterium	0	1.01682e-05	0	0
OTU_2491	k__Bacteria; p__Chloroflexi; c__Chloroflexia; o__Thermomicrobiales; f__JG30-KF-CM45; g__JG30-KF-CM45; s__uncultured_bacterium	0	1.01682e-05	0	0
OTU_2724	k__Bacteria; p__Proteobacteria; c__Alphaproteobacteria; o__Acetobacterales; f__Acetobacteraceae; g__Craurococcus-Caldovatus; s__uncultured_bacterium	0	1.01682e-05	0	0
OTU_2725	k__Bacteria; p__Actinobacteriota; c__Actinobacteria; o__Micrococcales; f__Intrasporangiaceae; g__Ornithinimicrobium	0	1.01682e-05	0	0
OTU_2726	k__Bacteria; p__Proteobacteria; c__Gammaproteobacteria; o__Enterobacterales; f__Thorselliaceae	0	1.01682e-05	0	0
OTU_2727	k__Bacteria; p__Proteobacteria; c__Gammaproteobacteria; o__Pseudomonadales; f__Moraxellaceae; g__Acinetobacter	0	1.01682e-05	0	0
OTU_2728	k__Bacteria; p__Firmicutes; c__Bacilli; o__Bacillales; f__Bacillaceae; g__Bacillus	0	1.01682e-05	0	0
OTU_2729	k__Bacteria; p__Planctomycetota; c__Planctomycetes; o__Pirellulales; f__Pirellulaceae; g__Pirellula	0	1.01682e-05	0	0
OTU_2730	k__Bacteria; p__Proteobacteria; c__Alphaproteobacteria; o__Rhodospirillales; f__Rhodospirillaceae; g__Novispirillum; s__Novispirillum_itersonii	0	1.01682e-05	0	0
OTU_2731	k__Bacteria; p__Firmicutes; c__Clostridia; o__Clostridiales; f__Clostridiaceae; g__Clostridium_sensu_stricto_13	0	1.01682e-05	0	0
OTU_2732	k__Bacteria; p__Proteobacteria; c__Alphaproteobacteria; o__Rhizobiales; f__Beijerinckiaceae; g__alphaI_cluster	0	1.01682e-05	0	0
OTU_2733	k__Bacteria; p__Firmicutes; c__Clostridia; o__Clostridiales; f__Clostridiaceae; g__Clostridium_sensu_stricto_12; s__uncultured_bacterium	0	1.01682e-05	0	0
OTU_2734	k__Bacteria; p__Proteobacteria; c__Alphaproteobacteria; o__Caulobacterales; f__Hyphomonadaceae; g__SWB02; s__uncultured_bacterium	0	1.01682e-05	0	0
OTU_2735	k__Bacteria; p__Proteobacteria; c__Gammaproteobacteria; o__Burkholderiales; f__Rhodocyclaceae; g__Thauera; s__uncultured_bacterium	0	1.01682e-05	0	0
OTU_2736	k__Bacteria; p__Proteobacteria; c__Alphaproteobacteria; o__Rhizobiales; f__Beijerinckiaceae; g__Methylobacterium-Methylorubrum; s__uncultured_bacterium	0	1.01682e-05	0	0
OTU_2737	k__Bacteria; p__Proteobacteria; c__Alphaproteobacteria; o__Acetobacterales; f__Acetobacteraceae; g__Asaia; s__Asaia_krungthepensis	0	1.01682e-05	0	0
OTU_2738	k__Bacteria; p__Proteobacteria; c__Gammaproteobacteria; o__Pseudomonadales; f__Moraxellaceae; g__Moraxella; s__uncultured_bacterium	0	1.01682e-05	0	0
OTU_2739	k__Bacteria; p__Firmicutes; c__Clostridia; o__Peptococcales; f__Peptococcaceae; g__Peptococcus	0	1.01682e-05	0	0
OTU_2740	k__Bacteria; p__Chloroflexi; c__Gitt-GS-136; o__Gitt-GS-136; f__Gitt-GS-136; g__Gitt-GS-136; s__uncultured_bacterium	0	1.01682e-05	0	0
OTU_2741	k__Bacteria; p__Sumerlaeota; c__Sumerlaeia; o__Sumerlaeales; f__Sumerlaeaceae; g__Sumerlaea; s__uncultured_bacterium	0	1.01682e-05	0	0
OTU_2742	k__Bacteria; p__Actinobacteriota; c__Actinobacteria; o__Propionibacteriales; f__Propionibacteriaceae	0	1.01682e-05	0	0
OTU_2743	k__Bacteria; p__Proteobacteria; c__Gammaproteobacteria; o__Enterobacterales; f__Yersiniaceae; g__Serratia	0	1.01682e-05	0	0
OTU_2744	k__Bacteria; p__Actinobacteriota; c__Actinobacteria; o__Frankiales; f__Sporichthyaceae; g__hgcI_clade; s__uncultured_bacterium	0	1.01682e-05	0	0
OTU_2745	k__Bacteria; p__Proteobacteria; c__Alphaproteobacteria; o__Rhizobiales; f__Devosiaceae; g__Devosia; s__uncultured_bacterium	0	1.01682e-05	0	0
OTU_3067	k__Bacteria; p__Firmicutes; c__Clostridia; o__Peptostreptococcales-Tissierellales; f__Peptostreptococcaceae; g__Romboutsia; s__uncultured_bacterium	0	1.01682e-05	0	0
OTU_3068	k__Bacteria; p__Proteobacteria; c__Alphaproteobacteria; o__Rhizobiales; f__Rhizobiaceae	0	1.01682e-05	0	0
OTU_3069	k__Bacteria; p__Firmicutes; c__Bacilli; o__Bacillales; f__Bacillaceae; g__Oceanobacillus	0	1.01682e-05	0	0
OTU_3070	k__Bacteria; p__Actinobacteriota; c__Actinobacteria; o__Propionibacteriales; f__Propionibacteriaceae; g__Cutibacterium; s__uncultured_bacterium	0	1.01682e-05	0	0
OTU_3071	k__Bacteria; p__Gemmatimonadota; c__Gemmatimonadetes; o__Gemmatimonadales; f__Gemmatimonadaceae; g__Gemmatimonas	0	1.01682e-05	0	0
OTU_3072	k__Bacteria; p__Proteobacteria; c__Alphaproteobacteria; o__Tistrellales; f__Geminicoccaceae; g__Candidatus_Alysiosphaera; s__uncultured_bacterium	0	1.01682e-05	0	0
OTU_3073	k__Bacteria; p__Firmicutes; c__Bacilli; o__Staphylococcales; f__Staphylococcaceae; g__Staphylococcus; s__uncultured_bacterium	0	1.01682e-05	0	0
OTU_3074	k__Bacteria; p__Proteobacteria; c__Gammaproteobacteria; o__Enterobacterales; f__Enterobacteriaceae; g__Escherichia-Shigella	0	1.01682e-05	0	0
OTU_3075	k__Bacteria; p__Proteobacteria; c__Gammaproteobacteria; o__Pseudomonadales; f__Moraxellaceae; g__Psychrobacter	0	1.01682e-05	0	0
OTU_3076	k__Bacteria; p__Actinobacteriota; c__Actinobacteria; o__Micrococcales; f__Micrococcaceae; g__Kocuria	0	1.01682e-05	0	0
OTU_3077	k__Bacteria; p__Actinobacteriota; c__Actinobacteria; o__Micrococcales; f__Dermatophilaceae	0	1.01682e-05	0	0
OTU_3078	k__Bacteria; p__Proteobacteria; c__Alphaproteobacteria; o__Rhizobiales; f__Rhizobiaceae; g__Shinella	0	1.01682e-05	0	0
OTU_3079	k__Bacteria; p__Proteobacteria; c__Gammaproteobacteria; o__Enterobacterales; f__Enterobacteriaceae	0	1.01682e-05	0	0
OTU_3080	k__Bacteria; p__Proteobacteria; c__Alphaproteobacteria; o__Reyranellales; f__Reyranellaceae; g__Reyranella	0	1.01682e-05	0	0
OTU_3081	k__Bacteria; p__Proteobacteria; c__Alphaproteobacteria; o__Rhodobacterales; f__Rhodobacteraceae	0	1.01682e-05	0	0
OTU_3082	k__Bacteria; p__Planctomycetota; c__Planctomycetes; o__Isosphaerales; f__Isosphaeraceae; g__Aquisphaera	0	1.01682e-05	0	0
OTU_3083	k__Bacteria; p__Verrucomicrobiota; c__Chlamydiae; o__Chlamydiales; f__Parachlamydiaceae	0	1.01682e-05	0	0

## Sheet: PHI unique ASVs
S4 Table. List of amplicon sequence variants (ASVs) indicates unique and shared ASVs among the four Anopheles species/group. (k;Kingdom, p;Phylum, c;Class, o;Order, f;Family, g;Genus, Species;s)
#OTU ID	Consensus Lineage of unique ASVs in An. philippinensis	HYR	NIV	PHI	VAG
OTU_235	k__Bacteria; p__Proteobacteria; c__Gammaproteobacteria; o__Pseudomonadales; f__Moraxellaceae; g__Acinetobacter	0	0	0.00151542	0
OTU_315	k__Bacteria; p__Proteobacteria; c__Gammaproteobacteria; o__Pseudomonadales; f__Moraxellaceae; g__Acinetobacter	0	0	0.000925342	0
OTU_369	k__Bacteria; p__Firmicutes; c__Bacilli; o__Staphylococcales; f__Staphylococcaceae; g__Staphylococcus; s__Staphylococcus_hominis	0	0	0.000737592	0
OTU_381	k__Bacteria; p__Bacteroidota; c__Bacteroidia; o__Sphingobacteriales; f__Sphingobacteriaceae	0	0	0.000697359	0
OTU_395	k__Bacteria; p__Proteobacteria; c__Gammaproteobacteria; o__Enterobacterales; f__Erwiniaceae; g__Rosenbergiella; s__uncultured_bacterium	0	0	0.000643716	0
OTU_401	k__Bacteria; p__Sumerlaeota; c__Sumerlaeia; o__Sumerlaeales; f__Sumerlaeaceae; g__Sumerlaea; s__uncultured_bacterium	0	0	0.000603484	0
OTU_412	k__Bacteria; p__Dependentiae; c__Babeliae; o__Babeliales; f__Vermiphilaceae; g__Vermiphilaceae	0	0	0.000576663	0
OTU_445	k__Bacteria; p__Bacteroidota; c__Bacteroidia; o__Chitinophagales; f__Chitinophagaceae; g__Flaviaesturariibacter	0	0	0.000482787	0
OTU_487	k__Bacteria; p__Proteobacteria; c__Gammaproteobacteria; o__Pseudomonadales; f__Pseudomonadaceae; g__Pseudomonas	0	0	0.000429144	0
OTU_489	k__Bacteria; p__Proteobacteria; c__Gammaproteobacteria; o__Pseudomonadales; f__Pseudomonadaceae; g__Pseudomonas	0	0	0.000415734	0
OTU_491	k__Bacteria; p__Proteobacteria; c__Gammaproteobacteria; o__Enterobacterales; f__Morganellaceae; g__Providencia; s__Providencia_stuartii	0	0	0.000415734	0
OTU_495	k__Bacteria; p__Proteobacteria; c__Gammaproteobacteria; o__Pseudomonadales; f__Moraxellaceae; g__Acinetobacter	0	0	0.000415734	0
OTU_522	k__Bacteria; p__Proteobacteria; c__Gammaproteobacteria; o__Pseudomonadales; f__Moraxellaceae; g__Acinetobacter	0	0	0.000375501	0
OTU_564	k__Bacteria; p__Proteobacteria; c__Gammaproteobacteria; o__Oceanospirillales	0	0	0.000321858	0
OTU_577	k__Bacteria; p__Firmicutes; c__Bacilli; o__Bacillales; f__Planococcaceae; g__uncultured; s__uncultured_bacterium	0	0	0.000308447	0
OTU_588	k__Bacteria; p__Proteobacteria; c__Gammaproteobacteria; o__Enterobacterales; f__Enterobacteriaceae; g__Kosakonia	0	0	0.000295037	0
OTU_598	k__Bacteria; p__Actinobacteriota; c__Actinobacteria; o__Pseudonocardiales; f__Pseudonocardiaceae; g__Actinomycetospora; s__Actinomycetospora_sp.	0	0	0.000281626	0
OTU_606	k__Bacteria; p__Proteobacteria; c__Gammaproteobacteria; o__Xanthomonadales; f__Xanthomonadaceae; g__Stenotrophomonas	0	0	0.000281626	0
OTU_623	k__Bacteria; p__Proteobacteria; c__Gammaproteobacteria; o__Enterobacterales; f__Thorselliaceae; g__Thorsellia	0	0	0.000268215	0
OTU_629	k__Bacteria; p__Firmicutes; c__Bacilli; o__Bacillales; f__Bacillaceae; g__Bacillus; s__uncultured_bacterium	0	0	0.000254804	0
OTU_672	k__Bacteria; p__Chloroflexi; c__Chloroflexia; o__Thermomicrobiales; f__JG30-KF-CM45; g__JG30-KF-CM45; s__uncultured_bacterium	0	0	0.000241394	0
OTU_694	k__Bacteria; p__Proteobacteria; c__Gammaproteobacteria; o__Enterobacterales; f__Erwiniaceae; g__Rosenbergiella; s__uncultured_bacterium	0	0	0.000227983	0
OTU_699	k__Bacteria; p__Actinobacteriota; c__Actinobacteria; o__Corynebacteriales; f__Mycobacteriaceae; g__Mycobacterium	0	0	0.000227983	0
OTU_700	k__Bacteria; p__Proteobacteria; c__Gammaproteobacteria; o__Enterobacterales; f__Erwiniaceae; g__Rosenbergiella	0	0	0.000227983	0
OTU_711	k__Bacteria; p__Firmicutes; c__Bacilli; o__Bacillales; f__Planococcaceae; g__Lysinibacillus	0	0	0.000214572	0
OTU_725	k__Bacteria; p__Proteobacteria; c__Gammaproteobacteria; o__Cellvibrionales; f__Cellvibrionaceae; g__uncultured; s__uncultured_bacterium	0	0	0.000214572	0
OTU_738	k__Bacteria; p__Firmicutes; c__Negativicutes; o__Veillonellales-Selenomonadales; f__Veillonellaceae; g__Megasphaera; s__Megasphaera_elsdenii	0	0	0.000201161	0
OTU_753	k__Bacteria; p__Firmicutes; c__Clostridia; o__Peptostreptococcales-Tissierellales; f__Anaerovoracaceae; g__[Eubacterium]_nodatum_group; s__uncultured_rumen	0	0	0.000187751	0
OTU_809	k__Bacteria; p__Firmicutes; c__Bacilli; o__Lactobacillales; f__Leuconostocaceae; g__Weissella	0	0	0.00017434	0
OTU_819	k__Bacteria; p__Proteobacteria; c__Gammaproteobacteria; o__Oceanospirillales	0	0	0.00017434	0
OTU_829	k__Bacteria; p__Firmicutes; c__Clostridia; o__Oscillospirales; f__[Eubacterium]_coprostanoligenes_group; g__[Eubacterium]_coprostanoligenes_group; s__uncultured_bacterium	0	0	0.000160929	0
OTU_833	k__Bacteria; p__Planctomycetota; c__Planctomycetes; o__Isosphaerales; f__Isosphaeraceae; g__uncultured	0	0	0.000160929	0
OTU_835	k__Bacteria; p__Firmicutes; c__Bacilli; o__Lactobacillales; f__Leuconostocaceae; g__Weissella	0	0	0.000160929	0
OTU_843	k__Bacteria; p__Bacteroidota; c__Bacteroidia; o__Bacteroidales; f__Prevotellaceae; g__Prevotella; s__uncultured_bacterium	0	0	0.000160929	0
OTU_866	k__Bacteria; p__Bacteroidota; c__Bacteroidia; o__Bacteroidales; f__Prevotellaceae; g__Prevotella; s__uncultured_bacterium	0	0	0.000147518	0
OTU_878	k__Bacteria; p__Firmicutes; c__Negativicutes; o__Veillonellales-Selenomonadales; f__Veillonellaceae; g__Dialister; s__uncultured_bacterium	0	0	0.000147518	0
OTU_894	k__Bacteria; p__Proteobacteria; c__Gammaproteobacteria; o__Burkholderiales; f__Nitrosomonadaceae; g__Ellin6067; s__uncultured_bacterium	0	0	0.000134108	0
OTU_902	k__Bacteria; p__Actinobacteriota; c__Actinobacteria; o__Propionibacteriales; f__Nocardioidaceae; g__Nocardioides	0	0	0.000134108	0
OTU_905	k__Bacteria; p__Proteobacteria; c__Gammaproteobacteria; o__Pseudomonadales; f__Pseudomonadaceae; g__Pseudomonas	0	0	0.000134108	0
OTU_910	k__Bacteria; p__Planctomycetota; c__Planctomycetes; o__Pirellulales; f__Pirellulaceae; g__Rhodopirellula	0	0	0.000134108	0
OTU_911	k__Bacteria; p__Acidobacteriota; c__Acidobacteriae; o__Subgroup_2; f__Subgroup_2; g__Subgroup_2; s__uncultured_bacterium	0	0	0.000134108	0
OTU_912	k__Bacteria; p__Proteobacteria; c__Gammaproteobacteria; o__Burkholderiales; f__Nitrosomonadaceae; g__Ellin6067; s__uncultured_bacterium	0	0	0.000134108	0
OTU_913	k__Bacteria; p__Proteobacteria; c__Alphaproteobacteria; o__Rickettsiales; f__Mitochondria; g__Mitochondria; s__Solanum_melongena	0	0	0.000134108	0
OTU_931	k__Bacteria; p__Firmicutes; c__Clostridia; o__Lachnospirales; f__Lachnospiraceae; g__Anaerostipes; s__uncultured_bacterium	0	0	0.000134108	0
OTU_945	k__Bacteria; p__Proteobacteria; c__Alphaproteobacteria; o__Rhizobiales; f__Beijerinckiaceae; g__Bosea	0	0	0.000120697	0
OTU_946	k__Bacteria; p__Firmicutes; c__Clostridia; o__Oscillospirales; f__[Eubacterium]_coprostanoligenes_group; g__[Eubacterium]_coprostanoligenes_group; s__uncultured_bacterium	0	0	0.000120697	0
OTU_951	k__Bacteria; p__Chloroflexi; c__Ktedonobacteria; o__Ktedonobacterales; f__Ktedonobacteraceae; g__HSB_OF53-F07	0	0	0.000120697	0
OTU_967	k__Bacteria; p__Bacteroidota; c__Bacteroidia; o__Bacteroidales; f__Prevotellaceae; g__Prevotella; s__uncultured_bacterium	0	0	0.000120697	0
OTU_968	k__Bacteria; p__Firmicutes; c__Bacilli; o__Staphylococcales; f__Staphylococcaceae; g__Staphylococcus; s__Staphylococcus_lugdunensis	0	0	0.000120697	0
OTU_978	k__Bacteria; p__Actinobacteriota; c__Actinobacteria; o__Bifidobacteriales; f__Bifidobacteriaceae; g__Bifidobacterium; s__Bifidobacterium_longum	0	0	0.000120697	0
OTU_979	k__Bacteria; p__Actinobacteriota; c__Actinobacteria; o__Micrococcales; f__Dermabacteraceae; g__Brachybacterium	0	0	0.000120697	0
OTU_985	k__Bacteria; p__Actinobacteriota; c__Actinobacteria; o__Micrococcales; f__Microbacteriaceae; g__Agromyces	0	0	0.000120697	0
OTU_988	k__Bacteria; p__Acidobacteriota; c__Acidobacteriae; o__Acidobacteriales; f__uncultured; g__uncultured	0	0	0.000120697	0
OTU_1003	k__Bacteria; p__Proteobacteria; c__Gammaproteobacteria; o__Enterobacterales; f__Enterobacteriaceae; g__Enterobacter	0	0	0.000107286	0
OTU_1008	k__Bacteria; p__Acidobacteriota; c__Vicinamibacteria; o__Vicinamibacterales; f__uncultured; g__uncultured; s__uncultured_bacterium	0	0	0.000107286	0
OTU_1021	k__Bacteria; p__Bacteroidota; c__Bacteroidia; o__Bacteroidales; f__Muribaculaceae; g__Muribaculaceae; s__uncultured_bacterium	0	0	0.000107286	0
OTU_1022	k__Bacteria; p__Proteobacteria; c__Gammaproteobacteria; o__Pseudomonadales; f__Pseudomonadaceae; g__Pseudomonas	0	0	0.000107286	0
OTU_1023	k__Bacteria; p__Proteobacteria; c__Gammaproteobacteria; o__Burkholderiales; f__TRA3-20; g__TRA3-20; s__uncultured_bacterium	0	0	0.000107286	0
OTU_1071	k__Bacteria; p__Proteobacteria; c__Gammaproteobacteria; o__Pseudomonadales; f__Pseudomonadaceae; g__Pseudomonas; s__Pseudomonas_aeruginosa	0	0	9.38753e-05	0
OTU_1072	k__Bacteria; p__Actinobacteriota; c__Actinobacteria; o__Propionibacteriales; f__Nocardioidaceae; g__Nocardioides; s__uncultured_bacterium	0	0	9.38753e-05	0
OTU_1081	k__Bacteria; p__Acidobacteriota; c__Acidobacteriae; o__Solibacterales; f__Solibacteraceae; g__Candidatus_Solibacter; s__uncultured_bacterium	0	0	9.38753e-05	0
OTU_1098	k__Bacteria; p__Bacteroidota; c__Bacteroidia; o__Bacteroidales; f__Prevotellaceae; g__Alloprevotella; s__uncultured_bacterium	0	0	9.38753e-05	0
OTU_1116	k__Bacteria; p__Acidobacteriota; c__Acidobacteriae; o__Subgroup_2; f__Subgroup_2; g__Subgroup_2; s__uncultured_bacterium	0	0	9.38753e-05	0
OTU_1119	k__Bacteria; p__Proteobacteria; c__Alphaproteobacteria; o__Rhodospirillales; f__uncultured; g__uncultured; s__uncultured_bacterium	0	0	9.38753e-05	0
OTU_1120	k__Bacteria; p__Proteobacteria; c__Gammaproteobacteria; o__Burkholderiales; f__Nitrosomonadaceae; g__MND1	0	0	9.38753e-05	0
OTU_1133	k__Bacteria; p__Actinobacteriota; c__Actinobacteria; o__Propionibacteriales; f__Nocardioidaceae; g__Nocardioides	0	0	8.04645e-05	0
OTU_1136	k__Bacteria; p__Acidobacteriota; c__Blastocatellia; o__Pyrinomonadales; f__Pyrinomonadaceae; g__RB41; s__uncultured_Acidobacteria	0	0	8.04645e-05	0
OTU_1137	k__Bacteria; p__Acidobacteriota; c__Vicinamibacteria; o__Vicinamibacterales; f__uncultured; g__uncultured; s__uncultured_bacterium	0	0	8.04645e-05	0
OTU_1138	k__Bacteria; p__Proteobacteria; c__Gammaproteobacteria; o__Burkholderiales; f__Burkholderiaceae; g__Burkholderia-Caballeronia-Paraburkholderia; s__Burkholderia_sp.	0	0	8.04645e-05	0
OTU_1139	k__Bacteria; p__Proteobacteria; c__Gammaproteobacteria; o__Xanthomonadales; f__Xanthomonadaceae; g__Arenimonas; s__uncultured_bacterium	0	0	8.04645e-05	0
OTU_1153	k__Bacteria; p__Proteobacteria; c__Gammaproteobacteria; o__Burkholderiales; f__Sutterellaceae; g__Parasutterella; s__uncultured_bacterium	0	0	8.04645e-05	0
OTU_1155	k__Bacteria; p__Firmicutes; c__Bacilli; o__Lactobacillales; f__Leuconostocaceae; g__Leuconostoc; s__uncultured_bacterium	0	0	8.04645e-05	0
OTU_1159	k__Bacteria; p__Proteobacteria; c__Gammaproteobacteria; o__Enterobacterales; f__Enterobacteriaceae; g__Enterobacter	0	0	8.04645e-05	0
OTU_1171	k__Bacteria; p__Actinobacteriota; c__Actinobacteria; o__Micrococcales; f__Microbacteriaceae; g__Microbacterium	0	0	8.04645e-05	0
OTU_1172	k__Bacteria; p__Firmicutes; c__Clostridia; o__Peptostreptococcales-Tissierellales; f__Anaerovoracaceae; g__Family_XIII_AD3011_group; s__uncultured_bacterium	0	0	8.04645e-05	0
OTU_1173	k__Bacteria; p__Proteobacteria; c__Gammaproteobacteria; o__Burkholderiales; f__Comamonadaceae; g__Ramlibacter; s__uncultured_bacterium	0	0	8.04645e-05	0
OTU_1175	k__Bacteria; p__Proteobacteria; c__Gammaproteobacteria; o__CCD24; f__CCD24; g__CCD24; s__uncultured_bacterium	0	0	8.04645e-05	0
OTU_1178	k__Bacteria; p__Acidobacteriota; c__Acidobacteriae; o__Solibacterales; f__Solibacteraceae; g__Candidatus_Solibacter; s__uncultured_bacterium	0	0	8.04645e-05	0
OTU_1199	k__Bacteria; p__Actinobacteriota; c__Actinobacteria; o__Corynebacteriales; f__Corynebacteriaceae; g__Corynebacterium; s__uncultured_bacterium	0	0	8.04645e-05	0
OTU_1207	k__Bacteria; p__Chloroflexi; c__TK10; o__TK10; f__TK10; g__TK10; s__uncultured_bacterium	0	0	8.04645e-05	0
OTU_1234	k__Bacteria; p__Firmicutes; c__Clostridia; o__Oscillospirales; f__Oscillospiraceae; g__UCG-002; s__uncultured_bacterium	0	0	6.70538e-05	0
OTU_1237	k__Bacteria; p__Proteobacteria; c__Gammaproteobacteria; o__Vibrionales; f__Vibrionaceae; g__Photobacterium	0	0	6.70538e-05	0
OTU_1254	k__Bacteria; p__Proteobacteria; c__Alphaproteobacteria; o__Rhizobiales; f__Xanthobacteraceae; g__Afipia	0	0	6.70538e-05	0
OTU_1255	k__Bacteria; p__Chloroflexi; c__Chloroflexia; o__Chloroflexales; f__Roseiflexaceae; g__uncultured; s__uncultured_bacterium	0	0	6.70538e-05	0
OTU_1257	k__Bacteria; p__Acidobacteriota; c__Acidobacteriae; o__Acidobacteriales; f__uncultured; g__uncultured; s__uncultured_bacterium	0	0	6.70538e-05	0
OTU_1258	k__Bacteria; p__Acidobacteriota; c__Holophagae; o__Subgroup_7; f__Subgroup_7; g__Subgroup_7; s__uncultured_bacterium	0	0	6.70538e-05	0
OTU_1282	k__Bacteria; p__Actinobacteriota; c__Actinobacteria; o__Micrococcales; f__Micrococcaceae; g__Rothia	0	0	6.70538e-05	0
OTU_1285	k__Bacteria; p__Firmicutes; c__Bacilli; o__Bacillales; f__Bacillaceae; g__Bacillus	0	0	6.70538e-05	0
OTU_1286	k__Bacteria; p__Proteobacteria; c__Gammaproteobacteria; o__Xanthomonadales; f__Xanthomonadaceae; g__Lysobacter	0	0	6.70538e-05	0
OTU_1288	k__Bacteria; p__Firmicutes; c__Bacilli; o__Bacillales; f__Bacillaceae; g__Bacillus	0	0	6.70538e-05	0
OTU_1289	k__Bacteria; p__Proteobacteria; c__Gammaproteobacteria; o__Xanthomonadales; f__Xanthomonadaceae; g__Lysobacter	0	0	6.70538e-05	0
OTU_1291	k__Bacteria; p__Proteobacteria; c__Gammaproteobacteria; o__Aeromonadales; f__Aeromonadaceae; g__Aeromonas	0	0	6.70538e-05	0
OTU_1324	k__Bacteria; p__Firmicutes; c__Bacilli; o__Alicyclobacillales; f__Alicyclobacillaceae; g__Effusibacillus; s__uncultured_bacterium	0	0	6.70538e-05	0
OTU_1326	k__Bacteria; p__Chloroflexi; c__TK10; o__TK10; f__TK10; g__TK10; s__uncultured_bacterium	0	0	6.70538e-05	0
OTU_1327	k__Bacteria; p__Actinobacteriota; c__Actinobacteria; o__Micrococcales; f__Microbacteriaceae; g__Agromyces	0	0	6.70538e-05	0
OTU_1328	k__Bacteria; p__Firmicutes; c__Bacilli; o__Lactobacillales; f__Streptococcaceae; g__Streptococcus; s__Streptococcus_anginosus	0	0	6.70538e-05	0
OTU_1329	k__Bacteria; p__Bacteroidota; c__Bacteroidia; o__Bacteroidales; f__Prevotellaceae; g__Prevotella; s__uncultured_bacterium	0	0	6.70538e-05	0
OTU_1330	k__Bacteria; p__Proteobacteria; c__Alphaproteobacteria; o__Rhodospirillales; f__uncultured; g__uncultured; s__uncultured_bacterium	0	0	6.70538e-05	0
OTU_1333	k__Bacteria; p__Proteobacteria; c__Alphaproteobacteria; o__Rhizobiales; f__Xanthobacteraceae; g__uncultured; s__uncultured_bacterium	0	0	6.70538e-05	0
OTU_1335	k__Bacteria; p__Proteobacteria; c__Gammaproteobacteria; o__Enterobacterales; f__Erwiniaceae; g__Pantoea	0	0	6.70538e-05	0
OTU_1336	k__Bacteria; p__Acidobacteriota; c__Vicinamibacteria; o__Vicinamibacterales; f__Vicinamibacteraceae; g__Vicinamibacteraceae; s__uncultured_bacterium	0	0	6.70538e-05	0
OTU_1337	k__Bacteria; p__Myxococcota; c__Myxococcia; o__Myxococcales; f__Myxococcaceae	0	0	6.70538e-05	0
OTU_1363	k__Bacteria; p__Proteobacteria; c__Gammaproteobacteria; o__Pasteurellales; f__Pasteurellaceae; g__Haemophilus	0	0	5.3643e-05	0
OTU_1364	k__Bacteria; p__Firmicutes; c__Clostridia; o__Lachnospirales; f__Lachnospiraceae; g__Tyzzerella; s__uncultured_bacterium	0	0	5.3643e-05	0
OTU_1365	k__Bacteria; p__Myxococcota; c__bacteriap25; o__bacteriap25; f__bacteriap25; g__bacteriap25; s__uncultured_bacterium	0	0	5.3643e-05	0
OTU_1366	k__Bacteria; p__Firmicutes; c__Clostridia; o__Clostridia_UCG-014; f__Clostridia_UCG-014; g__Clostridia_UCG-014; s__uncultured_bacterium	0	0	5.3643e-05	0
OTU_1367	k__Bacteria; p__Proteobacteria; c__Gammaproteobacteria; o__Burkholderiales; f__Neisseriaceae; g__Neisseria; s__uncultured_bacterium	0	0	5.3643e-05	0
OTU_1369	k__Bacteria; p__Acidobacteriota; c__Vicinamibacteria; o__Vicinamibacterales; f__uncultured; g__uncultured; s__uncultured_bacterium	0	0	5.3643e-05	0
OTU_1372	k__Bacteria; p__Proteobacteria; c__Gammaproteobacteria; o__Burkholderiales; f__TRA3-20; g__TRA3-20	0	0	5.3643e-05	0
OTU_1405	k__Bacteria; p__Proteobacteria; c__Gammaproteobacteria; o__Nitrosococcales; f__Methylophagaceae; g__Methylophaga	0	0	5.3643e-05	0
OTU_1406	k__Bacteria; p__Firmicutes; c__Clostridia; o__Oscillospirales; f__Oscillospiraceae; g__Colidextribacter; s__uncultured_bacterium	0	0	5.3643e-05	0
OTU_1407	k__Bacteria; p__Actinobacteriota; c__Actinobacteria; o__Pseudonocardiales; f__Pseudonocardiaceae; g__Pseudonocardia	0	0	5.3643e-05	0
OTU_1409	k__Bacteria; p__Actinobacteriota; c__Actinobacteria; o__Propionibacteriales; f__Nocardioidaceae; g__Nocardioides; s__uncultured_bacterium	0	0	5.3643e-05	0
OTU_1410	k__Bacteria; p__Proteobacteria; c__Gammaproteobacteria; o__Nitrosococcales; f__Methylophagaceae; g__Methylophaga	0	0	5.3643e-05	0
OTU_1411	k__Bacteria; p__Proteobacteria; c__Alphaproteobacteria; o__Sphingomonadales; f__Sphingomonadaceae; g__Sphingomonas; s__uncultured_bacterium	0	0	5.3643e-05	0
OTU_1412	k__Bacteria; p__Proteobacteria; c__Gammaproteobacteria; o__Pseudomonadales; f__Moraxellaceae; g__Acinetobacter	0	0	5.3643e-05	0
OTU_1413	k__Bacteria; p__Acidobacteriota; c__Acidobacteriae; o__Acidobacteriales; f__uncultured; g__uncultured	0	0	5.3643e-05	0
OTU_1416	k__Bacteria; p__Acidobacteriota; c__Acidobacteriae; o__Acidobacteriales; f__uncultured; g__uncultured; s__uncultured_bacterium	0	0	5.3643e-05	0
OTU_1417	k__Bacteria; p__Desulfobacterota; c__uncultured; o__uncultured; f__uncultured; g__uncultured; s__uncultured_bacterium	0	0	5.3643e-05	0
OTU_1455	k__Bacteria; p__Actinobacteriota; c__Actinobacteria; o__Propionibacteriales; f__Nocardioidaceae; g__Nocardioides	0	0	5.3643e-05	0
OTU_1456	k__Bacteria; p__Proteobacteria; c__Alphaproteobacteria; o__Rhodobacterales; f__Rhodobacteraceae	0	0	5.3643e-05	0
OTU_1457	k__Bacteria; p__Cyanobacteria; c__Vampirivibrionia; o__Gastranaerophilales; f__Gastranaerophilales; g__Gastranaerophilales; s__uncultured_bacterium	0	0	5.3643e-05	0
OTU_1458	k__Bacteria; p__Firmicutes; c__Bacilli; o__Bacillales; f__Bacillaceae; g__Bacillus; s__Bacillus_subtilis	0	0	5.3643e-05	0
OTU_1459	k__Bacteria; p__Actinobacteriota; c__Actinobacteria; o__Propionibacteriales; f__Nocardioidaceae; g__Nocardioides; s__Nocardioides_sp.	0	0	5.3643e-05	0
OTU_1460	k__Bacteria; p__Bacteroidota; c__Bacteroidia; o__Bacteroidales; f__Muribaculaceae; g__Muribaculaceae; s__uncultured_bacterium	0	0	5.3643e-05	0
OTU_1461	k__Bacteria; p__Firmicutes; c__Clostridia; o__Clostridia_UCG-014; f__Clostridia_UCG-014; g__Clostridia_UCG-014; s__uncultured_bacterium	0	0	5.3643e-05	0
OTU_1462	k__Bacteria; p__Acidobacteriota; c__Acidobacteriae; o__Subgroup_2; f__Subgroup_2; g__Subgroup_2; s__uncultured_bacterium	0	0	5.3643e-05	0
OTU_1464	k__Bacteria; p__Chloroflexi; c__Ktedonobacteria; o__Ktedonobacterales; f__Ktedonobacteraceae; g__HSB_OF53-F07; s__uncultured_Ktedonobacter	0	0	5.3643e-05	0
OTU_1467	k__Bacteria; p__Acidobacteriota; c__Acidobacteriae; o__Bryobacterales; f__Bryobacteraceae; g__Bryobacter; s__uncultured_Acidobacteria	0	0	5.3643e-05	0
OTU_1468	k__Bacteria; p__Firmicutes; c__Clostridia; o__Clostridia_UCG-014; f__Clostridia_UCG-014; g__Clostridia_UCG-014; s__uncultured_bacterium	0	0	5.3643e-05	0
OTU_1469	k__Bacteria; p__Acidobacteriota; c__Holophagae; o__Subgroup_7; f__Subgroup_7; g__Subgroup_7; s__uncultured_bacterium	0	0	5.3643e-05	0
OTU_1473	k__Bacteria; p__Proteobacteria; c__Gammaproteobacteria; o__Enterobacterales; f__Yersiniaceae; g__Serratia	0	0	5.3643e-05	0
OTU_1477	k__Bacteria; p__Acidobacteriota; c__Blastocatellia; o__Pyrinomonadales; f__Pyrinomonadaceae; g__RB41; s__uncultured_bacterium	0	0	5.3643e-05	0
OTU_1478	k__Bacteria; p__Acidobacteriota; c__Acidobacteriae; o__Bryobacterales; f__Bryobacteraceae; g__Bryobacter; s__uncultured_bacterium	0	0	5.3643e-05	0
OTU_1510	k__Bacteria; p__Proteobacteria; c__Gammaproteobacteria; o__Salinisphaerales; f__Solimonadaceae; g__Hydrocarboniphaga	0	0	5.3643e-05	0
OTU_1511	k__Bacteria; p__Actinobacteriota; c__Actinobacteria; o__Micrococcales; f__Intrasporangiaceae; g__Ornithinimicrobium	0	0	5.3643e-05	0
OTU_1512	k__Bacteria; p__Proteobacteria; c__Gammaproteobacteria; o__Xanthomonadales; f__Rhodanobacteraceae; g__Chujaibacter; s__uncultured_bacterium	0	0	5.3643e-05	0
OTU_1513	k__Bacteria; p__Actinobacteriota; c__Actinobacteria; o__Micrococcales; f__Intrasporangiaceae; g__Aquipuribacter	0	0	5.3643e-05	0
OTU_1514	k__Bacteria; p__Bacteroidota; c__Bacteroidia; o__Bacteroidales; f__Rikenellaceae; g__Rikenellaceae_RC9_gut_group; s__uncultured_bacterium	0	0	5.3643e-05	0
OTU_1515	k__Bacteria; p__Firmicutes; c__Clostridia; o__Lachnospirales; f__Lachnospiraceae; g__Blautia; s__uncultured_bacterium	0	0	5.3643e-05	0
OTU_1516	k__Bacteria; p__Actinobacteriota; c__Thermoleophilia; o__Gaiellales; f__uncultured; g__uncultured; s__uncultured_bacterium	0	0	5.3643e-05	0
OTU_1517	k__Bacteria; p__Proteobacteria; c__Alphaproteobacteria; o__Rhizobiales; f__Methyloligellaceae; g__uncultured	0	0	5.3643e-05	0
OTU_1519	k__Bacteria; p__Proteobacteria; c__Gammaproteobacteria; o__Burkholderiales; f__Sutterellaceae; g__Sutterella; s__uncultured_bacterium	0	0	5.3643e-05	0
OTU_1520	k__Bacteria; p__Firmicutes; c__Clostridia; o__Lachnospirales; f__Lachnospiraceae; g__[Ruminococcus]_gnavus_group; s__uncultured_bacterium	0	0	5.3643e-05	0
OTU_1522	k__Bacteria; p__Proteobacteria; c__Gammaproteobacteria; o__Burkholderiales; f__Alcaligenaceae; g__Achromobacter	0	0	5.3643e-05	0
OTU_1523	k__Bacteria; p__Proteobacteria; c__Gammaproteobacteria; o__Pseudomonadales; f__Pseudomonadaceae; g__Pseudomonas	0	0	5.3643e-05	0
OTU_1524	k__Bacteria; p__Proteobacteria; c__Alphaproteobacteria; o__Rhizobiales; f__KF-JG30-B3; g__KF-JG30-B3; s__uncultured_bacterium	0	0	5.3643e-05	0
OTU_1525	k__Bacteria; p__Actinobacteriota; c__Acidimicrobiia; o__Actinomarinales; f__uncultured; g__uncultured	0	0	5.3643e-05	0
OTU_1527	k__Bacteria; p__Proteobacteria; c__Gammaproteobacteria; o__Burkholderiales; f__Comamonadaceae	0	0	5.3643e-05	0
OTU_1529	k__Bacteria; p__Chloroflexi; c__Ktedonobacteria; o__Ktedonobacterales; f__JG30-KF-AS9; g__JG30-KF-AS9	0	0	5.3643e-05	0
OTU_1531	k__Bacteria; p__Acidobacteriota; c__Acidobacteriae; o__Acidobacteriales; f__uncultured; g__uncultured; s__uncultured_bacterium	0	0	5.3643e-05	0
OTU_1532	k__Bacteria; p__Firmicutes; c__Clostridia; o__Lachnospirales; f__Lachnospiraceae; g__Anaerostipes; s__uncultured_bacterium	0	0	5.3643e-05	0
OTU_1565	k__Bacteria; p__Actinobacteriota; c__Actinobacteria; o__Propionibacteriales; f__Nocardioidaceae; g__Nocardioides; s__uncultured_bacterium	0	0	4.02323e-05	0
OTU_1566	k__Bacteria; p__Bacteroidota; c__Bacteroidia; o__Bacteroidales; f__Prevotellaceae; g__Prevotellaceae_UCG-001; s__uncultured_bacterium	0	0	4.02323e-05	0
OTU_1567	k__Bacteria; p__Bacteroidota; c__Bacteroidia; o__Bacteroidales; f__Muribaculaceae; g__Muribaculaceae; s__uncultured_bacterium	0	0	4.02323e-05	0
OTU_1568	k__Bacteria; p__Proteobacteria; c__Gammaproteobacteria; o__Pseudomonadales; f__Moraxellaceae; g__Acinetobacter	0	0	4.02323e-05	0
OTU_1569	k__Bacteria; p__Actinobacteriota; c__Acidimicrobiia; o__Microtrichales; f__Ilumatobacteraceae; g__uncultured; s__uncultured_bacterium	0	0	4.02323e-05	0
OTU_1570	k__Bacteria; p__Bacteroidota; c__Bacteroidia; o__Bacteroidales; f__Rikenellaceae; g__Alistipes; s__uncultured_bacterium	0	0	4.02323e-05	0
OTU_1571	k__Bacteria; p__Firmicutes; c__Bacilli; o__Erysipelotrichales; f__Erysipelotrichaceae; g__Dubosiella; s__uncultured_bacterium	0	0	4.02323e-05	0
OTU_1574	k__Bacteria; p__Actinobacteriota; c__Actinobacteria; o__Bifidobacteriales; f__Bifidobacteriaceae; g__Bifidobacterium	0	0	4.02323e-05	0
OTU_1575	k__Bacteria; p__Actinobacteriota; c__Actinobacteria; o__Micrococcales; f__Micrococcaceae; g__Pseudarthrobacter	0	0	4.02323e-05	0
OTU_1576	k__Bacteria; p__Myxococcota; c__bacteriap25; o__bacteriap25; f__bacteriap25; g__bacteriap25; s__uncultured_bacterium	0	0	4.02323e-05	0
OTU_1578	k__Bacteria; p__Actinobacteriota; c__Actinobacteria; o__Frankiales; f__Acidothermaceae; g__Acidothermus; s__uncultured_bacterium	0	0	4.02323e-05	0
OTU_1580	k__Bacteria; p__Proteobacteria; c__Gammaproteobacteria; o__Burkholderiales; f__Oxalobacteraceae; g__Noviherbaspirillum	0	0	4.02323e-05	0
OTU_1581	k__Bacteria; p__Firmicutes; c__Clostridia; o__Clostridia_UCG-014; f__Clostridia_UCG-014; g__Clostridia_UCG-014; s__uncultured_bacterium	0	0	4.02323e-05	0
OTU_1582	k__Bacteria; p__Acidobacteriota; c__Acidobacteriae; o__Acidobacteriales; f__uncultured; g__uncultured; s__uncultured_Acidobacteria	0	0	4.02323e-05	0
OTU_1585	k__Bacteria; p__Proteobacteria; c__Gammaproteobacteria; o__Burkholderiales; f__Nitrosomonadaceae; g__Ellin6067; s__uncultured_bacterium	0	0	4.02323e-05	0
OTU_1587	k__Bacteria; p__Firmicutes; c__Bacilli; o__Lactobacillales; f__Lactobacillaceae; g__Lactobacillus; s__uncultured_bacterium	0	0	4.02323e-05	0
OTU_1588	k__Bacteria; p__Proteobacteria; c__Gammaproteobacteria; o__Burkholderiales; f__TRA3-20; g__TRA3-20; s__uncultured_bacterium	0	0	4.02323e-05	0
OTU_1589	k__Bacteria; p__Proteobacteria; c__Gammaproteobacteria; o__Pseudomonadales; f__Pseudomonadaceae; g__Pseudomonas; s__uncultured_bacterium	0	0	4.02323e-05	0
OTU_1642	k__Bacteria; p__Firmicutes; c__Clostridia; o__Clostridia_UCG-014; f__Clostridia_UCG-014; g__Clostridia_UCG-014; s__uncultured_bacterium	0	0	4.02323e-05	0
OTU_1643	k__Bacteria; p__Proteobacteria; c__Gammaproteobacteria; o__Pasteurellales; f__Pasteurellaceae; g__Actinobacillus	0	0	4.02323e-05	0
OTU_1644	k__Bacteria; p__Firmicutes; c__Bacilli; o__Erysipelotrichales; f__Erysipelotrichaceae; g__Erysipelothrix; s__Erysipelothrix_rhusiopathiae	0	0	4.02323e-05	0
OTU_1646	k__Bacteria; p__Firmicutes; c__Negativicutes; o__Acidaminococcales; f__Acidaminococcaceae; g__Phascolarctobacterium; s__uncultured_bacterium	0	0	4.02323e-05	0
OTU_1647	k__Bacteria; p__Actinobacteriota; c__Actinobacteria; o__Bifidobacteriales; f__Bifidobacteriaceae; g__Bifidobacterium; s__Bifidobacterium_pseudolongum	0	0	4.02323e-05	0
OTU_1648	k__Bacteria; p__Actinobacteriota; c__Coriobacteriia; o__Coriobacteriales; f__Coriobacteriaceae; g__Collinsella; s__uncultured_bacterium	0	0	4.02323e-05	0
OTU_1649	k__Bacteria; p__Firmicutes; c__Clostridia; o__Lachnospirales; f__Lachnospiraceae; g__[Eubacterium]_ruminantium_group; s__uncultured_bacterium	0	0	4.02323e-05	0
OTU_1650	k__Bacteria; p__Proteobacteria; c__Alphaproteobacteria; o__Rhizobiales; f__Rhizobiaceae; g__Allorhizobium-Neorhizobium-Pararhizobium-Rhizobium	0	0	4.02323e-05	0
OTU_1651	k__Bacteria; p__Bacteroidota; c__Bacteroidia; o__Bacteroidales; f__Rikenellaceae; g__Alistipes; s__uncultured_bacterium	0	0	4.02323e-05	0
OTU_1652	k__Bacteria; p__Bacteroidota; c__Bacteroidia; o__Bacteroidales; f__Prevotellaceae; g__Prevotella; s__uncultured_bacterium	0	0	4.02323e-05	0
OTU_1654	k__Bacteria; p__Actinobacteriota; c__Actinobacteria; o__Micrococcales; f__Intrasporangiaceae; g__Knoellia	0	0	4.02323e-05	0
OTU_1655	k__Bacteria; p__Proteobacteria; c__Gammaproteobacteria; o__Burkholderiales; f__Oxalobacteraceae; g__Noviherbaspirillum	0	0	4.02323e-05	0
OTU_1656	k__Bacteria; p__Firmicutes; c__Clostridia; o__Oscillospirales; f__Ruminococcaceae; g__Ruminococcus; s__uncultured_bacterium	0	0	4.02323e-05	0
OTU_1657	k__Bacteria; p__Firmicutes; c__Clostridia; o__Oscillospirales; f__Ruminococcaceae; g__Ruminococcus; s__uncultured_bacterium	0	0	4.02323e-05	0
OTU_1658	k__Bacteria; p__Verrucomicrobiota; c__Verrucomicrobiae; o__Chthoniobacterales; f__Chthoniobacteraceae; g__Candidatus_Udaeobacter; s__uncultured_bacterium	0	0	4.02323e-05	0
OTU_1659	k__Bacteria; p__Proteobacteria; c__Gammaproteobacteria; o__Diplorickettsiales; f__Diplorickettsiaceae; g__Aquicella; s__uncultured_bacterium	0	0	4.02323e-05	0
OTU_1661	k__Bacteria; p__Firmicutes; c__Clostridia; o__Lachnospirales; f__Lachnospiraceae; g__[Ruminococcus]_gauvreauii_group; s__uncultured_bacterium	0	0	4.02323e-05	0
OTU_1663	k__Bacteria; p__Proteobacteria; c__Gammaproteobacteria; o__Gammaproteobacteria_Incertae_Sedis; f__Unknown_Family; g__Acidibacter; s__uncultured_bacterium	0	0	4.02323e-05	0
OTU_1664	k__Bacteria; p__Proteobacteria; c__Gammaproteobacteria; o__Burkholderiales; f__Nitrosomonadaceae; g__mle1-7; s__uncultured_bacterium	0	0	4.02323e-05	0
OTU_1665	k__Bacteria; p__Proteobacteria; c__Gammaproteobacteria; o__Burkholderiales; f__Nitrosomonadaceae; g__MND1	0	0	4.02323e-05	0
OTU_1666	k__Bacteria; p__Acidobacteriota; c__Acidobacteriae; o__Subgroup_2; f__Subgroup_2; g__Subgroup_2; s__uncultured_bacterium	0	0	4.02323e-05	0
OTU_1667	k__Bacteria; p__Actinobacteriota; c__Thermoleophilia; o__Gaiellales; f__Gaiellaceae; g__Gaiella	0	0	4.02323e-05	0
OTU_1669	k__Bacteria; p__Proteobacteria; c__Alphaproteobacteria; o__Elsterales; f__uncultured; g__uncultured; s__uncultured_bacterium	0	0	4.02323e-05	0
OTU_1716	k__Bacteria; p__Firmicutes; c__Bacilli; o__Lactobacillales; f__Streptococcaceae; g__Streptococcus	0	0	4.02323e-05	0
OTU_1717	k__Bacteria; p__Actinobacteriota; c__Actinobacteria; o__Corynebacteriales; f__Mycobacteriaceae; g__Mycobacterium; s__Mycobacterium_fortuitum	0	0	4.02323e-05	0
OTU_1718	k__Bacteria; p__Firmicutes; c__Clostridia; o__Oscillospirales; f__Oscillospiraceae; g__Oscillibacter; s__uncultured_bacterium	0	0	4.02323e-05	0
OTU_1719	k__Bacteria; p__Actinobacteriota; c__Actinobacteria; o__Propionibacteriales; f__Nocardioidaceae; g__Nocardioides	0	0	4.02323e-05	0
OTU_1720	k__Bacteria; p__Actinobacteriota; c__Acidimicrobiia; o__Microtrichales; f__Microtrichaceae; g__Sva0996_marine_group; s__uncultured_bacterium	0	0	4.02323e-05	0
OTU_1721	k__Bacteria; p__Firmicutes; c__Clostridia; o__Oscillospirales; f__[Eubacterium]_coprostanoligenes_group; g__[Eubacterium]_coprostanoligenes_group; s__uncultured_bacterium	0	0	4.02323e-05	0
OTU_1723	k__Bacteria; p__Bacteroidota; c__Bacteroidia; o__Bacteroidales; f__Prevotellaceae; g__Prevotella; s__uncultured_bacterium	0	0	4.02323e-05	0
OTU_1725	k__Bacteria; p__Proteobacteria; c__Alphaproteobacteria; o__Reyranellales; f__Reyranellaceae; g__Reyranella; s__uncultured_bacterium	0	0	4.02323e-05	0
OTU_1726	k__Bacteria; p__Proteobacteria; c__Alphaproteobacteria; o__Rhizobiales; f__Rhizobiaceae; g__Ensifer	0	0	4.02323e-05	0
OTU_1727	k__Bacteria; p__Firmicutes; c__Clostridia; o__Oscillospirales; f__[Eubacterium]_coprostanoligenes_group; g__[Eubacterium]_coprostanoligenes_group; s__uncultured_bacterium	0	0	4.02323e-05	0
OTU_1728	k__Bacteria; p__Chloroflexi; c__TK10; o__TK10; f__TK10; g__TK10; s__uncultured_bacterium	0	0	4.02323e-05	0
OTU_1730	k__Bacteria; p__Proteobacteria; c__Alphaproteobacteria; o__uncultured; f__uncultured; g__uncultured; s__uncultured_bacterium	0	0	4.02323e-05	0
OTU_1731	k__Bacteria; p__Bacteroidota; c__Bacteroidia; o__Cytophagales; f__Microscillaceae; g__uncultured	0	0	4.02323e-05	0
OTU_1733	k__Bacteria; p__Gemmatimonadota; c__Gemmatimonadetes; o__Gemmatimonadales; f__Gemmatimonadaceae; g__uncultured	0	0	4.02323e-05	0
OTU_1735	k__Bacteria; p__Proteobacteria; c__Gammaproteobacteria; o__Burkholderiales; f__Methylophilaceae; g__Methylotenera; s__uncultured_bacterium	0	0	4.02323e-05	0
OTU_1736	k__Bacteria; p__Actinobacteriota; c__Thermoleophilia; o__Gaiellales; f__uncultured; g__uncultured; s__uncultured_bacterium	0	0	4.02323e-05	0
OTU_1737	k__Bacteria; p__Proteobacteria; c__Gammaproteobacteria; o__Enterobacterales; f__Yersiniaceae; g__Rahnella1	0	0	4.02323e-05	0
OTU_1739	k__Bacteria; p__Proteobacteria; c__Gammaproteobacteria; o__Enterobacterales; f__Yersiniaceae; g__Serratia; s__Serratia_sp.	0	0	4.02323e-05	0
OTU_1740	k__Bacteria; p__Acidobacteriota; c__Acidobacteriae; o__Acidobacteriales; f__uncultured; g__uncultured	0	0	4.02323e-05	0
OTU_1741	k__Bacteria; p__Proteobacteria; c__Gammaproteobacteria; o__Burkholderiales; f__Sutterellaceae; g__uncultured; s__uncultured_bacterium	0	0	4.02323e-05	0
OTU_1742	k__Bacteria; p__Acidobacteriota; c__Acidobacteriae; o__PAUC26f; f__PAUC26f; g__PAUC26f	0	0	4.02323e-05	0
OTU_1743	k__Bacteria; p__Proteobacteria; c__Alphaproteobacteria; o__Dongiales; f__Dongiaceae; g__Dongia; s__uncultured_bacterium	0	0	4.02323e-05	0
OTU_1745	k__Bacteria; p__Fusobacteriota; c__Fusobacteriia; o__Fusobacteriales; f__Fusobacteriaceae; g__Fusobacterium	0	0	4.02323e-05	0
OTU_1746	k__Bacteria; p__Firmicutes; c__Clostridia; o__Clostridia_UCG-014; f__Clostridia_UCG-014; g__Clostridia_UCG-014; s__uncultured_bacterium	0	0	4.02323e-05	0
OTU_1748	k__Bacteria; p__Proteobacteria; c__Gammaproteobacteria; o__Burkholderiales; f__TRA3-20; g__TRA3-20; s__uncultured_bacterium	0	0	4.02323e-05	0
OTU_1749	k__Bacteria; p__Planctomycetota; c__Planctomycetes; o__Planctomycetales; f__Rubinisphaeraceae; g__Planctomicrobium; s__uncultured_bacterium	0	0	4.02323e-05	0
OTU_1801	k__Bacteria; p__Fusobacteriota; c__Fusobacteriia; o__Fusobacteriales; f__Leptotrichiaceae; g__Leptotrichia; s__uncultured_bacterium	0	0	4.02323e-05	0
OTU_1802	k__Bacteria; p__Proteobacteria; c__Gammaproteobacteria; o__Burkholderiales; f__Burkholderiaceae; g__Cupriavidus	0	0	4.02323e-05	0
OTU_1804	k__Bacteria; p__Bacteroidota; c__Bacteroidia; o__Cytophagales; f__Microscillaceae; g__uncultured; s__uncultured_bacterium	0	0	4.02323e-05	0
OTU_1805	k__Bacteria; p__Firmicutes; c__Clostridia; o__Peptococcales; f__Peptococcaceae; g__uncultured; s__uncultured_bacterium	0	0	4.02323e-05	0
OTU_1806	k__Bacteria; p__Bacteroidota; c__Bacteroidia; o__Bacteroidales; f__Bacteroidaceae; g__Bacteroides; s__uncultured_bacterium	0	0	4.02323e-05	0
OTU_1807	k__Bacteria; p__Proteobacteria; c__Gammaproteobacteria; o__Alteromonadales; f__Alteromonadaceae; g__Alishewanella	0	0	4.02323e-05	0
OTU_1809	k__Bacteria; p__Proteobacteria; c__Gammaproteobacteria; o__Burkholderiales; f__Comamonadaceae; g__Rhizobacter	0	0	4.02323e-05	0
OTU_1810	k__Bacteria; p__Proteobacteria; c__Gammaproteobacteria; o__Pasteurellales; f__Pasteurellaceae; g__Aggregatibacter; s__uncultured_bacterium	0	0	4.02323e-05	0
OTU_1811	k__Bacteria; p__Acidobacteriota; c__Acidobacteriae; o__Subgroup_2; f__Subgroup_2; g__Subgroup_2; s__uncultured_bacterium	0	0	4.02323e-05	0
OTU_1813	k__Bacteria; p__Proteobacteria; c__Gammaproteobacteria; o__Oceanospirillales; f__Pseudohongiellaceae; g__BIyi10	0	0	4.02323e-05	0
OTU_1816	k__Bacteria; p__Proteobacteria; c__Gammaproteobacteria; o__Pseudomonadales; f__Pseudomonadaceae; g__Pseudomonas	0	0	4.02323e-05	0
OTU_1817	k__Bacteria; p__Proteobacteria; c__Gammaproteobacteria; o__Gammaproteobacteria_Incertae_Sedis; f__Unknown_Family; g__Candidatus_Berkiella; s__uncultured_bacterium	0	0	4.02323e-05	0
OTU_1819	k__Bacteria; p__Proteobacteria; c__Gammaproteobacteria; o__Xanthomonadales; f__Xanthomonadaceae; g__Stenotrophomonas	0	0	4.02323e-05	0
OTU_1820	k__Bacteria; p__Actinobacteriota; c__Actinobacteria; o__Streptomycetales; f__Streptomycetaceae; g__Streptomyces; s__Streptomyces_griseus	0	0	4.02323e-05	0
OTU_1822	k__Bacteria; p__Gemmatimonadota; c__Gemmatimonadetes; o__Gemmatimonadales; f__Gemmatimonadaceae; g__uncultured; s__uncultured_bacterium	0	0	4.02323e-05	0
OTU_1824	k__Bacteria; p__Proteobacteria; c__Alphaproteobacteria; o__Rhizobiales; f__Hyphomicrobiaceae; g__Hyphomicrobium	0	0	4.02323e-05	0
OTU_1827	k__Bacteria; p__Chloroflexi; c__Ktedonobacteria; o__Ktedonobacterales; f__Ktedonobacteraceae; g__HSB_OF53-F07	0	0	4.02323e-05	0
OTU_1892	k__Bacteria; p__Proteobacteria; c__Alphaproteobacteria; o__Rhizobiales; f__Beijerinckiaceae; g__Methylobacterium-Methylorubrum	0	0	2.68215e-05	0
OTU_1894	k__Bacteria; p__Actinobacteriota; c__Actinobacteria; o__Micrococcales; f__Microbacteriaceae; g__Leucobacter	0	0	2.68215e-05	0
OTU_1895	k__Bacteria; p__Firmicutes; c__Clostridia; o__Oscillospirales; f__Butyricicoccaceae	0	0	2.68215e-05	0
OTU_1896	k__Bacteria; p__Actinobacteriota; c__Actinobacteria; o__Propionibacteriales; f__Propionibacteriaceae; g__Haloactinopolyspora; s__uncultured_bacterium	0	0	2.68215e-05	0
OTU_1898	k__Bacteria; p__Proteobacteria; c__Gammaproteobacteria; o__Burkholderiales; f__Sutterellaceae; g__Parasutterella	0	0	2.68215e-05	0
OTU_1899	k__Bacteria; p__Bacteroidota; c__Bacteroidia; o__Bacteroidales; f__Rikenellaceae; g__Rikenellaceae_RC9_gut_group; s__uncultured_bacterium	0	0	2.68215e-05	0
OTU_1902	k__Bacteria; p__Firmicutes; c__Clostridia; o__Oscillospirales; f__UCG-010; g__UCG-010; s__uncultured_bacterium	0	0	2.68215e-05	0
OTU_1903	k__Bacteria; p__Bacteroidota; c__Bacteroidia; o__Bacteroidales; f__Bacteroidaceae; g__Bacteroides; s__uncultured_bacterium	0	0	2.68215e-05	0
OTU_1904	k__Bacteria; p__Firmicutes; c__Bacilli; o__Bacillales; f__Bacillaceae; g__Bacillus	0	0	2.68215e-05	0
OTU_1906	k__Bacteria; p__Proteobacteria; c__Gammaproteobacteria; o__Oceanospirillales; f__Halomonadaceae; g__Halomonas	0	0	2.68215e-05	0
OTU_1907	k__Bacteria; p__GAL15; c__GAL15; o__GAL15; f__GAL15; g__GAL15; s__uncultured_bacterium	0	0	2.68215e-05	0
OTU_1908	k__Bacteria; p__Acidobacteriota; c__Vicinamibacteria; o__Vicinamibacterales; f__Vicinamibacteraceae; g__Vicinamibacteraceae; s__uncultured_Acidobacteria	0	0	2.68215e-05	0
OTU_1909	k__Bacteria; p__Proteobacteria; c__Gammaproteobacteria; o__Xanthomonadales; f__Xanthomonadaceae; g__Lysobacter	0	0	2.68215e-05	0
OTU_1910	k__Bacteria; p__Firmicutes; c__Bacilli; o__Erysipelotrichales; f__Erysipelatoclostridiaceae; g__Catenibacterium; s__uncultured_bacterium	0	0	2.68215e-05	0
OTU_1911	k__Bacteria; p__Gemmatimonadota; c__Gemmatimonadetes; o__Gemmatimonadales; f__Gemmatimonadaceae; g__uncultured; s__uncultured_bacterium	0	0	2.68215e-05	0
OTU_1912	k__Bacteria; p__Acidobacteriota; c__Acidobacteriae; o__Solibacterales; f__Solibacteraceae; g__Candidatus_Solibacter; s__uncultured_bacterium	0	0	2.68215e-05	0
OTU_1913	k__Bacteria; p__Bacteroidota; c__Bacteroidia; o__Bacteroidales; f__Prevotellaceae; g__Alloprevotella; s__uncultured_bacterium	0	0	2.68215e-05	0
OTU_1914	k__Bacteria; p__Bacteroidota; c__Bacteroidia; o__Bacteroidales; f__Muribaculaceae; g__Muribaculum; s__uncultured_bacterium	0	0	2.68215e-05	0
OTU_1915	k__Bacteria; p__Actinobacteriota; c__Acidimicrobiia; o__IMCC26256; f__IMCC26256; g__IMCC26256; s__uncultured_bacterium	0	0	2.68215e-05	0
OTU_1917	k__Bacteria; p__Proteobacteria; c__Gammaproteobacteria; o__Burkholderiales; f__Comamonadaceae; g__Variovorax	0	0	2.68215e-05	0
OTU_1920	k__Bacteria; p__Bacteroidota; c__Bacteroidia; o__Chitinophagales; f__Saprospiraceae; g__uncultured	0	0	2.68215e-05	0
OTU_1921	k__Bacteria; p__Myxococcota; c__Polyangia; o__Polyangiales; f__BIrii41; g__BIrii41	0	0	2.68215e-05	0
OTU_1923	k__Bacteria; p__Proteobacteria; c__Gammaproteobacteria; o__Burkholderiales; f__Nitrosomonadaceae; g__mle1-7; s__uncultured_bacterium	0	0	2.68215e-05	0
OTU_1924	k__Bacteria; p__Bacteroidota; c__Bacteroidia; o__Bacteroidales; f__Muribaculaceae; g__Muribaculaceae; s__uncultured_bacterium	0	0	2.68215e-05	0
OTU_1926	k__Bacteria; p__Firmicutes; c__Clostridia; o__Peptostreptococcales-Tissierellales; f__Peptostreptococcaceae; g__Terrisporobacter; s__uncultured_bacterium	0	0	2.68215e-05	0
OTU_1928	k__Bacteria; p__Proteobacteria; c__Alphaproteobacteria; o__Rhizobiales; f__Amb-16S-1323; g__Amb-16S-1323; s__uncultured_bacterium	0	0	2.68215e-05	0
OTU_1929	k__Bacteria; p__Proteobacteria; c__Gammaproteobacteria; o__Xanthomonadales; f__Xanthomonadaceae; g__Lysobacter	0	0	2.68215e-05	0
OTU_1932	k__Bacteria; p__Myxococcota; c__bacteriap25; o__bacteriap25; f__bacteriap25; g__bacteriap25	0	0	2.68215e-05	0
OTU_1933	k__Bacteria; p__Chloroflexi; c__Ktedonobacteria; o__Ktedonobacterales; f__JG30-KF-AS9; g__JG30-KF-AS9; s__uncultured_bacterium	0	0	2.68215e-05	0
OTU_1934	k__Bacteria; p__Firmicutes; c__Negativicutes; o__Veillonellales-Selenomonadales; f__Veillonellaceae; g__Veillonella	0	0	2.68215e-05	0
OTU_1935	k__Bacteria; p__Myxococcota; c__Polyangia; o__Haliangiales; f__Haliangiaceae; g__Haliangium; s__uncultured_bacterium	0	0	2.68215e-05	0
OTU_1936	k__Bacteria; p__Proteobacteria; c__Gammaproteobacteria; o__Gammaproteobacteria_Incertae_Sedis; f__Unknown_Family; g__Acidibacter; s__uncultured_bacterium	0	0	2.68215e-05	0
OTU_2003	k__Bacteria; p__Proteobacteria; c__Alphaproteobacteria; o__Sphingomonadales; f__Sphingomonadaceae; g__Sphingopyxis	0	0	2.68215e-05	0
OTU_2004	k__Bacteria; p__Firmicutes; c__Negativicutes; o__Veillonellales-Selenomonadales; f__Selenomonadaceae	0	0	2.68215e-05	0
OTU_2005	k__Bacteria; p__Actinobacteriota; c__Actinobacteria; o__Corynebacteriales; f__Corynebacteriaceae; g__Corynebacterium; s__uncultured_bacterium	0	0	2.68215e-05	0
OTU_2006	k__Bacteria; p__Bacteroidota; c__Bacteroidia; o__Bacteroidales; f__Muribaculaceae; g__Muribaculaceae; s__uncultured_bacterium	0	0	2.68215e-05	0
OTU_2007	k__Bacteria; p__Bacteroidota; c__Bacteroidia; o__Bacteroidales; f__Bacteroidaceae; g__Bacteroides; s__uncultured_bacterium	0	0	2.68215e-05	0
OTU_2008	k__Bacteria; p__Bacteroidota; c__Bacteroidia; o__Bacteroidales; f__Muribaculaceae; g__Muribaculaceae; s__uncultured_bacterium	0	0	2.68215e-05	0
OTU_2012	k__Bacteria; p__Proteobacteria; c__Alphaproteobacteria; o__Rhizobiales; f__Beijerinckiaceae; g__Methylobacterium-Methylorubrum	0	0	2.68215e-05	0
OTU_2013	k__Bacteria; p__Proteobacteria; c__Gammaproteobacteria; o__Pseudomonadales; f__Moraxellaceae; g__Acinetobacter	0	0	2.68215e-05	0
OTU_2014	k__Bacteria; p__Actinobacteriota; c__Actinobacteria; o__Micromonosporales; f__Micromonosporaceae	0	0	2.68215e-05	0
OTU_2015	k__Bacteria; p__Gemmatimonadota; c__Gemmatimonadetes; o__Gemmatimonadales; f__Gemmatimonadaceae; g__uncultured	0	0	2.68215e-05	0
OTU_2016	k__Bacteria; p__Bacteroidota; c__Bacteroidia; o__Bacteroidales; f__Bacteroidaceae; g__Bacteroides; s__uncultured_organism	0	0	2.68215e-05	0
OTU_2017	k__Bacteria; p__Firmicutes; c__Bacilli; o__Lactobacillales; f__Lactobacillaceae; g__Lactobacillus; s__Lactobacillus_salivarius	0	0	2.68215e-05	0
OTU_2018	k__Bacteria; p__Proteobacteria; c__Gammaproteobacteria; o__Alteromonadales; f__Pseudoalteromonadaceae; g__Pseudoalteromonas; s__Pseudoalteromonas_sp.	0	0	2.68215e-05	0
OTU_2019	k__Bacteria; p__Acidobacteriota; c__Vicinamibacteria; o__Vicinamibacterales; f__uncultured; g__uncultured; s__uncultured_bacterium	0	0	2.68215e-05	0
OTU_2020	k__Bacteria; p__Proteobacteria; c__Alphaproteobacteria; o__Caulobacterales; f__Hyphomonadaceae; g__Hirschia	0	0	2.68215e-05	0
OTU_2021	k__Bacteria; p__Proteobacteria; c__Gammaproteobacteria; o__Burkholderiales; f__Comamonadaceae; g__Ramlibacter	0	0	2.68215e-05	0
OTU_2023	k__Bacteria; p__Chloroflexi; c__Anaerolineae; o__Anaerolineae; f__Anaerolineae; g__Anaerolineae; s__uncultured_Bellilinea	0	0	2.68215e-05	0
OTU_2024	k__Bacteria; p__Chloroflexi; c__KD4-96; o__KD4-96; f__KD4-96; g__KD4-96; s__uncultured_bacterium	0	0	2.68215e-05	0
OTU_2025	k__Bacteria; p__Actinobacteriota; c__Coriobacteriia; o__Coriobacteriales; f__Eggerthellaceae; g__Eggerthella	0	0	2.68215e-05	0
OTU_2027	k__Bacteria; p__Actinobacteriota; c__Thermoleophilia; o__Solirubrobacterales; f__Solirubrobacteraceae; g__uncultured	0	0	2.68215e-05	0
OTU_2028	k__Bacteria; p__Acidobacteriota; c__Vicinamibacteria; o__Vicinamibacterales; f__Vicinamibacteraceae; g__Vicinamibacteraceae	0	0	2.68215e-05	0
OTU_2029	k__Bacteria; p__Proteobacteria; c__Gammaproteobacteria; o__Pseudomonadales; f__Pseudomonadaceae; g__Pseudomonas	0	0	2.68215e-05	0
OTU_2030	k__Bacteria; p__Gemmatimonadota; c__Gemmatimonadetes; o__Gemmatimonadales; f__Gemmatimonadaceae; g__Gemmatimonas; s__uncultured_bacterium	0	0	2.68215e-05	0
OTU_2031	k__Bacteria; p__Actinobacteriota; c__Thermoleophilia; o__Gaiellales; f__Gaiellaceae; g__Gaiella	0	0	2.68215e-05	0
OTU_2032	k__Bacteria; p__Gemmatimonadota; c__Gemmatimonadetes; o__Gemmatimonadales; f__Gemmatimonadaceae; g__Gemmatimonas; s__uncultured_bacterium	0	0	2.68215e-05	0
OTU_2033	k__Bacteria; p__Actinobacteriota; c__Actinobacteria; o__Corynebacteriales; f__Mycobacteriaceae; g__Mycobacterium	0	0	2.68215e-05	0
OTU_2036	k__Bacteria; p__Proteobacteria; c__Gammaproteobacteria; o__Steroidobacterales; f__Steroidobacteraceae; g__uncultured; s__metagenome	0	0	2.68215e-05	0
OTU_2037	k__Bacteria; p__Proteobacteria; c__Gammaproteobacteria; o__Vibrionales; f__Vibrionaceae; g__Photobacterium	0	0	2.68215e-05	0
OTU_2038	k__Bacteria; p__Proteobacteria; c__Gammaproteobacteria; o__Burkholderiales; f__Comamonadaceae; g__Polaromonas	0	0	2.68215e-05	0
OTU_2039	k__Bacteria; p__Acidobacteriota; c__Blastocatellia; o__Pyrinomonadales; f__Pyrinomonadaceae; g__RB41; s__uncultured_Acidobacteria	0	0	2.68215e-05	0
OTU_2040	k__Bacteria; p__Planctomycetota; c__Planctomycetes; o__Planctomycetales; f__uncultured; g__uncultured; s__uncultured_bacterium	0	0	2.68215e-05	0
OTU_2140	k__Bacteria; p__Proteobacteria; c__Alphaproteobacteria; o__Rhizobiales; f__Xanthobacteraceae; g__Starkeya	0	0	2.68215e-05	0
OTU_2141	k__Bacteria; p__Bacteroidota; c__Bacteroidia; o__Bacteroidales; f__Prevotellaceae; g__Prevotella; s__uncultured_bacterium	0	0	2.68215e-05	0
OTU_2142	k__Bacteria; p__Firmicutes; c__Bacilli; o__Erysipelotrichales; f__Erysipelotrichaceae; g__Ileibacterium; s__uncultured_bacterium	0	0	2.68215e-05	0
OTU_2143	k__Bacteria; p__Proteobacteria; c__Gammaproteobacteria; o__JG36-TzT-191; f__JG36-TzT-191; g__JG36-TzT-191	0	0	2.68215e-05	0
OTU_2144	k__Bacteria; p__Firmicutes; c__Clostridia; o__Lachnospirales; f__Lachnospiraceae; g__[Eubacterium]_ventriosum_group; s__uncultured_bacterium	0	0	2.68215e-05	0
OTU_2145	k__Bacteria; p__Bacteroidota; c__Bacteroidia; o__Bacteroidales; f__Muribaculaceae; g__Muribaculaceae; s__uncultured_bacterium	0	0	2.68215e-05	0
OTU_2146	k__Bacteria; p__Bacteroidota; c__Bacteroidia; o__Bacteroidales; f__Muribaculaceae; g__Muribaculaceae; s__uncultured_bacterium	0	0	2.68215e-05	0
OTU_2147	k__Bacteria; p__Actinobacteriota; c__Actinobacteria; o__Micrococcales; f__Microbacteriaceae; g__Microbacterium; s__Microbacterium_sp.	0	0	2.68215e-05	0
OTU_2148	k__Bacteria; p__Proteobacteria; c__Gammaproteobacteria; o__Burkholderiales; f__Rhodocyclaceae	0	0	2.68215e-05	0
OTU_2149	k__Bacteria; p__Firmicutes; c__Clostridia; o__Lachnospirales; f__Lachnospiraceae; g__Lachnospiraceae_NK4A136_group; s__uncultured_bacterium	0	0	2.68215e-05	0
OTU_2150	k__Bacteria; p__Cyanobacteria; c__Cyanobacteriia; o__Chloroplast; f__Chloroplast; g__Chloroplast	0	0	2.68215e-05	0
OTU_2151	k__Bacteria; p__Actinobacteriota; c__Actinobacteria; o__Micromonosporales; f__Micromonosporaceae; g__Micromonospora; s__Micromonospora_sp.	0	0	2.68215e-05	0
OTU_2152	k__Bacteria; p__Myxococcota; c__Myxococcia; o__Myxococcales; f__Anaeromyxobacteraceae; g__Anaeromyxobacter; s__uncultured_bacterium	0	0	2.68215e-05	0
OTU_2153	k__Bacteria; p__Proteobacteria; c__Alphaproteobacteria; o__Rhizobiales; f__Rhizobiaceae; g__Aureimonas	0	0	2.68215e-05	0
OTU_2154	k__Bacteria; p__Firmicutes; c__Clostridia; o__Lachnospirales; f__Lachnospiraceae; g__uncultured; s__uncultured_bacterium	0	0	2.68215e-05	0
OTU_2155	k__Bacteria; p__Proteobacteria; c__Gammaproteobacteria; o__Vibrionales; f__Vibrionaceae; g__Photobacterium; s__Photobacterium_profundum	0	0	2.68215e-05	0
OTU_2156	k__Bacteria; p__Fusobacteriota; c__Fusobacteriia; o__Fusobacteriales; f__Fusobacteriaceae; g__Fusobacterium; s__Fusobacterium_ulcerans	0	0	2.68215e-05	0
OTU_2157	k__Bacteria; p__Myxococcota; c__Polyangia; o__Haliangiales; f__Haliangiaceae; g__Haliangium	0	0	2.68215e-05	0
OTU_2158	k__Bacteria; p__Proteobacteria; c__Alphaproteobacteria; o__Sphingomonadales; f__Sphingomonadaceae; g__Sphingoaurantiacus	0	0	2.68215e-05	0
OTU_2159	k__Bacteria; p__Bacteroidota; c__Bacteroidia; o__Cytophagales; f__Microscillaceae; g__uncultured; s__uncultured_bacterium	0	0	2.68215e-05	0
OTU_2160	k__Bacteria; p__Chloroflexi; c__P2-11E; o__P2-11E; f__P2-11E; g__P2-11E; s__uncultured_bacterium	0	0	2.68215e-05	0
OTU_2161	k__Bacteria; p__Proteobacteria; c__Gammaproteobacteria; o__EC3; f__EC3; g__EC3; s__uncultured_bacterium	0	0	2.68215e-05	0
OTU_2162	k__Bacteria; p__Desulfobacterota; c__uncultured; o__uncultured; f__uncultured; g__uncultured; s__uncultured_bacterium	0	0	2.68215e-05	0
OTU_2163	k__Bacteria; p__Myxococcota; c__Polyangia; o__Polyangiales; f__BIrii41; g__BIrii41; s__uncultured_bacterium	0	0	2.68215e-05	0
OTU_2165	k__Bacteria; p__Acidobacteriota; c__Blastocatellia; o__11-24; f__11-24; g__11-24; s__uncultured_bacterium	0	0	2.68215e-05	0
OTU_2166	k__Bacteria; p__Desulfobacterota; c__Desulfovibrionia; o__Desulfovibrionales; f__Desulfovibrionaceae; g__Desulfovibrio	0	0	2.68215e-05	0
OTU_2168	k__Bacteria; p__Bacteroidota; c__Bacteroidia; o__Bacteroidales; f__Prevotellaceae; g__Alloprevotella	0	0	2.68215e-05	0
OTU_2169	k__Bacteria; p__Bacteroidota; c__Bacteroidia; o__Cytophagales; f__Cyclobacteriaceae; g__Algoriphagus	0	0	2.68215e-05	0
OTU_2170	k__Bacteria; p__Firmicutes; c__Clostridia; o__Lachnospirales; f__Lachnospiraceae; g__Anaerostipes; s__uncultured_bacterium	0	0	2.68215e-05	0
OTU_2171	k__Bacteria; p__Proteobacteria; c__Gammaproteobacteria; o__Burkholderiales; f__TRA3-20; g__TRA3-20; s__uncultured_bacterium	0	0	2.68215e-05	0
OTU_2172	k__Bacteria; p__Acidobacteriota; c__Acidobacteriae; o__Bryobacterales; f__Bryobacteraceae; g__Bryobacter; s__uncultured_bacterium	0	0	2.68215e-05	0
OTU_2173	k__Bacteria; p__Acidobacteriota; c__Subgroup_11; o__Subgroup_11; f__Subgroup_11; g__Subgroup_11; s__uncultured_bacterium	0	0	2.68215e-05	0
OTU_2174	k__Bacteria; p__Proteobacteria; c__Gammaproteobacteria; o__Xanthomonadales; f__Xanthomonadaceae; g__Lysobacter	0	0	2.68215e-05	0
OTU_2175	k__Bacteria; p__Proteobacteria; c__Gammaproteobacteria; o__Burkholderiales; f__SC-I-84; g__SC-I-84	0	0	2.68215e-05	0
OTU_2176	k__Bacteria; p__Proteobacteria; c__Gammaproteobacteria; o__Salinisphaerales; f__Solimonadaceae; g__Nevskia	0	0	2.68215e-05	0
OTU_2177	k__Bacteria; p__Acidobacteriota; c__Acidobacteriae; o__Subgroup_2; f__Subgroup_2; g__Subgroup_2; s__uncultured_bacterium	0	0	2.68215e-05	0
OTU_2178	k__Bacteria; p__Gemmatimonadota; c__Gemmatimonadetes; o__Gemmatimonadales; f__Gemmatimonadaceae; g__uncultured	0	0	2.68215e-05	0
OTU_2179	k__Bacteria; p__Actinobacteriota; c__Actinobacteria; o__Pseudonocardiales; f__Pseudonocardiaceae; g__Saccharopolyspora	0	0	2.68215e-05	0
OTU_2180	k__Bacteria; p__Proteobacteria; c__Gammaproteobacteria; o__Burkholderiales; f__SC-I-84; g__SC-I-84; s__uncultured_bacterium	0	0	2.68215e-05	0
OTU_2181	k__Bacteria; p__Proteobacteria; c__Gammaproteobacteria; o__Alteromonadales; f__Pseudoalteromonadaceae; g__Pseudoalteromonas; s__Pseudoalteromonas_sp.	0	0	2.68215e-05	0
OTU_2183	k__Bacteria; p__Acidobacteriota; c__Acidobacteriae; o__Bryobacterales; f__Bryobacteraceae; g__Bryobacter; s__uncultured_bacterium	0	0	2.68215e-05	0
OTU_2184	k__Bacteria; p__Proteobacteria; c__Gammaproteobacteria; o__Burkholderiales; f__Burkholderiaceae; g__Cupriavidus	0	0	2.68215e-05	0
OTU_2185	k__Bacteria; p__Verrucomicrobiota; c__Verrucomicrobiae; o__Chthoniobacterales; f__Chthoniobacteraceae; g__Candidatus_Udaeobacter	0	0	2.68215e-05	0
OTU_2186	k__Bacteria; p__WPS-2; c__WPS-2; o__WPS-2; f__WPS-2; g__WPS-2; s__uncultured_bacterium	0	0	2.68215e-05	0
OTU_2187	k__Bacteria; p__Bacteroidota; c__Bacteroidia; o__Chitinophagales; f__Saprospiraceae; g__uncultured; s__uncultured_bacterium	0	0	2.68215e-05	0
OTU_2188	k__Bacteria; p__Firmicutes; c__Clostridia; o__Oscillospirales; f__Oscillospiraceae; g__uncultured; s__uncultured_bacterium	0	0	2.68215e-05	0
OTU_2189	k__Bacteria; p__Proteobacteria; c__Alphaproteobacteria; o__Sphingomonadales; f__Sphingomonadaceae; g__uncultured; s__uncultured_bacterium	0	0	2.68215e-05	0
OTU_2190	k__Bacteria; p__Proteobacteria; c__Alphaproteobacteria; o__Rhizobiales; f__A0839; g__A0839; s__uncultured_bacterium	0	0	2.68215e-05	0
OTU_2191	k__Bacteria; p__Firmicutes; c__Clostridia; o__Lachnospirales; f__Lachnospiraceae; g__Blautia; s__uncultured_bacterium	0	0	2.68215e-05	0
OTU_2192	k__Bacteria; p__Proteobacteria; c__Alphaproteobacteria; o__Sphingomonadales; f__Sphingomonadaceae; g__Sphingomonas	0	0	2.68215e-05	0
OTU_2193	k__Bacteria; p__Actinobacteriota; c__Thermoleophilia; o__Solirubrobacterales; f__Solirubrobacteraceae; g__Conexibacter	0	0	2.68215e-05	0
OTU_2296	k__Bacteria; p__Planctomycetota; c__Planctomycetes; o__Isosphaerales; f__Isosphaeraceae; g__uncultured; s__uncultured_bacterium	0	0	2.68215e-05	0
OTU_2297	k__Bacteria; p__Patescibacteria; c__Saccharimonadia; o__Saccharimonadales; f__Saccharimonadaceae; g__TM7a; s__uncultured_bacterium	0	0	2.68215e-05	0
OTU_2298	k__Bacteria; p__Firmicutes; c__Bacilli; o__RF39; f__RF39; g__RF39; s__uncultured_bacterium	0	0	2.68215e-05	0
OTU_2299	k__Bacteria; p__Firmicutes; c__Clostridia; o__Oscillospirales; f__Ruminococcaceae; g__uncultured; s__uncultured_bacterium	0	0	2.68215e-05	0
OTU_2300	k__Bacteria; p__Firmicutes; c__Bacilli; o__Paenibacillales; f__Paenibacillaceae; g__Paenibacillus	0	0	2.68215e-05	0
OTU_2301	k__Bacteria; p__Proteobacteria; c__Alphaproteobacteria; o__Tistrellales; f__Geminicoccaceae; g__Candidatus_Alysiosphaera; s__uncultured_bacterium	0	0	2.68215e-05	0
OTU_2302	k__Bacteria; p__Chloroflexi; c__AD3; o__AD3; f__AD3; g__AD3; s__uncultured_bacterium	0	0	2.68215e-05	0
OTU_2303	k__Bacteria; p__Bacteroidota; c__Bacteroidia; o__Bacteroidales; f__Prevotellaceae; g__Prevotellaceae_NK3B31_group; s__uncultured_bacterium	0	0	2.68215e-05	0
OTU_2304	k__Bacteria; p__Firmicutes; c__Bacilli; o__Erysipelotrichales; f__Erysipelotrichaceae; g__Holdemanella; s__uncultured_bacterium	0	0	2.68215e-05	0
OTU_2305	k__Bacteria; p__Bacteroidota; c__Bacteroidia; o__Bacteroidales; f__Muribaculaceae; g__Muribaculaceae; s__uncultured_bacterium	0	0	2.68215e-05	0
OTU_2306	k__Bacteria; p__Actinobacteriota; c__Actinobacteria; o__Corynebacteriales; f__Corynebacteriaceae; g__Corynebacterium	0	0	2.68215e-05	0
OTU_2307	k__Bacteria; p__Actinobacteriota; c__Acidimicrobiia; o__Microtrichales; f__uncultured; g__uncultured	0	0	2.68215e-05	0
OTU_2308	k__Bacteria; p__Firmicutes; c__Clostridia; o__Lachnospirales; f__Lachnospiraceae; g__uncultured; s__uncultured_bacterium	0	0	2.68215e-05	0
OTU_2309	k__Bacteria; p__Bacteroidota; c__Bacteroidia; o__Bacteroidales; f__Barnesiellaceae; g__Barnesiella; s__uncultured_bacterium	0	0	2.68215e-05	0
OTU_2310	k__Bacteria; p__Actinobacteriota; c__Actinobacteria; o__Bifidobacteriales; f__Bifidobacteriaceae; g__Bifidobacterium; s__Bifidobacterium_breve	0	0	2.68215e-05	0
OTU_2311	k__Bacteria; p__Proteobacteria; c__Gammaproteobacteria; o__Oceanospirillales; f__Pseudohongiellaceae; g__BIyi10	0	0	2.68215e-05	0
OTU_2312	k__Bacteria; p__Proteobacteria; c__Alphaproteobacteria; o__Caulobacterales; f__Hyphomonadaceae; g__Hirschia; s__uncultured_bacterium	0	0	2.68215e-05	0
OTU_2313	k__Bacteria; p__Proteobacteria; c__Gammaproteobacteria; o__Burkholderiales; f__Rhodocyclaceae	0	0	2.68215e-05	0
OTU_2314	k__Bacteria; p__Acidobacteriota; c__Acidobacteriae; o__Acidobacteriales; f__uncultured; g__uncultured; s__uncultured_bacterium	0	0	2.68215e-05	0
OTU_2315	k__Bacteria; p__Firmicutes; c__Clostridia; o__Lachnospirales; f__Lachnospiraceae; g__Pseudobutyrivibrio	0	0	2.68215e-05	0
OTU_2316	k__Bacteria; p__Bacteroidota; c__Bacteroidia; o__Bacteroidales; f__Prevotellaceae; g__Prevotellaceae_NK3B31_group; s__uncultured_bacterium	0	0	2.68215e-05	0
OTU_2317	k__Bacteria; p__Proteobacteria; c__Gammaproteobacteria; o__Burkholderiales; f__TRA3-20; g__TRA3-20; s__uncultured_bacterium	0	0	2.68215e-05	0
OTU_2318	k__Bacteria; p__Proteobacteria; c__Alphaproteobacteria; o__Rhizobiales; f__Rhizobiales_Incertae_Sedis; g__Nordella; s__uncultured_bacterium	0	0	2.68215e-05	0
OTU_2319	k__Bacteria; p__Proteobacteria; c__Gammaproteobacteria; o__Oceanospirillales; f__Halomonadaceae; g__Halomonas	0	0	2.68215e-05	0
OTU_2320	k__Bacteria; p__Proteobacteria; c__Alphaproteobacteria; o__Sphingomonadales; f__Sphingomonadaceae; g__uncultured	0	0	2.68215e-05	0
OTU_2321	k__Bacteria; p__Firmicutes; c__Clostridia; o__Lachnospirales; f__Lachnospiraceae; g__Roseburia; s__uncultured_bacterium	0	0	2.68215e-05	0
OTU_2322	k__Bacteria; p__Bacteroidota; c__Bacteroidia; o__Bacteroidales; f__Muribaculaceae; g__Muribaculaceae; s__uncultured_bacterium	0	0	2.68215e-05	0
OTU_2323	k__Bacteria; p__Actinobacteriota; c__Actinobacteria; o__Kineosporiales; f__Kineosporiaceae; g__Kineococcus	0	0	2.68215e-05	0
OTU_2324	k__Bacteria; p__Proteobacteria; c__Gammaproteobacteria; o__Pasteurellales; f__Pasteurellaceae; g__Mannheimia	0	0	2.68215e-05	0
OTU_2325	k__Bacteria; p__Actinobacteriota; c__Actinobacteria; o__Pseudonocardiales; f__Pseudonocardiaceae; g__Actinomycetospora	0	0	2.68215e-05	0
OTU_2326	k__Bacteria; p__Proteobacteria; c__Alphaproteobacteria; o__Rhizobiales; f__Rhizobiaceae; g__Allorhizobium-Neorhizobium-Pararhizobium-Rhizobium	0	0	2.68215e-05	0
OTU_2327	k__Bacteria; p__Firmicutes; c__Bacilli; o__Bacillales; f__Bacillaceae; g__Bacillus	0	0	2.68215e-05	0
OTU_2328	k__Bacteria; p__Firmicutes; c__Clostridia; o__Lachnospirales; f__Lachnospiraceae; g__[Ruminococcus]_torques_group; s__uncultured_bacterium	0	0	2.68215e-05	0
OTU_2329	k__Bacteria; p__Proteobacteria; c__Alphaproteobacteria; o__Rhizobiales; f__Hyphomicrobiaceae; g__Hyphomicrobium; s__uncultured_bacterium	0	0	2.68215e-05	0
OTU_2330	k__Bacteria; p__Myxococcota; c__Polyangia; o__Polyangiales; f__Sandaracinaceae; g__uncultured; s__uncultured_bacterium	0	0	2.68215e-05	0
OTU_2331	k__Bacteria; p__Proteobacteria; c__Gammaproteobacteria; o__Salinisphaerales; f__Solimonadaceae; g__Fontimonas	0	0	2.68215e-05	0
OTU_2332	k__Bacteria; p__Proteobacteria; c__Gammaproteobacteria; o__Xanthomonadales; f__Rhodanobacteraceae; g__Dokdonella	0	0	2.68215e-05	0
OTU_2333	k__Bacteria; p__Firmicutes; c__Clostridia; o__Christensenellales; f__Christensenellaceae; g__Christensenellaceae_R-7_group; s__uncultured_bacterium	0	0	2.68215e-05	0
OTU_2334	k__Bacteria; p__Acidobacteriota; c__Acidobacteriae; o__Subgroup_15; f__Subgroup_15; g__Subgroup_15; s__uncultured_bacterium	0	0	2.68215e-05	0
OTU_2335	k__Bacteria; p__Proteobacteria; c__Gammaproteobacteria; o__Xanthomonadales; f__Xanthomonadaceae; g__Lysobacter	0	0	2.68215e-05	0
OTU_2336	k__Bacteria; p__Proteobacteria; c__Gammaproteobacteria; o__Xanthomonadales; f__Rhodanobacteraceae; g__Dokdonella	0	0	2.68215e-05	0
OTU_2337	k__Bacteria; p__Firmicutes; c__Clostridia; o__Lachnospirales; f__Lachnospiraceae; g__Tyzzerella; s__uncultured_bacterium	0	0	2.68215e-05	0
OTU_2338	k__Bacteria; p__Firmicutes; c__Clostridia; o__Monoglobales; f__Monoglobaceae; g__Monoglobus; s__uncultured_bacterium	0	0	2.68215e-05	0
OTU_2339	k__Bacteria; p__WPS-2; c__WPS-2; o__WPS-2; f__WPS-2; g__WPS-2; s__uncultured_bacterium	0	0	2.68215e-05	0
OTU_2340	k__Bacteria; p__Chloroflexi; c__Ktedonobacteria; o__Ktedonobacterales; f__Ktedonobacteraceae; g__HSB_OF53-F07; s__uncultured_Ktedonobacter	0	0	2.68215e-05	0
OTU_2341	k__Bacteria; p__Firmicutes; c__Clostridia; o__Oscillospirales; f__Oscillospiraceae; g__Colidextribacter; s__uncultured_bacterium	0	0	2.68215e-05	0
OTU_2342	k__Bacteria; p__Acidobacteriota; c__Subgroup_20; o__Subgroup_20; f__Subgroup_20; g__Subgroup_20; s__uncultured_bacterium	0	0	2.68215e-05	0
OTU_2343	k__Bacteria; p__Proteobacteria; c__Alphaproteobacteria; o__Caulobacterales; f__Hyphomonadaceae; g__SWB02; s__uncultured_bacterium	0	0	2.68215e-05	0
OTU_2344	k__Bacteria; p__Proteobacteria; c__Alphaproteobacteria; o__Rhodobacterales; f__Rhodobacteraceae; g__Rubellimicrobium; s__uncultured_bacterium	0	0	2.68215e-05	0
OTU_2345	k__Bacteria; p__Acidobacteriota; c__Holophagae; o__Subgroup_7; f__Subgroup_7; g__Subgroup_7; s__uncultured_bacterium	0	0	2.68215e-05	0
OTU_2346	k__Bacteria; p__Proteobacteria; c__Gammaproteobacteria; o__Burkholderiales; f__Comamonadaceae	0	0	2.68215e-05	0
OTU_2347	k__Bacteria; p__Desulfobacterota; c__uncultured; o__uncultured; f__uncultured; g__uncultured	0	0	2.68215e-05	0
OTU_2348	k__Bacteria; p__Acidobacteriota; c__Vicinamibacteria; o__Vicinamibacterales; f__Vicinamibacteraceae	0	0	2.68215e-05	0
OTU_2349	k__Bacteria; p__Firmicutes; c__Clostridia; o__Lachnospirales; f__Lachnospiraceae; g__Lachnospira; s__uncultured_bacterium	0	0	2.68215e-05	0
OTU_2351	k__Bacteria; p__Actinobacteriota; c__Acidimicrobiia	0	0	2.68215e-05	0
OTU_2353	k__Bacteria; p__Gemmatimonadota; c__Gemmatimonadetes; o__Gemmatimonadales; f__Gemmatimonadaceae; g__uncultured; s__uncultured_bacterium	0	0	2.68215e-05	0
OTU_2355	k__Bacteria; p__Proteobacteria; c__Gammaproteobacteria; o__Gammaproteobacteria_Incertae_Sedis; f__Unknown_Family; g__Acidibacter; s__uncultured_bacterium	0	0	2.68215e-05	0
OTU_2356	k__Bacteria; p__Firmicutes; c__Clostridia; o__Oscillospirales; f__Oscillospiraceae; g__uncultured; s__uncultured_bacterium	0	0	2.68215e-05	0
OTU_2358	k__Bacteria; p__Proteobacteria; c__Alphaproteobacteria; o__Sphingomonadales; f__Sphingomonadaceae; g__Sphingomonas	0	0	2.68215e-05	0
OTU_2359	k__Bacteria; p__Myxococcota; c__Polyangia; o__Polyangiales; f__Sandaracinaceae; g__uncultured	0	0	2.68215e-05	0
OTU_2360	k__Bacteria; p__GAL15; c__GAL15; o__GAL15; f__GAL15; g__GAL15; s__uncultured_bacterium	0	0	2.68215e-05	0
OTU_2361	k__Bacteria; p__Acidobacteriota; c__Acidobacteriae; o__Acidobacteriales; f__uncultured; g__uncultured; s__uncultured_Acidobacteria	0	0	2.68215e-05	0
OTU_2363	k__Bacteria; p__Acidobacteriota; c__Acidobacteriae; o__Acidobacteriales; f__uncultured; g__uncultured	0	0	2.68215e-05	0
OTU_2364	k__Bacteria; p__Firmicutes; c__Clostridia; o__Lachnospirales; f__Lachnospiraceae; g__uncultured; s__uncultured_bacterium	0	0	2.68215e-05	0
OTU_2365	k__Bacteria; p__Myxococcota; c__Myxococcia; o__Myxococcales; f__Anaeromyxobacteraceae; g__Anaeromyxobacter; s__uncultured_bacterium	0	0	2.68215e-05	0
OTU_2366	k__Bacteria; p__Fusobacteriota; c__Fusobacteriia; o__Fusobacteriales; f__Leptotrichiaceae; g__Leptotrichia; s__uncultured_bacterium	0	0	2.68215e-05	0
OTU_2367	k__Bacteria; p__Firmicutes; c__Clostridia; o__Peptostreptococcales-Tissierellales; f__Peptostreptococcaceae; g__Romboutsia; s__uncultured_bacterium	0	0	2.68215e-05	0
OTU_2368	k__Bacteria; p__Chloroflexi; c__Chloroflexia; o__Thermomicrobiales; f__JG30-KF-CM45; g__JG30-KF-CM45; s__uncultured_bacterium	0	0	2.68215e-05	0
OTU_2492	k__Bacteria; p__Actinobacteriota; c__Thermoleophilia; o__Solirubrobacterales; f__Solirubrobacteraceae; g__Solirubrobacter; s__uncultured_bacterium	0	0	1.34108e-05	0
OTU_2493	k__Bacteria; p__Proteobacteria; c__Alphaproteobacteria; o__Sphingomonadales; f__Sphingomonadaceae; g__Sphingobium	0	0	1.34108e-05	0
OTU_2494	k__Bacteria; p__Actinobacteriota; c__Coriobacteriia; o__Coriobacteriales; f__Eggerthellaceae	0	0	1.34108e-05	0
OTU_2495	k__Bacteria; p__Acidobacteriota; c__Acidobacteriae; o__Bryobacterales; f__Bryobacteraceae; g__Bryobacter; s__uncultured_bacterium	0	0	1.34108e-05	0
OTU_2496	k__Bacteria; p__Acidobacteriota; c__Vicinamibacteria; o__Vicinamibacterales; f__uncultured; g__uncultured	0	0	1.34108e-05	0
OTU_2497	k__Bacteria; p__Acidobacteriota; c__Thermoanaerobaculia; o__Thermoanaerobaculales; f__Thermoanaerobaculaceae; g__Subgroup_10	0	0	1.34108e-05	0
OTU_2498	k__Bacteria; p__Proteobacteria; c__Gammaproteobacteria; o__R7C24; f__R7C24; g__R7C24; s__uncultured_bacterium	0	0	1.34108e-05	0
OTU_2499	k__Bacteria; p__Bacteroidota; c__Bacteroidia; o__Bacteroidales; f__Prevotellaceae; g__Prevotellaceae_UCG-003; s__uncultured_bacterium	0	0	1.34108e-05	0
OTU_2500	k__Bacteria; p__Firmicutes; c__Clostridia; o__Christensenellales; f__Christensenellaceae; g__Christensenellaceae_R-7_group; s__uncultured_bacterium	0	0	1.34108e-05	0
OTU_2501	k__Bacteria; p__Firmicutes; c__Clostridia; o__Oscillospirales; f__Ruminococcaceae; g__Negativibacillus; s__uncultured_bacterium	0	0	1.34108e-05	0
OTU_2502	k__Bacteria; p__Spirochaetota; c__Spirochaetia; o__Spirochaetales; f__Spirochaetaceae; g__Candidatus_Marispirochaeta	0	0	1.34108e-05	0
OTU_2503	k__Bacteria; p__Chloroflexi; c__P2-11E; o__P2-11E; f__P2-11E; g__P2-11E; s__uncultured_bacterium	0	0	1.34108e-05	0
OTU_2504	k__Bacteria; p__Gemmatimonadota; c__Gemmatimonadetes; o__Gemmatimonadales; f__Gemmatimonadaceae; g__Gemmatimonas; s__uncultured_bacterium	0	0	1.34108e-05	0
OTU_2505	k__Bacteria; p__Chloroflexi; c__Ktedonobacteria; o__Ktedonobacterales; f__Ktedonobacteraceae; g__HSB_OF53-F07	0	0	1.34108e-05	0
OTU_2506	k__Bacteria; p__Bacteroidota; c__Bacteroidia; o__Bacteroidales; f__Prevotellaceae; g__Prevotella	0	0	1.34108e-05	0
OTU_2507	k__Bacteria; p__Bacteroidota; c__Bacteroidia; o__Bacteroidales; f__Muribaculaceae; g__Muribaculaceae; s__uncultured_bacterium	0	0	1.34108e-05	0
OTU_2508	k__Bacteria; p__Proteobacteria; c__Gammaproteobacteria; o__Diplorickettsiales; f__Diplorickettsiaceae; g__Aquicella; s__uncultured_bacterium	0	0	1.34108e-05	0
OTU_2509	k__Bacteria; p__Firmicutes; c__Clostridia; o__Lachnospirales; f__Lachnospiraceae; g__Sellimonas	0	0	1.34108e-05	0
OTU_2510	k__Bacteria; p__Proteobacteria; c__Alphaproteobacteria; o__Rhodobacterales; f__Rhodobacteraceae; g__uncultured	0	0	1.34108e-05	0
OTU_2511	k__Bacteria; p__Bacteroidota; c__Bacteroidia; o__Bacteroidales; f__Muribaculaceae; g__Muribaculaceae; s__uncultured_bacterium	0	0	1.34108e-05	0
OTU_2512	k__Bacteria; p__Bacteroidota; c__Bacteroidia; o__Bacteroidales; f__Muribaculaceae; g__Muribaculaceae; s__uncultured_bacterium	0	0	1.34108e-05	0
OTU_2513	k__Bacteria; p__Firmicutes; c__Clostridia; o__Oscillospirales; f__Ruminococcaceae; g__Ruminococcus; s__uncultured_bacterium	0	0	1.34108e-05	0
OTU_2514	k__Bacteria; p__Bacteroidota; c__Bacteroidia; o__Bacteroidales; f__Marinifilaceae; g__Odoribacter	0	0	1.34108e-05	0
OTU_2515	k__Bacteria; p__Fusobacteriota; c__Fusobacteriia; o__Fusobacteriales; f__Leptotrichiaceae; g__Leptotrichia; s__Leptotrichia_sp.	0	0	1.34108e-05	0
OTU_2516	k__Bacteria; p__Firmicutes; c__Clostridia; o__Lachnospirales; f__Lachnospiraceae; g__GCA-900066575; s__uncultured_bacterium	0	0	1.34108e-05	0
OTU_2517	k__Bacteria; p__Bacteroidota; c__Bacteroidia; o__Bacteroidales; f__Tannerellaceae; g__Parabacteroides	0	0	1.34108e-05	0
OTU_2518	k__Bacteria; p__Proteobacteria; c__Gammaproteobacteria; o__Enterobacterales; f__Enterobacteriaceae; g__Klebsiella	0	0	1.34108e-05	0
OTU_2519	k__Bacteria; p__Proteobacteria; c__Gammaproteobacteria; o__Xanthomonadales; f__Xanthomonadaceae; g__Thermomonas; s__uncultured_bacterium	0	0	1.34108e-05	0
OTU_2520	k__Bacteria; p__Acidobacteriota; c__Vicinamibacteria; o__Vicinamibacterales; f__Vicinamibacteraceae; g__Vicinamibacteraceae; s__uncultured_bacterium	0	0	1.34108e-05	0
OTU_2521	k__Bacteria; p__Bacteroidota; c__Bacteroidia; o__Bacteroidales; f__Rikenellaceae; g__Alistipes; s__uncultured_bacterium	0	0	1.34108e-05	0
OTU_2522	k__Bacteria; p__Proteobacteria; c__Alphaproteobacteria; o__Sphingomonadales; f__Sphingomonadaceae; g__Altererythrobacter; s__uncultured_bacterium	0	0	1.34108e-05	0
OTU_2523	k__Bacteria; p__Proteobacteria; c__Gammaproteobacteria; o__Burkholderiales; f__Alcaligenaceae; g__Achromobacter	0	0	1.34108e-05	0
OTU_2524	k__Bacteria; p__Proteobacteria; c__Gammaproteobacteria; o__Thiotrichales; f__Thiotrichaceae; g__Thiothrix; s__uncultured_bacterium	0	0	1.34108e-05	0
OTU_2525	k__Bacteria; p__Bacteroidota; c__Bacteroidia; o__Bacteroidales; f__Muribaculaceae; g__Muribaculaceae; s__uncultured_bacterium	0	0	1.34108e-05	0
OTU_2526	k__Bacteria; p__Gemmatimonadota; c__Gemmatimonadetes; o__Gemmatimonadales; f__Gemmatimonadaceae; g__Gemmatimonas	0	0	1.34108e-05	0
OTU_2527	k__Bacteria; p__Proteobacteria; c__Alphaproteobacteria; o__Tistrellales; f__Geminicoccaceae; g__Candidatus_Alysiosphaera	0	0	1.34108e-05	0
OTU_2528	k__Bacteria; p__Bacteroidota; c__Bacteroidia; o__Flavobacteriales; f__Flavobacteriaceae; g__Flavobacterium	0	0	1.34108e-05	0
OTU_2530	k__Bacteria; p__Bacteroidota; c__Kapabacteria; o__Kapabacteriales; f__Kapabacteriales; g__Kapabacteriales; s__uncultured_bacterium	0	0	1.34108e-05	0
OTU_2531	k__Bacteria; p__Chloroflexi; c__Anaerolineae; o__Caldilineales; f__Caldilineaceae; g__uncultured; s__uncultured_bacterium	0	0	1.34108e-05	0
OTU_2532	k__Bacteria; p__Chloroflexi; c__Ktedonobacteria; o__Ktedonobacterales; f__Ktedonobacteraceae; g__HSB_OF53-F07	0	0	1.34108e-05	0
OTU_2533	k__Bacteria; p__Proteobacteria; c__Alphaproteobacteria; o__Rhizobiales; f__Beijerinckiaceae; g__Roseiarcus; s__uncultured_bacterium	0	0	1.34108e-05	0
OTU_2534	k__Bacteria; p__Firmicutes; c__Clostridia; o__Lachnospirales; f__Lachnospiraceae; g__Lachnospiraceae_NK4A136_group; s__uncultured_bacterium	0	0	1.34108e-05	0
OTU_2535	k__Bacteria; p__Proteobacteria; c__Alphaproteobacteria; o__Rhizobiales; f__Beijerinckiaceae; g__Methylobacterium-Methylorubrum; s__Methylobacterium_aquaticum	0	0	1.34108e-05	0
OTU_2536	k__Bacteria; p__Acidobacteriota; c__Vicinamibacteria; o__Subgroup_17; f__Subgroup_17; g__Subgroup_17	0	0	1.34108e-05	0
OTU_2537	k__Bacteria; p__Proteobacteria; c__Gammaproteobacteria; o__Gammaproteobacteria_Incertae_Sedis; f__Unknown_Family; g__Candidatus_Ovatusbacter; s__uncultured_bacterium	0	0	1.34108e-05	0
OTU_2538	k__Bacteria; p__Firmicutes; c__Clostridia; o__Oscillospirales; f__Ruminococcaceae; g__UBA1819; s__uncultured_organism	0	0	1.34108e-05	0
OTU_2539	k__Bacteria; p__Firmicutes; c__Bacilli; o__Lactobacillales; f__Lactobacillaceae; g__Lactobacillus; s__Lactobacillus_sakei	0	0	1.34108e-05	0
OTU_2540	k__Bacteria; p__Actinobacteriota; c__Actinobacteria; o__Micrococcales; f__Cellulomonadaceae; g__Cellulomonas	0	0	1.34108e-05	0
OTU_2541	k__Bacteria; p__Myxococcota; c__Myxococcia; o__Myxococcales; f__Anaeromyxobacteraceae; g__Anaeromyxobacter	0	0	1.34108e-05	0
OTU_2542	k__Bacteria; p__Proteobacteria; c__Gammaproteobacteria; o__Oceanospirillales; f__Pseudohongiellaceae; g__BIyi10	0	0	1.34108e-05	0
OTU_2543	k__Bacteria; p__Bacteroidota; c__Bacteroidia; o__Bacteroidales; f__Muribaculaceae; g__Muribaculum; s__uncultured_bacterium	0	0	1.34108e-05	0
OTU_2544	k__Bacteria; p__Chloroflexi; c__Ktedonobacteria; o__Ktedonobacterales; f__Ktedonobacteraceae; g__HSB_OF53-F07	0	0	1.34108e-05	0
OTU_2545	k__Bacteria; p__Proteobacteria; c__Alphaproteobacteria; o__Rhizobiales; f__Rhizobiaceae; g__Shinella	0	0	1.34108e-05	0
OTU_2546	k__Bacteria; p__Chloroflexi; c__AD3; o__AD3; f__AD3; g__AD3; s__uncultured_bacterium	0	0	1.34108e-05	0
OTU_2547	k__Bacteria; p__Gemmatimonadota; c__Gemmatimonadetes; o__Gemmatimonadales; f__Gemmatimonadaceae; g__uncultured; s__uncultured_bacterium	0	0	1.34108e-05	0
OTU_2548	k__Bacteria; p__Acidobacteriota; c__Acidobacteriae; o__Acidobacteriales; f__Acidobacteriaceae_(Subgroup_1); g__Acidipila	0	0	1.34108e-05	0
OTU_2549	k__Bacteria; p__Firmicutes; c__Bacilli; o__Lactobacillales; f__Listeriaceae; g__Brochothrix; s__Brochothrix_thermosphacta	0	0	1.34108e-05	0
OTU_2550	k__Bacteria; p__Firmicutes; c__Clostridia; o__Lachnospirales; f__Lachnospiraceae; g__Lachnoclostridium; s__uncultured_bacterium	0	0	1.34108e-05	0
OTU_2551	k__Bacteria; p__Proteobacteria; c__Gammaproteobacteria; o__Burkholderiales; f__A21b; g__A21b; s__uncultured_bacterium	0	0	1.34108e-05	0
OTU_2552	k__Bacteria; p__Chloroflexi; c__Dehalococcoidia; o__S085; f__S085; g__S085; s__uncultured_bacterium	0	0	1.34108e-05	0
OTU_2553	k__Bacteria; p__Actinobacteriota; c__Actinobacteria; o__Micrococcales; f__Microbacteriaceae; g__Microbacterium	0	0	1.34108e-05	0
OTU_2746	k__Bacteria; p__Proteobacteria; c__Gammaproteobacteria; o__Enterobacterales; f__Yersiniaceae; g__Serratia	0	0	1.34108e-05	0
OTU_2747	k__Bacteria; p__Firmicutes; c__Bacilli; o__Lactobacillales; f__Streptococcaceae; g__Streptococcus	0	0	1.34108e-05	0
OTU_2748	k__Bacteria; p__Fusobacteriota; c__Fusobacteriia; o__Fusobacteriales; f__Leptotrichiaceae; g__Leptotrichia; s__Leptotrichia_sp.	0	0	1.34108e-05	0
OTU_2749	k__Bacteria; p__Proteobacteria; c__Gammaproteobacteria; o__Pseudomonadales; f__Pseudomonadaceae; g__Pseudomonas	0	0	1.34108e-05	0
OTU_2750	k__Bacteria; p__Proteobacteria; c__Gammaproteobacteria; o__Burkholderiales; f__Rhodocyclaceae; g__Methyloversatilis	0	0	1.34108e-05	0
OTU_2751	k__Bacteria; p__Bacteroidota; c__Bacteroidia; o__Chitinophagales; f__Chitinophagaceae; g__Terrimonas	0	0	1.34108e-05	0
OTU_2752	k__Bacteria; p__Myxococcota; c__Polyangia; o__Haliangiales; f__Haliangiaceae; g__Haliangium	0	0	1.34108e-05	0
OTU_2753	k__Bacteria; p__Firmicutes; c__Clostridia; o__Oscillospirales; f__Ruminococcaceae; g__[Eubacterium]_siraeum_group; s__uncultured_bacterium	0	0	1.34108e-05	0
OTU_2754	k__Bacteria; p__Proteobacteria; c__Gammaproteobacteria; o__Steroidobacterales; f__Woeseiaceae; g__Woeseia	0	0	1.34108e-05	0
OTU_2755	k__Bacteria; p__Bacteroidota; c__Bacteroidia; o__Chitinophagales; f__Chitinophagaceae; g__uncultured	0	0	1.34108e-05	0
OTU_2756	k__Bacteria; p__Chloroflexi; c__Ktedonobacteria; o__Ktedonobacterales; f__JG30-KF-AS9; g__JG30-KF-AS9	0	0	1.34108e-05	0
OTU_2757	k__Bacteria; p__Proteobacteria; c__Gammaproteobacteria; o__Aeromonadales; f__Succinivibrionaceae; g__Succinivibrio; s__uncultured_bacterium	0	0	1.34108e-05	0
OTU_2758	k__Bacteria; p__Firmicutes; c__Clostridia; o__Peptostreptococcales-Tissierellales; f__Peptostreptococcales-Tissierellales; g__Parvimonas	0	0	1.34108e-05	0
OTU_2759	k__Bacteria; p__Myxococcota; c__Polyangia; o__Polyangiales; f__Polyangiaceae; g__Pajaroellobacter	0	0	1.34108e-05	0
OTU_2760	k__Bacteria; p__Acidobacteriota; c__Vicinamibacteria; o__Vicinamibacterales; f__uncultured; g__uncultured	0	0	1.34108e-05	0
OTU_2761	k__Bacteria; p__Proteobacteria; c__Gammaproteobacteria; o__Xanthomonadales	0	0	1.34108e-05	0
OTU_2762	k__Bacteria; p__Firmicutes; c__Bacilli; o__Lactobacillales; f__Streptococcaceae; g__Lactococcus; s__Lactococcus_lactis	0	0	1.34108e-05	0
OTU_2763	k__Bacteria; p__Firmicutes; c__Negativicutes; o__Veillonellales-Selenomonadales; f__Selenomonadaceae; g__Mitsuokella; s__uncultured_bacterium	0	0	1.34108e-05	0
OTU_2764	k__Bacteria; p__Bacteroidota; c__Bacteroidia; o__Bacteroidales; f__Prevotellaceae; g__Prevotellaceae_UCG-001; s__uncultured_bacterium	0	0	1.34108e-05	0
OTU_2765	k__Bacteria; p__Firmicutes; c__Clostridia; o__Lachnospirales; f__Lachnospiraceae; g__Lachnospiraceae_NK4A136_group; s__uncultured_bacterium	0	0	1.34108e-05	0
OTU_2766	k__Bacteria; p__Proteobacteria; c__Gammaproteobacteria; o__Salinisphaerales; f__Solimonadaceae	0	0	1.34108e-05	0
OTU_2767	k__Bacteria; p__Proteobacteria; c__Alphaproteobacteria; o__Caulobacterales; f__Hyphomonadaceae; g__SWB02; s__uncultured_bacterium	0	0	1.34108e-05	0
OTU_2768	k__Bacteria; p__Desulfobacterota; c__Desulfovibrionia; o__Desulfovibrionales; f__Desulfovibrionaceae; g__Desulfovibrio; s__uncultured_bacterium	0	0	1.34108e-05	0
OTU_2769	k__Bacteria; p__Firmicutes; c__Bacilli; o__Bacillales; f__Bacillaceae; g__Virgibacillus	0	0	1.34108e-05	0
OTU_2770	k__Bacteria; p__Bacteroidota; c__Bacteroidia; o__Bacteroidales	0	0	1.34108e-05	0
OTU_2771	k__Bacteria; p__Proteobacteria; c__Gammaproteobacteria; o__Salinisphaerales; f__Solimonadaceae; g__Nevskia	0	0	1.34108e-05	0
OTU_2772	k__Bacteria; p__Firmicutes; c__Bacilli; o__Staphylococcales; f__Staphylococcaceae; g__Jeotgalicoccus	0	0	1.34108e-05	0
OTU_2773	k__Bacteria; p__Proteobacteria; c__Gammaproteobacteria; o__Xanthomonadales; f__Rhodanobacteraceae; g__Rhodanobacter	0	0	1.34108e-05	0
OTU_2774	k__Bacteria; p__Myxococcota; c__Polyangia; o__Haliangiales; f__Haliangiaceae; g__Haliangium; s__uncultured_bacterium	0	0	1.34108e-05	0
OTU_2775	k__Bacteria; p__Proteobacteria; c__Gammaproteobacteria; o__Methylococcales; f__Methylococcaceae; g__Methylocaldum	0	0	1.34108e-05	0
OTU_2776	k__Bacteria; p__Firmicutes; c__Bacilli; o__Lactobacillales; f__Lactobacillaceae; g__Lactobacillus; s__uncultured_bacterium	0	0	1.34108e-05	0
OTU_2777	k__Bacteria; p__Bacteroidota; c__Bacteroidia; o__Bacteroidales; f__Prevotellaceae; g__Alloprevotella; s__uncultured_bacterium	0	0	1.34108e-05	0
OTU_2778	k__Bacteria; p__Bacteroidota; c__Bacteroidia; o__Bacteroidales; f__Tannerellaceae; g__Parabacteroides; s__uncultured_bacterium	0	0	1.34108e-05	0
OTU_2779	k__Bacteria; p__Firmicutes; c__Clostridia; o__Oscillospirales; f__Butyricicoccaceae; g__UCG-009; s__uncultured_bacterium	0	0	1.34108e-05	0
OTU_2780	k__Bacteria; p__Proteobacteria; c__Gammaproteobacteria; o__Burkholderiales; f__Sutterellaceae; g__uncultured; s__uncultured_bacterium	0	0	1.34108e-05	0
OTU_2781	k__Bacteria; p__Actinobacteriota; c__Acidimicrobiia; o__Microtrichales; f__uncultured; g__uncultured; s__uncultured_bacterium	0	0	1.34108e-05	0
OTU_2782	k__Bacteria; p__Firmicutes; c__Clostridia; o__Oscillospirales; f__Butyricicoccaceae; g__Butyricicoccus; s__uncultured_bacterium	0	0	1.34108e-05	0
OTU_2783	k__Bacteria; p__Proteobacteria; c__Gammaproteobacteria; o__Pseudomonadales; f__Pseudomonadaceae; g__Pseudomonas	0	0	1.34108e-05	0
OTU_2784	k__Bacteria; p__Proteobacteria; c__Gammaproteobacteria; o__Xanthomonadales; f__Xanthomonadaceae; g__Lysobacter	0	0	1.34108e-05	0
OTU_2785	k__Bacteria; p__Firmicutes; c__Clostridia; o__Lachnospirales; f__Lachnospiraceae; g__Hungatella	0	0	1.34108e-05	0
OTU_2786	k__Bacteria; p__Proteobacteria; c__Alphaproteobacteria; o__Dongiales; f__Dongiaceae; g__Dongia; s__uncultured_bacterium	0	0	1.34108e-05	0
OTU_2787	k__Bacteria; p__Proteobacteria; c__Gammaproteobacteria; o__Xanthomonadales; f__Rhodanobacteraceae; g__Rhodanobacter	0	0	1.34108e-05	0
OTU_2788	k__Bacteria; p__Proteobacteria; c__Gammaproteobacteria; o__Burkholderiales; f__Nitrosomonadaceae; g__Ellin6067; s__uncultured_bacterium	0	0	1.34108e-05	0
OTU_2789	k__Bacteria; p__Actinobacteriota; c__Thermoleophilia; o__Gaiellales; f__uncultured; g__uncultured; s__uncultured_bacterium	0	0	1.34108e-05	0
OTU_2790	k__Bacteria; p__Firmicutes; c__Clostridia; o__Clostridiales; f__Clostridiaceae; g__Clostridium_sensu_stricto_1; s__uncultured_bacterium	0	0	1.34108e-05	0
OTU_2791	k__Bacteria; p__Firmicutes; c__Clostridia; o__Lachnospirales; f__Lachnospiraceae; g__Lachnospiraceae_UCG-001; s__uncultured_bacterium	0	0	1.34108e-05	0
OTU_2792	k__Bacteria; p__Firmicutes; c__Clostridia; o__Lachnospirales; f__Lachnospiraceae; g__Lachnospiraceae_NK4A136_group; s__uncultured_bacterium	0	0	1.34108e-05	0
OTU_2793	k__Bacteria; p__Firmicutes; c__Clostridia; o__Lachnospirales; f__Lachnospiraceae; g__Lachnospiraceae_NK4A136_group; s__uncultured_bacterium	0	0	1.34108e-05	0
OTU_2794	k__Bacteria; p__Acidobacteriota; c__Thermoanaerobaculia; o__Thermoanaerobaculales; f__Thermoanaerobaculaceae; g__Subgroup_10	0	0	1.34108e-05	0
OTU_2795	k__Bacteria; p__Acidobacteriota; c__Blastocatellia; o__11-24; f__11-24; g__11-24; s__uncultured_bacterium	0	0	1.34108e-05	0
OTU_2796	k__Bacteria; p__Myxococcota; c__Polyangia; o__Nannocystales; f__Nannocystaceae; g__uncultured	0	0	1.34108e-05	0
OTU_2797	k__Bacteria; p__Bdellovibrionota; c__Bdellovibrionia; o__Bacteriovoracales; f__Bacteriovoracaceae; g__Peredibacter	0	0	1.34108e-05	0
OTU_2798	k__Bacteria; p__Elusimicrobiota; c__Lineage_IIa; o__Lineage_IIa; f__Lineage_IIa; g__Lineage_IIa	0	0	1.34108e-05	0
OTU_2799	k__Bacteria; p__Proteobacteria; c__Alphaproteobacteria; o__Holosporales; f__Holosporaceae; g__uncultured; s__uncultured_bacterium	0	0	1.34108e-05	0
OTU_2800	k__Bacteria; p__Firmicutes; c__Clostridia; o__Clostridia_UCG-014; f__Clostridia_UCG-014; g__Clostridia_UCG-014; s__uncultured_bacterium	0	0	1.34108e-05	0
OTU_2801	k__Bacteria; p__Acidobacteriota; c__Thermoanaerobaculia; o__Thermoanaerobaculales; f__Thermoanaerobaculaceae; g__Subgroup_10; s__uncultured_bacterium	0	0	1.34108e-05	0
OTU_2802	k__Bacteria; p__Myxococcota; c__Polyangia; o__Blfdi19; f__Blfdi19; g__Blfdi19; s__uncultured_bacterium	0	0	1.34108e-05	0
OTU_2803	k__Bacteria; p__Actinobacteriota; c__MB-A2-108; o__MB-A2-108; f__MB-A2-108; g__MB-A2-108; s__uncultured_bacterium	0	0	1.34108e-05	0
OTU_2804	k__Bacteria; p__Acidobacteriota; c__Vicinamibacteria; o__Subgroup_17; f__Subgroup_17; g__Subgroup_17; s__uncultured_bacterium	0	0	1.34108e-05	0
OTU_2805	k__Bacteria; p__Verrucomicrobiota; c__Verrucomicrobiae; o__Verrucomicrobiales; f__Verrucomicrobiaceae; g__uncultured; s__uncultured_bacterium	0	0	1.34108e-05	0
OTU_2806	k__Bacteria; p__Proteobacteria; c__Alphaproteobacteria; o__uncultured; f__uncultured; g__uncultured; s__uncultured_bacterium	0	0	1.34108e-05	0
OTU_2807	k__Bacteria; p__Chloroflexi; c__OLB14; o__OLB14; f__OLB14; g__OLB14; s__uncultured_bacterium	0	0	1.34108e-05	0
OTU_2808	k__Bacteria; p__Myxococcota; c__Polyangia; o__Polyangiales; f__Sandaracinaceae; g__uncultured; s__uncultured_bacterium	0	0	1.34108e-05	0
OTU_2809	k__Bacteria; p__Firmicutes; c__Bacilli; o__Erysipelotrichales; f__Erysipelotrichaceae; g__ZOR0006; s__uncultured_bacterium	0	0	1.34108e-05	0
OTU_2810	k__Bacteria; p__Gemmatimonadota; c__Gemmatimonadetes; o__Gemmatimonadales; f__Gemmatimonadaceae; g__Gemmatimonas; s__uncultured_bacterium	0	0	1.34108e-05	0
OTU_2811	k__Bacteria; p__Patescibacteria; c__Saccharimonadia; o__Saccharimonadales; f__Saccharimonadaceae; g__Candidatus_Saccharimonas; s__uncultured_bacterium	0	0	1.34108e-05	0
OTU_2812	k__Bacteria; p__Proteobacteria; c__Alphaproteobacteria; o__Rhizobiales; f__A0839; g__A0839; s__uncultured_bacterium	0	0	1.34108e-05	0
OTU_2813	k__Bacteria; p__Proteobacteria; c__Gammaproteobacteria; o__Gammaproteobacteria_Incertae_Sedis; f__Unknown_Family; g__uncultured	0	0	1.34108e-05	0
OTU_2814	k__Bacteria; p__Bacteroidota; c__Bacteroidia; o__Bacteroidales; f__Muribaculaceae; g__Muribaculaceae; s__uncultured_bacterium	0	0	1.34108e-05	0
OTU_2815	k__Bacteria; p__Firmicutes; c__Clostridia; o__Lachnospirales; f__Lachnospiraceae	0	0	1.34108e-05	0
OTU_2816	k__Bacteria; p__Actinobacteriota; c__Actinobacteria; o__Propionibacteriales; f__Nocardioidaceae; g__Aeromicrobium	0	0	1.34108e-05	0
OTU_2817	k__Bacteria; p__Actinobacteriota; c__Thermoleophilia; o__uncultured; f__uncultured; g__uncultured; s__uncultured_bacterium	0	0	1.34108e-05	0
OTU_2818	k__Bacteria; p__Firmicutes; c__Bacilli; o__Erysipelotrichales; f__Erysipelatoclostridiaceae; g__Erysipelatoclostridium; s__uncultured_bacterium	0	0	1.34108e-05	0
OTU_2819	k__Bacteria; p__Bacteroidota; c__Bacteroidia; o__Cytophagales; f__Microscillaceae; g__uncultured; s__uncultured_bacterium	0	0	1.34108e-05	0
OTU_2820	k__Bacteria; p__Proteobacteria; c__Alphaproteobacteria; o__Acetobacterales; f__Acetobacteraceae	0	0	1.34108e-05	0
OTU_2821	k__Bacteria; p__Gemmatimonadota; c__Gemmatimonadetes; o__Gemmatimonadales; f__Gemmatimonadaceae; g__uncultured; s__uncultured_bacterium	0	0	1.34108e-05	0
OTU_2822	k__Bacteria; p__Acidobacteriota; c__Blastocatellia; o__11-24; f__11-24; g__11-24; s__uncultured_bacterium	0	0	1.34108e-05	0
OTU_2823	k__Bacteria; p__Proteobacteria; c__Gammaproteobacteria; o__Burkholderiales; f__Burkholderiaceae; g__Cupriavidus	0	0	1.34108e-05	0
OTU_2824	k__Bacteria; p__Chloroflexi; c__P2-11E; o__P2-11E; f__P2-11E; g__P2-11E; s__uncultured_bacterium	0	0	1.34108e-05	0
OTU_2825	k__Bacteria; p__Firmicutes; c__Clostridia; o__Lachnospirales; f__Lachnospiraceae; g__Coprococcus; s__uncultured_bacterium	0	0	1.34108e-05	0
OTU_2826	k__Bacteria; p__Gemmatimonadota; c__Gemmatimonadetes; o__Gemmatimonadales; f__Gemmatimonadaceae; g__uncultured	0	0	1.34108e-05	0
OTU_2827	k__Bacteria; p__Proteobacteria; c__Alphaproteobacteria; o__uncultured; f__uncultured; g__uncultured; s__uncultured_bacterium	0	0	1.34108e-05	0
OTU_2828	k__Bacteria; p__Chloroflexi; c__Ktedonobacteria; o__Ktedonobacterales; f__Ktedonobacteraceae; g__HSB_OF53-F07	0	0	1.34108e-05	0
OTU_2829	k__Bacteria; p__Proteobacteria; c__Gammaproteobacteria; o__Enterobacterales; f__Morganellaceae; g__Proteus	0	0	1.34108e-05	0
OTU_2830	k__Bacteria; p__Methylomirabilota; c__Methylomirabilia; o__Rokubacteriales; f__Rokubacteriales; g__Rokubacteriales; s__uncultured_bacterium	0	0	1.34108e-05	0
OTU_2831	k__Bacteria; p__Proteobacteria; c__Gammaproteobacteria; o__Burkholderiales; f__Burkholderiaceae; g__Burkholderia-Caballeronia-Paraburkholderia	0	0	1.34108e-05	0
OTU_2832	k__Bacteria; p__Actinobacteriota; c__Thermoleophilia; o__Gaiellales; f__uncultured; g__uncultured; s__uncultured_bacterium	0	0	1.34108e-05	0
OTU_2833	k__Bacteria; p__Actinobacteriota; c__Acidimicrobiia; o__IMCC26256; f__IMCC26256; g__IMCC26256; s__uncultured_bacterium	0	0	1.34108e-05	0
OTU_2834	k__Bacteria; p__Firmicutes; c__Clostridia; o__Lachnospirales; f__Lachnospiraceae; g__Sellimonas; s__uncultured_bacterium	0	0	1.34108e-05	0
OTU_2835	k__Bacteria; p__Actinobacteriota; c__Actinobacteria; o__Micrococcales; f__Micrococcaceae; g__Kocuria	0	0	1.34108e-05	0
OTU_2836	k__Bacteria; p__Firmicutes; c__Clostridia; o__Lachnospirales; f__Lachnospiraceae; g__Roseburia; s__uncultured_bacterium	0	0	1.34108e-05	0
OTU_2837	k__Bacteria; p__Proteobacteria; c__Gammaproteobacteria; o__Burkholderiales; f__Burkholderiaceae; g__Cupriavidus	0	0	1.34108e-05	0
OTU_2838	k__Bacteria; p__GAL15; c__GAL15; o__GAL15; f__GAL15; g__GAL15; s__uncultured_bacterium	0	0	1.34108e-05	0
OTU_3084	k__Bacteria; p__Chloroflexi; c__KD4-96; o__KD4-96; f__KD4-96; g__KD4-96	0	0	1.34108e-05	0
OTU_3085	k__Bacteria; p__Proteobacteria; c__Alphaproteobacteria; o__Acetobacterales; f__Acetobacteraceae	0	0	1.34108e-05	0
OTU_3086	k__Bacteria; p__Firmicutes; c__Bacilli; o__Lactobacillales; f__Aerococcaceae; g__Abiotrophia; s__uncultured_bacterium	0	0	1.34108e-05	0
OTU_3087	k__Bacteria; p__Proteobacteria; c__Alphaproteobacteria; o__Rhodobacterales; f__Rhodobacteraceae	0	0	1.34108e-05	0
OTU_3088	k__Bacteria; p__Bacteroidota; c__Kapabacteria; o__Kapabacteriales; f__Kapabacteriales; g__Kapabacteriales; s__uncultured_bacterium	0	0	1.34108e-05	0
OTU_3089	k__Bacteria; p__Bacteroidota; c__Bacteroidia; o__Bacteroidales; f__Marinifilaceae; g__Odoribacter	0	0	1.34108e-05	0
OTU_3090	k__Bacteria; p__Acidobacteriota; c__Blastocatellia; o__11-24; f__11-24; g__11-24; s__uncultured_bacterium	0	0	1.34108e-05	0
OTU_3091	k__Bacteria; p__Bdellovibrionota; c__Oligoflexia; o__0319-6G20; f__0319-6G20; g__0319-6G20; s__uncultured_bacterium	0	0	1.34108e-05	0
OTU_3092	k__Bacteria; p__Elusimicrobiota; c__Elusimicrobia; o__Lineage_IV; f__Lineage_IV; g__Lineage_IV; s__uncultured_bacterium	0	0	1.34108e-05	0
OTU_3093	k__Bacteria; p__Proteobacteria; c__Alphaproteobacteria; o__Rickettsiales; f__Rickettsiaceae; g__Rickettsia	0	0	1.34108e-05	0
OTU_3094	k__Bacteria; p__Patescibacteria; c__Gracilibacteria; o__Gracilibacteria; f__Gracilibacteria; g__Gracilibacteria; s__uncultured_Microgenomates	0	0	1.34108e-05	0
OTU_3095	k__Bacteria; p__Chloroflexi; c__Ktedonobacteria; o__C0119; f__C0119; g__C0119; s__uncultured_bacterium	0	0	1.34108e-05	0
OTU_3096	k__Bacteria; p__RCP2-54; c__RCP2-54; o__RCP2-54; f__RCP2-54; g__RCP2-54	0	0	1.34108e-05	0
OTU_3097	k__Bacteria; p__Bacteroidota; c__Bacteroidia; o__Bacteroidales; f__Marinifilaceae; g__Butyricimonas	0	0	1.34108e-05	0
OTU_3098	k__Bacteria; p__Firmicutes; c__Clostridia; o__Oscillospirales; f__Ruminococcaceae; g__Faecalibacterium; s__uncultured_bacterium	0	0	1.34108e-05	0
OTU_3099	k__Bacteria; p__Actinobacteriota; c__Thermoleophilia; o__Solirubrobacterales; f__67-14; g__67-14; s__uncultured_bacterium	0	0	1.34108e-05	0
OTU_3100	k__Bacteria; p__Bacteroidota; c__Bacteroidia; o__Bacteroidales; f__Prevotellaceae; g__Alloprevotella; s__uncultured_bacterium	0	0	1.34108e-05	0
OTU_3101	k__Bacteria; p__Fusobacteriota; c__Fusobacteriia; o__Fusobacteriales; f__Leptotrichiaceae; g__Leptotrichia	0	0	1.34108e-05	0
OTU_3102	k__Bacteria; p__Myxococcota; c__Polyangia; o__Polyangiales; f__Sandaracinaceae; g__uncultured	0	0	1.34108e-05	0
OTU_3103	k__Bacteria; p__Myxococcota; c__Polyangia; o__Haliangiales; f__Haliangiaceae; g__Haliangium; s__uncultured_bacterium	0	0	1.34108e-05	0
OTU_3104	k__Bacteria; p__Firmicutes; c__Bacilli; o__RF39; f__RF39; g__RF39; s__uncultured_bacterium	0	0	1.34108e-05	0
OTU_3105	k__Bacteria; p__Myxococcota; c__Polyangia; o__Polyangiales; f__BIrii41; g__BIrii41; s__uncultured_bacterium	0	0	1.34108e-05	0
OTU_3106	k__Bacteria; p__Firmicutes; c__Clostridia; o__Peptostreptococcales-Tissierellales; f__Anaerovoracaceae; g__Mogibacterium; s__uncultured_bacterium	0	0	1.34108e-05	0
OTU_3107	k__Bacteria; p__Chloroflexi; c__Ktedonobacteria; o__Ktedonobacterales; f__JG30-KF-AS9; g__JG30-KF-AS9; s__uncultured_bacterium	0	0	1.34108e-05	0
OTU_3108	k__Bacteria; p__Firmicutes; c__Clostridia; o__Clostridiales; f__Caloramatoraceae; g__Fonticella; s__uncultured_bacterium	0	0	1.34108e-05	0
OTU_3109	k__Bacteria; p__Proteobacteria; c__Alphaproteobacteria; o__Caedibacterales; f__Caedibacteraceae	0	0	1.34108e-05	0
OTU_3110	k__Bacteria; p__Proteobacteria; c__Alphaproteobacteria; o__Caulobacterales; f__Hyphomonadaceae; g__Hyphomonas	0	0	1.34108e-05	0
OTU_3111	k__Bacteria; p__Bacteroidota; c__Bacteroidia; o__Bacteroidales; f__Prevotellaceae; g__Prevotella; s__uncultured_bacterium	0	0	1.34108e-05	0
OTU_3112	k__Bacteria; p__Firmicutes; c__Bacilli; o__Erysipelotrichales; f__Erysipelotrichaceae; g__Allobaculum	0	0	1.34108e-05	0
OTU_3113	k__Bacteria; p__Proteobacteria; c__Gammaproteobacteria; o__Diplorickettsiales; f__Diplorickettsiaceae; g__uncultured; s__uncultured_bacterium	0	0	1.34108e-05	0
OTU_3114	k__Bacteria; p__Acidobacteriota; c__Acidobacteriae; o__Bryobacterales; f__Bryobacteraceae; g__Bryobacter	0	0	1.34108e-05	0
OTU_3115	k__Bacteria; p__Firmicutes; c__Negativicutes; o__Veillonellales-Selenomonadales; f__Selenomonadaceae; g__Anaerovibrio; s__uncultured_bacterium	0	0	1.34108e-05	0
OTU_3116	k__Bacteria; p__Firmicutes; c__Bacilli; o__Erysipelotrichales; f__Erysipelotrichaceae	0	0	1.34108e-05	0
OTU_3117	k__Bacteria; p__Firmicutes; c__Clostridia; o__Oscillospirales; f__Butyricicoccaceae; g__UCG-009; s__uncultured_bacterium	0	0	1.34108e-05	0
OTU_3118	k__Bacteria; p__Bacteroidota; c__Bacteroidia; o__Bacteroidales; f__Muribaculaceae; g__Muribaculaceae; s__uncultured_bacterium	0	0	1.34108e-05	0
OTU_3119	k__Bacteria; p__Bacteroidota; c__Bacteroidia; o__Cytophagales; f__Microscillaceae; g__uncultured	0	0	1.34108e-05	0
OTU_3120	k__Bacteria; p__Bacteroidota; c__Bacteroidia; o__Bacteroidales; f__Bacteroidaceae; g__Bacteroides; s__uncultured_bacterium	0	0	1.34108e-05	0
OTU_3121	k__Bacteria; p__Firmicutes; c__Clostridia; o__Oscillospirales; f__Oscillospiraceae; g__uncultured; s__uncultured_bacterium	0	0	1.34108e-05	0
OTU_3122	k__Bacteria; p__Firmicutes; c__Clostridia; o__Oscillospirales; f__Ruminococcaceae; g__uncultured	0	0	1.34108e-05	0
OTU_3123	k__Bacteria; p__Bacteroidota; c__Bacteroidia; o__Bacteroidales; f__Prevotellaceae; g__Prevotellaceae_NK3B31_group; s__uncultured_bacterium	0	0	1.34108e-05	0
OTU_3124	k__Bacteria; p__Firmicutes; c__Clostridia; o__Oscillospirales; f__Oscillospiraceae; g__NK4A214_group; s__uncultured_bacterium	0	0	1.34108e-05	0
OTU_3125	k__Bacteria; p__Myxococcota; c__Polyangia; o__Haliangiales; f__Haliangiaceae; g__Haliangium; s__uncultured_bacterium	0	0	1.34108e-05	0
OTU_3126	k__Bacteria; p__Proteobacteria; c__Alphaproteobacteria; o__Rhizobiales; f__Beijerinckiaceae; g__Bosea	0	0	1.34108e-05	0
OTU_3127	k__Bacteria; p__Bacteroidota; c__Bacteroidia; o__Bacteroidales; f__Muribaculaceae; g__Muribaculaceae; s__uncultured_bacterium	0	0	1.34108e-05	0
OTU_3128	k__Bacteria; p__Myxococcota; c__Polyangia; o__Haliangiales; f__Haliangiaceae; g__Haliangium; s__uncultured_bacterium	0	0	1.34108e-05	0
OTU_3129	k__Bacteria; p__Proteobacteria; c__Gammaproteobacteria; o__Vibrionales; f__Vibrionaceae; g__Vibrio	0	0	1.34108e-05	0
OTU_3130	k__Bacteria; p__Bacteroidota; c__Bacteroidia; o__Bacteroidales; f__Muribaculaceae; g__Muribaculaceae; s__uncultured_bacterium	0	0	1.34108e-05	0
OTU_3131	k__Bacteria; p__Firmicutes; c__Clostridia; o__Lachnospirales; f__Lachnospiraceae; g__Lachnospiraceae_NK4A136_group; s__uncultured_bacterium	0	0	1.34108e-05	0
OTU_3132	k__Bacteria; p__Proteobacteria; c__Alphaproteobacteria; o__Elsterales; f__uncultured; g__uncultured	0	0	1.34108e-05	0
OTU_3133	k__Bacteria; p__Chloroflexi; c__AD3; o__AD3; f__AD3; g__AD3; s__uncultured_bacterium	0	0	1.34108e-05	0
OTU_3134	k__Bacteria; p__Firmicutes; c__Clostridia; o__Oscillospirales; f__Ruminococcaceae; g__Subdoligranulum; s__uncultured_bacterium	0	0	1.34108e-05	0
OTU_3135	k__Bacteria; p__Proteobacteria; c__Gammaproteobacteria; o__Xanthomonadales; f__Xanthomonadaceae; g__Pseudoxanthomonas	0	0	1.34108e-05	0
OTU_3136	k__Bacteria; p__Bacteroidota; c__Bacteroidia; o__Bacteroidales; f__Bacteroidaceae; g__Bacteroides; s__uncultured_organism	0	0	1.34108e-05	0
OTU_3137	k__Bacteria; p__Firmicutes; c__Clostridia; o__Lachnospirales; f__Lachnospiraceae; g__uncultured; s__uncultured_bacterium	0	0	1.34108e-05	0
OTU_3138	k__Bacteria; p__Firmicutes; c__Clostridia; o__Lachnospirales; f__Lachnospiraceae	0	0	1.34108e-05	0
OTU_3139	k__Bacteria; p__Firmicutes; c__Clostridia; o__Lachnospirales; f__Lachnospiraceae; g__Blautia; s__uncultured_bacterium	0	0	1.34108e-05	0
OTU_3140	k__Bacteria; p__Patescibacteria; c__Saccharimonadia; o__Saccharimonadales; f__Saccharimonadales; g__Saccharimonadales; s__uncultured_bacterium	0	0	1.34108e-05	0
OTU_3141	k__Bacteria; p__Bacteroidota; c__Bacteroidia; o__Bacteroidales; f__Rikenellaceae; g__Alistipes; s__uncultured_bacterium	0	0	1.34108e-05	0
OTU_3142	k__Bacteria; p__Gemmatimonadota; c__Longimicrobia; o__Longimicrobiales; f__Longimicrobiaceae; g__Longimicrobiaceae; s__uncultured_bacterium	0	0	1.34108e-05	0
OTU_3143	k__Bacteria; p__Fusobacteriota; c__Fusobacteriia; o__Fusobacteriales; f__Fusobacteriaceae; g__Fusobacterium; s__uncultured_bacterium	0	0	1.34108e-05	0
OTU_3144	k__Bacteria; p__Chloroflexi; c__Anaerolineae; o__Anaerolineales; f__Anaerolineaceae; g__Anaerolinea	0	0	1.34108e-05	0
OTU_3145	k__Bacteria; p__Chloroflexi; c__SHA-26; o__SHA-26; f__SHA-26; g__SHA-26; s__uncultured_bacterium	0	0	1.34108e-05	0
OTU_3146	k__Bacteria; p__Patescibacteria; c__Parcubacteria; o__Candidatus_Kaiserbacteria; f__Candidatus_Kaiserbacteria; g__Candidatus_Kaiserbacteria; s__uncultured_bacterium	0	0	1.34108e-05	0
OTU_3147	k__Bacteria; p__Latescibacterota; c__Latescibacterota; o__Latescibacterota; f__Latescibacterota; g__Latescibacterota; s__uncultured_bacterium	0	0	1.34108e-05	0
OTU_3148	k__Bacteria; p__Firmicutes; c__Clostridia; o__Peptostreptococcales-Tissierellales; f__Anaerovoracaceae; g__Family_XIII_UCG-001	0	0	1.34108e-05	0
OTU_3149	k__Bacteria; p__Firmicutes; c__Clostridia; o__Lachnospirales; f__Lachnospiraceae; g__Epulopiscium; s__uncultured_bacterium	0	0	1.34108e-05	0
OTU_3150	k__Bacteria; p__Firmicutes; c__Negativicutes; o__Veillonellales-Selenomonadales; f__Selenomonadaceae; g__Megamonas; s__uncultured_bacterium	0	0	1.34108e-05	0
OTU_3151	k__Bacteria; p__Patescibacteria; c__Saccharimonadia; o__Saccharimonadales; f__Saccharimonadales; g__Saccharimonadales; s__uncultured_bacterium	0	0	1.34108e-05	0
OTU_3152	k__Bacteria; p__Chloroflexi; c__Ktedonobacteria; o__Ktedonobacterales; f__Ktedonobacteraceae; g__FCPS473	0	0	1.34108e-05	0
OTU_3153	k__Bacteria; p__Gemmatimonadota; c__S0134_terrestrial_group; o__S0134_terrestrial_group; f__S0134_terrestrial_group; g__S0134_terrestrial_group; s__uncultured_bacterium	0	0	1.34108e-05	0
OTU_3154	k__Bacteria; p__Chloroflexi; c__Chloroflexia; o__Thermomicrobiales; f__JG30-KF-CM45; g__JG30-KF-CM45; s__uncultured_bacterium	0	0	1.34108e-05	0
OTU_3155	k__Bacteria; p__Bacteroidota; c__Bacteroidia; o__Bacteroidales; f__Bacteroidetes_vadinHA17; g__Bacteroidetes_vadinHA17; s__uncultured_bacterium	0	0	1.34108e-05	0
OTU_3156	k__Bacteria; p__Proteobacteria; c__Gammaproteobacteria; o__Gammaproteobacteria_Incertae_Sedis; f__Unknown_Family; g__Candidatus_Ovatusbacter; s__uncultured_bacterium	0	0	1.34108e-05	0
OTU_3157	k__Bacteria; p__Firmicutes; c__Clostridia; o__Lachnospirales; f__Lachnospiraceae; g__Cellulosilyticum; s__uncultured_bacterium	0	0	1.34108e-05	0
OTU_3158	k__Bacteria; p__Chloroflexi; c__Ktedonobacteria; o__B12-WMSP1; f__B12-WMSP1; g__B12-WMSP1	0	0	1.34108e-05	0
OTU_3159	k__Bacteria; p__Proteobacteria; c__Gammaproteobacteria; o__Legionellales; f__Legionellaceae; g__Legionella	0	0	1.34108e-05	0
OTU_3160	k__Bacteria; p__Myxococcota; c__Polyangia; o__Polyangiales; f__Sandaracinaceae; g__uncultured	0	0	1.34108e-05	0
OTU_3161	k__Bacteria; p__Proteobacteria; c__Gammaproteobacteria; o__Pseudomonadales; f__Moraxellaceae; g__uncultured; s__metagenome	0	0	1.34108e-05	0
OTU_3162	k__Bacteria; p__Campilobacterota; c__Campylobacteria; o__Campylobacterales; f__Arcobacteraceae; g__Malaciobacter; s__uncultured_bacterium	0	0	1.34108e-05	0
OTU_3163	k__Bacteria; p__Myxococcota; c__Polyangia; o__Haliangiales; f__Haliangiaceae; g__Haliangium; s__uncultured_bacterium	0	0	1.34108e-05	0
OTU_3164	k__Bacteria; p__Actinobacteriota; c__Rubrobacteria; o__Rubrobacterales; f__Rubrobacteriaceae; g__Rubrobacter	0	0	1.34108e-05	0
OTU_3165	k__Bacteria; p__Proteobacteria; c__Gammaproteobacteria; o__Diplorickettsiales; f__Diplorickettsiaceae; g__Aquicella; s__uncultured_bacterium	0	0	1.34108e-05	0
OTU_3166	k__Bacteria; p__Proteobacteria; c__Gammaproteobacteria; o__Cardiobacteriales; f__Cardiobacteriaceae; g__Cardiobacterium	0	0	1.34108e-05	0
OTU_3167	k__Bacteria; p__Proteobacteria; c__Gammaproteobacteria; o__Coxiellales; f__Coxiellaceae; g__Coxiella; s__uncultured_bacterium	0	0	1.34108e-05	0
OTU_3168	k__Bacteria; p__Firmicutes; c__Desulfotomaculia; o__Desulfotomaculales; f__Desulfotomaculales	0	0	1.34108e-05	0
OTU_3169	k__Bacteria; p__Firmicutes; c__Clostridia; o__Oscillospirales; f__Oscillospiraceae; g__uncultured; s__uncultured_bacterium	0	0	1.34108e-05	0
OTU_3170	k__Bacteria; p__Myxococcota; c__Polyangia; o__Polyangiales; f__Eel-36e1D6; g__Eel-36e1D6; s__uncultured_bacterium	0	0	1.34108e-05	0
OTU_3171	k__Bacteria; p__Proteobacteria; c__Alphaproteobacteria; o__Acetobacterales; f__Acetobacteraceae	0	0	1.34108e-05	0
OTU_3172	k__Bacteria; p__Proteobacteria; c__Gammaproteobacteria; o__Beggiatoales; f__Beggiatoaceae; g__uncultured	0	0	1.34108e-05	0
OTU_3173	k__Bacteria; p__Acidobacteriota; c__Vicinamibacteria; o__Vicinamibacterales; f__uncultured; g__uncultured	0	0	1.34108e-05	0
OTU_3174	k__Bacteria; p__Proteobacteria; c__Gammaproteobacteria	0	0	1.34108e-05	0
OTU_3175	k__Bacteria; p__Firmicutes; c__Clostridia; o__Lachnospirales; f__Lachnospiraceae; g__Blautia; s__uncultured_bacterium	0	0	1.34108e-05	0
OTU_3176	k__Bacteria; p__Proteobacteria; c__Alphaproteobacteria; o__Dongiales; f__Dongiaceae; g__Dongia	0	0	1.34108e-05	0
OTU_3177	k__Bacteria; p__Proteobacteria; c__Alphaproteobacteria; o__Rhodospirillales; f__Rhodospirillaceae; g__uncultured	0	0	1.34108e-05	0
OTU_3178	k__Bacteria; p__Gemmatimonadota; c__Gemmatimonadetes; o__Gemmatimonadales; f__Gemmatimonadaceae; g__uncultured; s__uncultured_bacterium	0	0	1.34108e-05	0
OTU_3179	k__Bacteria; p__Chloroflexi; c__Ktedonobacteria; o__Ktedonobacterales; f__JG30-KF-AS9; g__JG30-KF-AS9; s__uncultured_bacterium	0	0	1.34108e-05	0
OTU_3180	k__Bacteria; p__Actinobacteriota; c__Actinobacteria; o__0319-7L14; f__0319-7L14; g__0319-7L14; s__uncultured_bacterium	0	0	1.34108e-05	0
OTU_3181	k__Bacteria; p__Proteobacteria; c__Alphaproteobacteria; o__Caulobacterales; f__Caulobacteraceae; g__Asticcacaulis	0	0	1.34108e-05	0
OTU_3182	k__Bacteria; p__Actinobacteriota; c__Coriobacteriia; o__Coriobacteriales; f__Eggerthellaceae; g__Enterorhabdus; s__uncultured_bacterium	0	0	1.34108e-05	0
OTU_3183	k__Bacteria; p__Bacteroidota; c__Bacteroidia; o__Cytophagales; f__Microscillaceae; g__uncultured	0	0	1.34108e-05	0
OTU_3184	k__Bacteria; p__Actinobacteriota; c__Acidimicrobiia; o__Microtrichales; f__Ilumatobacteraceae; g__uncultured; s__uncultured_bacterium	0	0	1.34108e-05	0
OTU_3185	k__Bacteria; p__Actinobacteriota; c__Acidimicrobiia; o__Microtrichales; f__uncultured; g__uncultured	0	0	1.34108e-05	0
OTU_3186	k__Bacteria; p__Proteobacteria; c__Gammaproteobacteria; o__WD260; f__WD260; g__WD260; s__uncultured_bacterium	0	0	1.34108e-05	0
OTU_3187	k__Bacteria	0	0	1.34108e-05	0
OTU_3188	k__Bacteria; p__Acidobacteriota; c__Vicinamibacteria; o__Vicinamibacterales; f__uncultured; g__uncultured	0	0	1.34108e-05	0
OTU_3189	k__Bacteria; p__Firmicutes; c__Clostridia; o__Oscillospirales; f__Ruminococcaceae; g__Incertae_Sedis; s__uncultured_bacterium	0	0	1.34108e-05	0
OTU_3190	k__Bacteria; p__Bacteroidota; c__Bacteroidia; o__Bacteroidales; f__Muribaculaceae; g__Muribaculaceae; s__uncultured_bacterium	0	0	1.34108e-05	0
OTU_3191	k__Bacteria; p__Gemmatimonadota; c__Gemmatimonadetes; o__Gemmatimonadales; f__Gemmatimonadaceae	0	0	1.34108e-05	0
OTU_3192	k__Bacteria; p__Proteobacteria; c__Gammaproteobacteria; o__Burkholderiales; f__Comamonadaceae	0	0	1.34108e-05	0
OTU_3193	k__Bacteria; p__Proteobacteria; c__Gammaproteobacteria; o__Diplorickettsiales; f__Diplorickettsiaceae; g__Aquicella	0	0	1.34108e-05	0
OTU_3194	k__Bacteria; p__Proteobacteria; c__Alphaproteobacteria; o__Elsterales; f__uncultured; g__uncultured	0	0	1.34108e-05	0
OTU_3195	k__Bacteria; p__Proteobacteria; c__Gammaproteobacteria; o__Xanthomonadales; f__uncultured; g__uncultured; s__uncultured_bacterium	0	0	1.34108e-05	0
OTU_3196	k__Bacteria; p__Gemmatimonadota; c__Gemmatimonadetes; o__Gemmatimonadales; f__Gemmatimonadaceae; g__uncultured	0	0	1.34108e-05	0
OTU_3197	k__Bacteria; p__Bacteroidota; c__Bacteroidia; o__Bacteroidales; f__Muribaculaceae; g__Muribaculaceae; s__uncultured_bacterium	0	0	1.34108e-05	0
OTU_3198	k__Bacteria; p__Proteobacteria; c__Gammaproteobacteria; o__Burkholderiales; f__Burkholderiaceae; g__Burkholderia-Caballeronia-Paraburkholderia; s__Burkholderia_sp.	0	0	1.34108e-05	0
OTU_3199	k__Bacteria; p__Proteobacteria; c__Alphaproteobacteria; o__Micropepsales; f__Micropepsaceae; g__uncultured; s__uncultured_bacterium	0	0	1.34108e-05	0
OTU_3200	k__Bacteria; p__Firmicutes; c__Clostridia; o__Oscillospirales; f__Ruminococcaceae; g__Ruminococcus	0	0	1.34108e-05	0
OTU_3201	k__Bacteria; p__Proteobacteria; c__Gammaproteobacteria	0	0	1.34108e-05	0
OTU_3202	k__Bacteria; p__Firmicutes; c__Clostridia; o__Oscillospirales; f__[Eubacterium]_coprostanoligenes_group; g__[Eubacterium]_coprostanoligenes_group; s__uncultured_bacterium	0	0	1.34108e-05	0
OTU_3203	k__Bacteria; p__Proteobacteria; c__Alphaproteobacteria; o__Azospirillales; f__Azospirillaceae; g__Azospirillum	0	0	1.34108e-05	0
OTU_3204	k__Bacteria; p__Campilobacterota; c__Campylobacteria; o__Campylobacterales; f__Arcobacteraceae; g__Pseudarcobacter; s__uncultured_bacterium	0	0	1.34108e-05	0
OTU_3205	k__Bacteria; p__Acidobacteriota; c__Vicinamibacteria; o__Vicinamibacterales; f__uncultured; g__uncultured	0	0	1.34108e-05	0
OTU_3206	k__Bacteria; p__Proteobacteria; c__Gammaproteobacteria; o__Burkholderiales; f__Oxalobacteraceae; g__Massilia	0	0	1.34108e-05	0
OTU_3207	k__Bacteria; p__Chloroflexi; c__TK10; o__TK10; f__TK10; g__TK10; s__uncultured_bacterium	0	0	1.34108e-05	0
OTU_3208	k__Bacteria; p__Firmicutes; c__Clostridia; o__Lachnospirales; f__Lachnospiraceae; g__Roseburia; s__uncultured_bacterium	0	0	1.34108e-05	0
OTU_3209	k__Bacteria; p__Firmicutes; c__Clostridia; o__Lachnospirales; f__Lachnospiraceae; g__GCA-900066575; s__uncultured_bacterium	0	0	1.34108e-05	0
OTU_3210	k__Bacteria; p__Firmicutes; c__Clostridia; o__Clostridia_UCG-014; f__Clostridia_UCG-014; g__Clostridia_UCG-014; s__uncultured_bacterium	0	0	1.34108e-05	0
OTU_3211	k__Bacteria; p__Proteobacteria; c__Alphaproteobacteria; o__uncultured; f__uncultured; g__uncultured; s__uncultured_bacterium	0	0	1.34108e-05	0
OTU_3212	k__Bacteria; p__Actinobacteriota; c__Thermoleophilia; o__Gaiellales; f__uncultured; g__uncultured; s__uncultured_bacterium	0	0	1.34108e-05	0
OTU_3213	k__Bacteria; p__Proteobacteria; c__Gammaproteobacteria; o__Burkholderiales; f__Oxalobacteraceae	0	0	1.34108e-05	0
OTU_3214	k__Bacteria; p__Acidobacteriota; c__Blastocatellia; o__Pyrinomonadales; f__Pyrinomonadaceae; g__RB41	0	0	1.34108e-05	0
OTU_3215	k__Bacteria; p__Chloroflexi; c__Chloroflexia; o__Thermomicrobiales; f__JG30-KF-CM45; g__JG30-KF-CM45; s__uncultured_bacterium	0	0	1.34108e-05	0
OTU_3216	k__Bacteria; p__Firmicutes; c__Clostridia; o__Peptostreptococcales-Tissierellales; f__Peptostreptococcaceae; g__Romboutsia; s__uncultured_bacterium	0	0	1.34108e-05	0
OTU_3217	k__Bacteria; p__Proteobacteria; c__Gammaproteobacteria; o__Enterobacterales; f__Erwiniaceae; g__Rosenbergiella	0	0	1.34108e-05	0
OTU_3218	k__Bacteria; p__Proteobacteria; c__Gammaproteobacteria; o__Enterobacterales; f__Erwiniaceae; g__Rosenbergiella; s__uncultured_bacterium	0	0	1.34108e-05	0
OTU_3219	k__Bacteria; p__Actinobacteriota; c__Actinobacteria; o__Propionibacteriales; f__Nocardioidaceae; g__Nocardioides	0	0	1.34108e-05	0

## Sheet: VAG unique ASVs
S4 Table. List of amplicon sequence variants (ASVs) indicates unique and shared ASVs among the four Anopheles species/group. (k;Kingdom, p;Phylum, c;Class, o;Order, f;Family, g;Genus, Species;s)
#OTU ID	Consensus Lineage of unique ASVs in An. vagus	HYR	NIV	PHI	VAG
OTU_171	k__Bacteria; p__Bacteroidota; c__Bacteroidia; o__Bacteroidales; f__Porphyromonadaceae; g__Porphyromonas; s__uncultured_bacterium	0	0	0	0.00318817
OTU_300	k__Bacteria; p__Firmicutes; c__Negativicutes; o__Veillonellales-Selenomonadales; f__Veillonellaceae; g__Veillonella; s__uncultured_bacterium	0	0	0	0.00131802
OTU_335	k__Bacteria; p__Proteobacteria; c__Gammaproteobacteria; o__Burkholderiales; f__Oxalobacteraceae; g__Massilia; s__uncultured_bacterium	0	0	0	0.00117553
OTU_356	k__Bacteria; p__Firmicutes; c__Negativicutes; o__Veillonellales-Selenomonadales; f__Veillonellaceae; g__Veillonella; s__uncultured_bacterium	0	0	0	0.00103304
OTU_361	k__Bacteria; p__Firmicutes; c__Bacilli; o__Lactobacillales; f__Enterococcaceae; g__Enterococcus; s__Enterococcus_faecium	0	0	0	0.00101523
OTU_397	k__Bacteria; p__Bacteroidota; c__Bacteroidia; o__Bacteroidales; f__Porphyromonadaceae; g__Porphyromonas; s__uncultured_bacterium	0	0	0	0.000837118
OTU_402	k__Bacteria; p__Bacteroidota; c__Bacteroidia; o__Bacteroidales; f__Prevotellaceae; g__Prevotella	0	0	0	0.000801496
OTU_409	k__Bacteria; p__Fusobacteriota; c__Fusobacteriia; o__Fusobacteriales; f__Leptotrichiaceae; g__Leptotrichia; s__uncultured_bacterium	0	0	0	0.000783685
OTU_423	k__Bacteria; p__Proteobacteria; c__Gammaproteobacteria; o__Burkholderiales; f__Oxalobacteraceae; g__Massilia; s__uncultured_bacterium	0	0	0	0.000730252
OTU_432	k__Bacteria; p__Bacteroidota; c__Bacteroidia; o__Flavobacteriales; f__Flavobacteriaceae; g__Capnocytophaga; s__uncultured_bacterium	0	0	0	0.000676819
OTU_434	k__Bacteria; p__Firmicutes; c__Bacilli; o__Staphylococcales; f__Gemellaceae; g__Gemella; s__uncultured_bacterium	0	0	0	0.000676819
OTU_461	k__Bacteria; p__Fusobacteriota; c__Fusobacteriia; o__Fusobacteriales; f__Leptotrichiaceae; g__Leptotrichia; s__uncultured_bacterium	0	0	0	0.000605575
OTU_470	k__Bacteria; p__Proteobacteria; c__Gammaproteobacteria; o__Burkholderiales; f__Oxalobacteraceae; g__Massilia	0	0	0	0.000587764
OTU_474	k__Bacteria; p__Bacteroidota; c__Bacteroidia; o__Bacteroidales; f__Muribaculaceae; g__Muribaculaceae; s__uncultured_bacterium	0	0	0	0.000587764
OTU_510	k__Bacteria; p__Proteobacteria; c__Gammaproteobacteria; o__Pseudomonadales; f__Pseudomonadaceae; g__Pseudomonas	0	0	0	0.00051652
OTU_536	k__Bacteria; p__Bacteroidota; c__Bacteroidia; o__Bacteroidales; f__Porphyromonadaceae; g__Porphyromonas; s__uncultured_bacterium	0	0	0	0.000480898
OTU_585	k__Bacteria; p__Firmicutes; c__Bacilli; o__Lactobacillales; f__Enterococcaceae; g__Enterococcus	0	0	0	0.000391843
OTU_590	k__Bacteria; p__Fusobacteriota; c__Fusobacteriia; o__Fusobacteriales; f__Leptotrichiaceae; g__Leptotrichia; s__uncultured_bacterium	0	0	0	0.000391843
OTU_615	k__Bacteria; p__Fusobacteriota; c__Fusobacteriia; o__Fusobacteriales; f__Fusobacteriaceae; g__Fusobacterium; s__uncultured_bacterium	0	0	0	0.000356221
OTU_631	k__Bacteria; p__Myxococcota; c__Myxococcia; o__Myxococcales; f__Myxococcaceae; g__P3OB-42	0	0	0	0.000338409
OTU_632	k__Bacteria; p__Firmicutes; c__Bacilli; o__Erysipelotrichales; f__Erysipelotrichaceae; g__Dubosiella; s__uncultured_bacterium	0	0	0	0.000338409
OTU_636	k__Bacteria; p__Fusobacteriota; c__Fusobacteriia; o__Fusobacteriales; f__Fusobacteriaceae; g__Fusobacterium; s__uncultured_bacterium	0	0	0	0.000338409
OTU_637	k__Bacteria; p__Proteobacteria; c__Gammaproteobacteria; o__PLTA13; f__PLTA13; g__PLTA13; s__uncultured_bacterium	0	0	0	0.000338409
OTU_644	k__Bacteria; p__Acidobacteriota; c__Vicinamibacteria; o__Vicinamibacterales; f__Vicinamibacteraceae; g__Vicinamibacteraceae	0	0	0	0.000338409
OTU_649	k__Bacteria; p__Proteobacteria; c__Gammaproteobacteria; o__Burkholderiales; f__Nitrosomonadaceae; g__Ellin6067; s__uncultured_bacterium	0	0	0	0.000338409
OTU_650	k__Bacteria; p__Firmicutes; c__Negativicutes; o__Veillonellales-Selenomonadales; f__Selenomonadaceae; g__Megamonas; s__uncultured_bacterium	0	0	0	0.000338409
OTU_668	k__Bacteria; p__Chloroflexi; c__TK10; o__TK10; f__TK10; g__TK10; s__uncultured_bacterium	0	0	0	0.000320598
OTU_673	k__Bacteria; p__Proteobacteria; c__Gammaproteobacteria; o__Burkholderiales; f__Nitrosomonadaceae; g__Ellin6067; s__uncultured_bacterium	0	0	0	0.000320598
OTU_674	k__Bacteria; p__Proteobacteria; c__Gammaproteobacteria; o__Enterobacterales; f__Erwiniaceae; g__Pantoea	0	0	0	0.000320598
OTU_680	k__Bacteria; p__Bacteroidota; c__Bacteroidia; o__Bacteroidales; f__Bacteroidaceae; g__Bacteroides; s__uncultured_bacterium	0	0	0	0.000302787
OTU_687	k__Bacteria; p__Proteobacteria; c__Gammaproteobacteria; o__Burkholderiales; f__Oxalobacteraceae; g__Massilia	0	0	0	0.000302787
OTU_706	k__Bacteria; p__Chloroflexi; c__KD4-96; o__KD4-96; f__KD4-96; g__KD4-96; s__uncultured_bacterium	0	0	0	0.000284976
OTU_720	k__Bacteria; p__Bacteroidota; c__Bacteroidia; o__Bacteroidales; f__Prevotellaceae; g__Alloprevotella; s__uncultured_bacterium	0	0	0	0.000284976
OTU_728	k__Bacteria; p__Fusobacteriota; c__Fusobacteriia; o__Fusobacteriales; f__Leptotrichiaceae; g__Leptotrichia; s__uncultured_bacterium	0	0	0	0.000284976
OTU_752	k__Bacteria; p__Bacteroidota; c__Bacteroidia; o__Bacteroidales; f__Prevotellaceae; g__Prevotella; s__uncultured_bacterium	0	0	0	0.000249354
OTU_755	k__Bacteria; p__Proteobacteria; c__Gammaproteobacteria; o__Burkholderiales; f__Nitrosomonadaceae; g__Ellin6067; s__uncultured_bacterium	0	0	0	0.000249354
OTU_766	k__Bacteria; p__Firmicutes; c__Clostridia; o__Lachnospirales; f__Lachnospiraceae; g__[Eubacterium]_eligens_group	0	0	0	0.000249354
OTU_767	k__Bacteria; p__Proteobacteria; c__Gammaproteobacteria; o__Burkholderiales; f__Nitrosomonadaceae; g__IS-44; s__uncultured_bacterium	0	0	0	0.000249354
OTU_768	k__Bacteria; p__Firmicutes; c__Clostridia; o__Lachnospirales; f__Lachnospiraceae; g__Blautia; s__uncultured_bacterium	0	0	0	0.000249354
OTU_769	k__Bacteria; p__Proteobacteria; c__Gammaproteobacteria; o__Burkholderiales; f__Neisseriaceae; g__Kingella; s__uncultured_bacterium	0	0	0	0.000249354
OTU_778	k__Bacteria; p__Proteobacteria; c__Gammaproteobacteria; o__Burkholderiales; f__Comamonadaceae; g__Ramlibacter	0	0	0	0.000249354
OTU_786	k__Bacteria; p__Proteobacteria; c__Alphaproteobacteria; o__Dongiales; f__Dongiaceae; g__Dongia	0	0	0	0.000231543
OTU_787	k__Bacteria; p__Proteobacteria; c__Gammaproteobacteria; o__Burkholderiales; f__Neisseriaceae; g__Neisseria; s__uncultured_bacterium	0	0	0	0.000231543
OTU_796	k__Bacteria; p__Proteobacteria; c__Gammaproteobacteria; o__Burkholderiales; f__TRA3-20; g__TRA3-20; s__uncultured_bacterium	0	0	0	0.000231543
OTU_797	k__Bacteria; p__Proteobacteria; c__Gammaproteobacteria; o__Burkholderiales; f__Oxalobacteraceae; g__Massilia; s__uncultured_bacterium	0	0	0	0.000231543
OTU_810	k__Bacteria; p__Proteobacteria; c__Alphaproteobacteria; o__Dongiales; f__Dongiaceae; g__Dongia; s__uncultured_bacterium	0	0	0	0.000231543
OTU_811	k__Bacteria; p__Bacteroidota; c__Bacteroidia; o__Bacteroidales; f__Muribaculaceae; g__Muribaculaceae; s__uncultured_bacterium	0	0	0	0.000231543
OTU_823	k__Bacteria; p__Bacteroidota; c__Bacteroidia; o__Bacteroidales; f__Prevotellaceae; g__Prevotella; s__uncultured_bacterium	0	0	0	0.000231543
OTU_854	k__Bacteria; p__Proteobacteria; c__Alphaproteobacteria; o__Rhizobiales; f__Rhizobiales_Incertae_Sedis; g__Nordella	0	0	0	0.000213732
OTU_855	k__Bacteria; p__Firmicutes; c__Clostridia; o__Lachnospirales; f__Lachnospiraceae; g__Roseburia; s__uncultured_bacterium	0	0	0	0.000213732
OTU_861	k__Bacteria; p__Proteobacteria; c__Gammaproteobacteria; o__Burkholderiales; f__Nitrosomonadaceae; g__MND1; s__uncultured_bacterium	0	0	0	0.000195921
OTU_862	k__Bacteria; p__Proteobacteria; c__Gammaproteobacteria; o__Burkholderiales; f__Nitrosomonadaceae; g__Ellin6067; s__uncultured_bacterium	0	0	0	0.000195921
OTU_869	k__Bacteria; p__Proteobacteria; c__Gammaproteobacteria; o__Burkholderiales; f__Neisseriaceae; g__Kingella; s__uncultured_bacterium	0	0	0	0.000195921
OTU_896	k__Bacteria; p__Acidobacteriota; c__Vicinamibacteria; o__Vicinamibacterales; f__uncultured; g__uncultured; s__uncultured_bacterium	0	0	0	0.00017811
OTU_906	k__Bacteria; p__Acidobacteriota; c__Acidobacteriae; o__Subgroup_2; f__Subgroup_2; g__Subgroup_2; s__uncultured_bacterium	0	0	0	0.00017811
OTU_917	k__Bacteria; p__Firmicutes; c__Bacilli; o__Bacillales; f__Bacillaceae; g__Bacillus	0	0	0	0.00017811
OTU_918	k__Bacteria; p__Proteobacteria; c__Gammaproteobacteria; o__Gammaproteobacteria_Incertae_Sedis; f__Unknown_Family; g__Acidibacter; s__uncultured_gamma	0	0	0	0.00017811
OTU_933	k__Bacteria; p__Acidobacteriota; c__Vicinamibacteria; o__Vicinamibacterales; f__uncultured; g__uncultured	0	0	0	0.00017811
OTU_934	k__Bacteria; p__Fusobacteriota; c__Fusobacteriia; o__Fusobacteriales; f__Leptotrichiaceae; g__Leptotrichia; s__uncultured_bacterium	0	0	0	0.00017811
OTU_935	k__Bacteria; p__Firmicutes; c__Clostridia; o__Lachnospirales; f__Lachnospiraceae; g__[Ruminococcus]_torques_group; s__uncultured_bacterium	0	0	0	0.00017811
OTU_952	k__Bacteria; p__Firmicutes; c__Clostridia; o__Oscillospirales; f__Ruminococcaceae; g__Ruminococcus; s__uncultured_bacterium	0	0	0	0.000160299
OTU_953	k__Bacteria; p__Actinobacteriota; c__Acidimicrobiia; o__IMCC26256; f__IMCC26256; g__IMCC26256; s__uncultured_bacterium	0	0	0	0.000160299
OTU_954	k__Bacteria; p__Acidobacteriota; c__Acidobacteriae; o__Acidobacteriales; f__uncultured; g__uncultured	0	0	0	0.000160299
OTU_955	k__Bacteria; p__Proteobacteria; c__Gammaproteobacteria; o__Burkholderiales; f__Oxalobacteraceae; g__Massilia	0	0	0	0.000160299
OTU_956	k__Bacteria; p__Proteobacteria; c__Gammaproteobacteria; o__Burkholderiales; f__Neisseriaceae; g__Neisseria	0	0	0	0.000160299
OTU_969	k__Bacteria; p__Proteobacteria; c__Gammaproteobacteria; o__Burkholderiales; f__Nitrosomonadaceae; g__Ellin6067; s__uncultured_bacterium	0	0	0	0.000160299
OTU_970	k__Bacteria; p__Chloroflexi; c__AD3; o__AD3; f__AD3; g__AD3; s__uncultured_bacterium	0	0	0	0.000160299
OTU_971	k__Bacteria; p__Firmicutes; c__Clostridia; o__Oscillospirales; f__Ruminococcaceae; g__Ruminococcus; s__uncultured_bacterium	0	0	0	0.000160299
OTU_972	k__Bacteria; p__Firmicutes; c__Clostridia; o__Lachnospirales; f__Lachnospiraceae; g__[Eubacterium]_hallii_group; s__uncultured_bacterium	0	0	0	0.000160299
OTU_981	k__Bacteria; p__Proteobacteria; c__Gammaproteobacteria; o__Pseudomonadales; f__Pseudomonadaceae; g__Pseudomonas	0	0	0	0.000160299
OTU_989	k__Bacteria; p__Proteobacteria; c__Gammaproteobacteria; o__Xanthomonadales; f__Xanthomonadaceae; g__Arenimonas	0	0	0	0.000160299
OTU_990	k__Bacteria; p__Myxococcota; c__bacteriap25; o__bacteriap25; f__bacteriap25; g__bacteriap25	0	0	0	0.000160299
OTU_991	k__Bacteria; p__Bacteroidota; c__Bacteroidia; o__Bacteroidales; f__Rikenellaceae; g__Alistipes; s__uncultured_bacterium	0	0	0	0.000160299
OTU_1009	k__Bacteria; p__Firmicutes; c__Clostridia; o__Clostridia_UCG-014; f__Clostridia_UCG-014; g__Clostridia_UCG-014; s__uncultured_bacterium	0	0	0	0.000142488
OTU_1010	k__Bacteria; p__Proteobacteria; c__Alphaproteobacteria; o__Rhizobiales; f__Hyphomicrobiaceae; g__Pedomicrobium; s__uncultured_bacterium	0	0	0	0.000142488
OTU_1011	k__Bacteria; p__Proteobacteria; c__Alphaproteobacteria; o__Sphingomonadales; f__Sphingomonadaceae; g__Sphingomonas; s__uncultured_bacterium	0	0	0	0.000142488
OTU_1026	k__Bacteria; p__Proteobacteria; c__Alphaproteobacteria; o__Rhizobiales; f__KF-JG30-B3; g__KF-JG30-B3; s__uncultured_bacterium	0	0	0	0.000142488
OTU_1027	k__Bacteria; p__Actinobacteriota; c__Acidimicrobiia; o__IMCC26256; f__IMCC26256; g__IMCC26256; s__uncultured_bacterium	0	0	0	0.000142488
OTU_1028	k__Bacteria; p__Acidobacteriota; c__Vicinamibacteria; o__Vicinamibacterales; f__Vicinamibacteraceae; g__Vicinamibacteraceae; s__uncultured_bacterium	0	0	0	0.000142488
OTU_1029	k__Bacteria; p__Desulfobacterota; c__Desulfovibrionia; o__Desulfovibrionales; f__Desulfovibrionaceae; g__Desulfovibrio	0	0	0	0.000142488
OTU_1039	k__Bacteria; p__Acidobacteriota; c__Acidobacteriae; o__Solibacterales; f__Solibacteraceae; g__Candidatus_Solibacter; s__uncultured_bacterium	0	0	0	0.000142488
OTU_1040	k__Bacteria; p__Fusobacteriota; c__Fusobacteriia; o__Fusobacteriales; f__Fusobacteriaceae; g__Fusobacterium; s__uncultured_organism	0	0	0	0.000142488
OTU_1041	k__Bacteria; p__Methylomirabilota; c__Methylomirabilia; o__Rokubacteriales; f__Rokubacteriales; g__Rokubacteriales; s__uncultured_bacterium	0	0	0	0.000142488
OTU_1042	k__Bacteria; p__Firmicutes; c__Clostridia; o__Oscillospirales; f__Oscillospiraceae; g__UCG-005; s__uncultured_bacterium	0	0	0	0.000142488
OTU_1043	k__Bacteria; p__Acidobacteriota; c__Acidobacteriae; o__Acidobacteriales; f__uncultured; g__uncultured; s__uncultured_bacterium	0	0	0	0.000142488
OTU_1059	k__Bacteria; p__Proteobacteria; c__Gammaproteobacteria; o__Burkholderiales; f__Comamonadaceae; g__Polaromonas	0	0	0	0.000142488
OTU_1060	k__Bacteria; p__Proteobacteria; c__Gammaproteobacteria; o__Enterobacterales; f__Enterobacteriaceae; g__Escherichia-Shigella; s__Escherichia_coli	0	0	0	0.000142488
OTU_1075	k__Bacteria; p__Chloroflexi; c__Ktedonobacteria; o__Ktedonobacterales; f__Ktedonobacteraceae; g__HSB_OF53-F07	0	0	0	0.000124677
OTU_1076	k__Bacteria; p__Acidobacteriota; c__Vicinamibacteria; o__Vicinamibacterales; f__uncultured; g__uncultured	0	0	0	0.000124677
OTU_1077	k__Bacteria; p__Proteobacteria; c__Gammaproteobacteria; o__Pasteurellales; f__Pasteurellaceae; g__Aggregatibacter; s__uncultured_bacterium	0	0	0	0.000124677
OTU_1083	k__Bacteria; p__Bacteroidota; c__Bacteroidia; o__Bacteroidales; f__Prevotellaceae; g__Alloprevotella	0	0	0	0.000124677
OTU_1084	k__Bacteria; p__Firmicutes; c__Clostridia; o__Lachnospirales; f__Lachnospiraceae; g__Coprococcus; s__uncultured_bacterium	0	0	0	0.000124677
OTU_1085	k__Bacteria; p__Proteobacteria; c__Gammaproteobacteria; o__Burkholderiales; f__Nitrosomonadaceae; g__Ellin6067; s__uncultured_bacterium	0	0	0	0.000124677
OTU_1086	k__Bacteria; p__Bacteroidota; c__Bacteroidia; o__Bacteroidales; f__Tannerellaceae; g__Tannerella; s__uncultured_bacterium	0	0	0	0.000124677
OTU_1087	k__Bacteria; p__Bacteroidota; c__Bacteroidia; o__Bacteroidales; f__Porphyromonadaceae; g__Porphyromonas; s__uncultured_bacterium	0	0	0	0.000124677
OTU_1104	k__Bacteria; p__Deinococcota; c__Deinococci; o__Deinococcales; f__Deinococcaceae; g__Deinococcus	0	0	0	0.000124677
OTU_1105	k__Bacteria; p__Proteobacteria; c__Gammaproteobacteria; o__PLTA13; f__PLTA13; g__PLTA13; s__uncultured_bacterium	0	0	0	0.000124677
OTU_1106	k__Bacteria; p__Proteobacteria; c__Gammaproteobacteria; o__PLTA13; f__PLTA13; g__PLTA13; s__uncultured_bacterium	0	0	0	0.000124677
OTU_1107	k__Bacteria; p__Proteobacteria; c__Gammaproteobacteria; o__Burkholderiales; f__TRA3-20; g__TRA3-20; s__uncultured_bacterium	0	0	0	0.000124677
OTU_1121	k__Bacteria; p__Actinobacteriota; c__Thermoleophilia; o__Gaiellales; f__Gaiellaceae; g__Gaiella	0	0	0	0.000124677
OTU_1122	k__Bacteria; p__Bacteroidota; c__Bacteroidia; o__Bacteroidales; f__Prevotellaceae; g__Prevotella; s__uncultured_bacterium	0	0	0	0.000124677
OTU_1123	k__Bacteria; p__Proteobacteria; c__Gammaproteobacteria; o__Pseudomonadales; f__Pseudomonadaceae; g__Pseudomonas	0	0	0	0.000124677
OTU_1124	k__Bacteria; p__Proteobacteria; c__Gammaproteobacteria; o__Burkholderiales; f__Nitrosomonadaceae; g__Ellin6067; s__uncultured_bacterium	0	0	0	0.000124677
OTU_1140	k__Bacteria; p__Myxococcota; c__bacteriap25; o__bacteriap25; f__bacteriap25; g__bacteriap25	0	0	0	0.000106866
OTU_1141	k__Bacteria; p__Acidobacteriota; c__Acidobacteriae; o__Acidobacteriales; f__uncultured; g__uncultured; s__uncultured_Acidobacteria	0	0	0	0.000106866
OTU_1142	k__Bacteria; p__Firmicutes; c__Clostridia; o__Lachnospirales; f__Lachnospiraceae; g__Lachnospiraceae_NK4A136_group; s__uncultured_bacterium	0	0	0	0.000106866
OTU_1143	k__Bacteria; p__Proteobacteria; c__Gammaproteobacteria; o__Gammaproteobacteria_Incertae_Sedis; f__Unknown_Family; g__Acidibacter	0	0	0	0.000106866
OTU_1160	k__Bacteria; p__Acidobacteriota; c__Acidobacteriae; o__PAUC26f; f__PAUC26f; g__PAUC26f	0	0	0	0.000106866
OTU_1161	k__Bacteria; p__Bacteroidota; c__Bacteroidia; o__Bacteroidales; f__Prevotellaceae; g__Prevotella; s__uncultured_bacterium	0	0	0	0.000106866
OTU_1162	k__Bacteria; p__Proteobacteria; c__Gammaproteobacteria; o__Enterobacterales; f__Enterobacteriaceae; g__Klebsiella	0	0	0	0.000106866
OTU_1163	k__Bacteria; p__Bacteroidota; c__Bacteroidia; o__Bacteroidales; f__Bacteroidaceae; g__Bacteroides; s__uncultured_bacterium	0	0	0	0.000106866
OTU_1164	k__Bacteria; p__Gemmatimonadota; c__Gemmatimonadetes; o__Gemmatimonadales; f__Gemmatimonadaceae; g__uncultured; s__uncultured_bacterium	0	0	0	0.000106866
OTU_1165	k__Bacteria; p__Gemmatimonadota; c__Gemmatimonadetes; o__Gemmatimonadales; f__Gemmatimonadaceae; g__uncultured; s__uncultured_bacterium	0	0	0	0.000106866
OTU_1166	k__Bacteria; p__Proteobacteria; c__Gammaproteobacteria; o__Pseudomonadales; f__Pseudomonadaceae; g__Pseudomonas	0	0	0	0.000106866
OTU_1179	k__Bacteria; p__Proteobacteria; c__Alphaproteobacteria; o__Sphingomonadales; f__Sphingomonadaceae	0	0	0	0.000106866
OTU_1180	k__Bacteria; p__Myxococcota; c__Myxococcia; o__Myxococcales; f__Myxococcaceae	0	0	0	0.000106866
OTU_1181	k__Bacteria; p__Methylomirabilota; c__Methylomirabilia; o__Rokubacteriales; f__Rokubacteriales; g__Rokubacteriales; s__uncultured_bacterium	0	0	0	0.000106866
OTU_1182	k__Bacteria; p__Proteobacteria; c__Gammaproteobacteria; o__Steroidobacterales; f__Steroidobacteraceae; g__uncultured	0	0	0	0.000106866
OTU_1183	k__Bacteria; p__Actinobacteriota; c__Actinobacteria; o__Kineosporiales; f__Kineosporiaceae; g__Kineococcus	0	0	0	0.000106866
OTU_1184	k__Bacteria; p__Proteobacteria; c__Alphaproteobacteria; o__Rhizobiales; f__Xanthobacteraceae	0	0	0	0.000106866
OTU_1185	k__Bacteria; p__Proteobacteria; c__Gammaproteobacteria; o__Burkholderiales; f__Oxalobacteraceae; g__Massilia; s__uncultured_bacterium	0	0	0	0.000106866
OTU_1186	k__Bacteria; p__Fusobacteriota; c__Fusobacteriia; o__Fusobacteriales; f__Leptotrichiaceae; g__Leptotrichia	0	0	0	0.000106866
OTU_1187	k__Bacteria; p__Myxococcota; c__bacteriap25; o__bacteriap25; f__bacteriap25; g__bacteriap25; s__uncultured_bacterium	0	0	0	0.000106866
OTU_1188	k__Bacteria; p__Methylomirabilota; c__Methylomirabilia; o__Rokubacteriales; f__Rokubacteriales; g__Rokubacteriales; s__uncultured_bacterium	0	0	0	0.000106866
OTU_1189	k__Bacteria; p__Acidobacteriota; c__Vicinamibacteria; o__Vicinamibacterales; f__Vicinamibacteraceae; g__Vicinamibacteraceae; s__uncultured_bacterium	0	0	0	0.000106866
OTU_1208	k__Bacteria; p__Proteobacteria; c__Gammaproteobacteria; o__Burkholderiales; f__TRA3-20; g__TRA3-20; s__uncultured_bacterium	0	0	0	0.000106866
OTU_1209	k__Bacteria; p__Bacteroidota; c__Bacteroidia; o__Bacteroidales; f__Muribaculaceae; g__Muribaculaceae; s__uncultured_bacterium	0	0	0	0.000106866
OTU_1210	k__Bacteria; p__Acidobacteriota; c__Acidobacteriae; o__Solibacterales; f__Solibacteraceae; g__Candidatus_Solibacter; s__uncultured_bacterium	0	0	0	0.000106866
OTU_1211	k__Bacteria; p__Bacteroidota; c__Bacteroidia; o__Bacteroidales; f__Muribaculaceae; g__Muribaculaceae; s__uncultured_bacterium	0	0	0	0.000106866
OTU_1212	k__Bacteria; p__Proteobacteria; c__Gammaproteobacteria; o__Burkholderiales; f__Nitrosomonadaceae; g__Ellin6067; s__uncultured_bacterium	0	0	0	0.000106866
OTU_1213	k__Bacteria; p__Bacteroidota; c__Bacteroidia; o__Bacteroidales; f__Tannerellaceae; g__Parabacteroides; s__uncultured_bacterium	0	0	0	0.000106866
OTU_1214	k__Bacteria; p__Proteobacteria; c__Alphaproteobacteria; o__Caulobacterales; f__Caulobacteraceae; g__Phenylobacterium	0	0	0	0.000106866
OTU_1215	k__Bacteria; p__Firmicutes; c__Negativicutes; o__Veillonellales-Selenomonadales; f__Selenomonadaceae; g__Selenomonas; s__uncultured_bacterium	0	0	0	0.000106866
OTU_1216	k__Bacteria; p__Firmicutes; c__Clostridia; o__Clostridia_UCG-014; f__Clostridia_UCG-014; g__Clostridia_UCG-014; s__uncultured_bacterium	0	0	0	0.000106866
OTU_1238	k__Bacteria; p__Proteobacteria; c__Gammaproteobacteria; o__Burkholderiales; f__TRA3-20; g__TRA3-20; s__uncultured_bacterium	0	0	0	8.90551e-05
OTU_1239	k__Bacteria; p__Actinobacteriota; c__Thermoleophilia; o__Gaiellales; f__uncultured; g__uncultured; s__uncultured_bacterium	0	0	0	8.90551e-05
OTU_1240	k__Bacteria; p__Firmicutes; c__Negativicutes; o__Veillonellales-Selenomonadales; f__Selenomonadaceae; g__Selenomonas; s__uncultured_bacterium	0	0	0	8.90551e-05
OTU_1260	k__Bacteria; p__Firmicutes; c__Clostridia; o__Oscillospirales; f__[Eubacterium]_coprostanoligenes_group; g__[Eubacterium]_coprostanoligenes_group; s__uncultured_bacterium	0	0	0	8.90551e-05
OTU_1261	k__Bacteria; p__Firmicutes; c__Clostridia; o__Clostridia_UCG-014; f__Clostridia_UCG-014; g__Clostridia_UCG-014; s__uncultured_bacterium	0	0	0	8.90551e-05
OTU_1262	k__Bacteria; p__Acidobacteriota; c__Vicinamibacteria; o__Vicinamibacterales; f__Vicinamibacteraceae; g__Vicinamibacteraceae; s__uncultured_bacterium	0	0	0	8.90551e-05
OTU_1263	k__Bacteria; p__Acidobacteriota; c__Vicinamibacteria; o__Vicinamibacterales; f__uncultured; g__uncultured; s__uncultured_bacterium	0	0	0	8.90551e-05
OTU_1264	k__Bacteria; p__Chloroflexi; c__TK10; o__TK10; f__TK10; g__TK10; s__uncultured_bacterium	0	0	0	8.90551e-05
OTU_1265	k__Bacteria; p__Firmicutes; c__Clostridia; o__Oscillospirales; f__Ruminococcaceae; g__Ruminococcus; s__uncultured_bacterium	0	0	0	8.90551e-05
OTU_1266	k__Bacteria; p__Chloroflexi; c__AD3; o__AD3; f__AD3; g__AD3; s__uncultured_bacterium	0	0	0	8.90551e-05
OTU_1267	k__Bacteria; p__Proteobacteria; c__Gammaproteobacteria; o__Burkholderiales; f__Burkholderiaceae; g__Burkholderia-Caballeronia-Paraburkholderia	0	0	0	8.90551e-05
OTU_1268	k__Bacteria; p__Proteobacteria; c__Gammaproteobacteria; o__Burkholderiales; f__Oxalobacteraceae; g__Massilia	0	0	0	8.90551e-05
OTU_1269	k__Bacteria; p__Proteobacteria; c__Gammaproteobacteria; o__Cellvibrionales; f__Cellvibrionaceae; g__Cellvibrio	0	0	0	8.90551e-05
OTU_1270	k__Bacteria; p__Bacteroidota; c__Bacteroidia; o__Bacteroidales; f__Muribaculaceae; g__Muribaculaceae; s__uncultured_bacterium	0	0	0	8.90551e-05
OTU_1271	k__Bacteria; p__Gemmatimonadota; c__Gemmatimonadetes; o__Gemmatimonadales; f__Gemmatimonadaceae; g__uncultured; s__uncultured_bacterium	0	0	0	8.90551e-05
OTU_1272	k__Bacteria; p__Acidobacteriota; c__Acidobacteriae; o__Acidobacteriales; f__uncultured; g__uncultured; s__uncultured_bacterium	0	0	0	8.90551e-05
OTU_1293	k__Bacteria; p__Proteobacteria; c__Alphaproteobacteria; o__uncultured; f__uncultured; g__uncultured; s__uncultured_bacterium	0	0	0	8.90551e-05
OTU_1294	k__Bacteria; p__Proteobacteria; c__Alphaproteobacteria; o__Rhizobiales; f__Hyphomicrobiaceae; g__Hyphomicrobium	0	0	0	8.90551e-05
OTU_1295	k__Bacteria; p__Proteobacteria; c__Alphaproteobacteria; o__Rhizobiales; f__Rhizobiales_Incertae_Sedis; g__uncultured; s__uncultured_bacterium	0	0	0	8.90551e-05
OTU_1296	k__Bacteria; p__Proteobacteria; c__Gammaproteobacteria; o__Burkholderiales; f__Nitrosomonadaceae; g__MND1; s__uncultured_bacterium	0	0	0	8.90551e-05
OTU_1297	k__Bacteria; p__Proteobacteria; c__Gammaproteobacteria; o__Burkholderiales; f__TRA3-20; g__TRA3-20	0	0	0	8.90551e-05
OTU_1298	k__Bacteria; p__Acidobacteriota; c__Blastocatellia; o__Pyrinomonadales; f__Pyrinomonadaceae; g__RB41; s__uncultured_bacterium	0	0	0	8.90551e-05
OTU_1299	k__Bacteria; p__Firmicutes; c__Bacilli; o__Lactobacillales; f__Streptococcaceae; g__Lactococcus	0	0	0	8.90551e-05
OTU_1300	k__Bacteria; p__Proteobacteria; c__Alphaproteobacteria; o__Rhizobiales; f__Xanthobacteraceae; g__uncultured; s__uncultured_bacterium	0	0	0	8.90551e-05
OTU_1301	k__Bacteria; p__Proteobacteria; c__Alphaproteobacteria; o__Micropepsales; f__Micropepsaceae; g__uncultured	0	0	0	8.90551e-05
OTU_1302	k__Bacteria; p__Acidobacteriota; c__Acidobacteriae; o__Acidobacteriales; f__uncultured; g__uncultured	0	0	0	8.90551e-05
OTU_1303	k__Bacteria; p__Firmicutes; c__Clostridia; o__Oscillospirales; f__[Eubacterium]_coprostanoligenes_group; g__[Eubacterium]_coprostanoligenes_group; s__uncultured_bacterium	0	0	0	8.90551e-05
OTU_1304	k__Bacteria; p__Myxococcota; c__Myxococcia; o__Myxococcales; f__Myxococcaceae	0	0	0	8.90551e-05
OTU_1305	k__Bacteria; p__Proteobacteria; c__Alphaproteobacteria; o__Rhizobiales; f__Hyphomicrobiaceae; g__Pedomicrobium; s__uncultured_bacterium	0	0	0	8.90551e-05
OTU_1338	k__Bacteria; p__Firmicutes; c__Clostridia; o__Lachnospirales; f__Lachnospiraceae; g__Lachnoclostridium; s__uncultured_bacterium	0	0	0	8.90551e-05
OTU_1339	k__Bacteria; p__Actinobacteriota; c__Acidimicrobiia; o__IMCC26256; f__IMCC26256; g__IMCC26256; s__uncultured_bacterium	0	0	0	8.90551e-05
OTU_1340	k__Bacteria; p__Proteobacteria; c__Gammaproteobacteria; o__Cellvibrionales; f__Cellvibrionaceae; g__Cellvibrio	0	0	0	8.90551e-05
OTU_1341	k__Bacteria; p__Myxococcota; c__Polyangia; o__Haliangiales; f__Haliangiaceae; g__Haliangium; s__uncultured_bacterium	0	0	0	8.90551e-05
OTU_1342	k__Bacteria; p__Firmicutes; c__Negativicutes; o__Veillonellales-Selenomonadales; f__Veillonellaceae; g__Veillonella	0	0	0	8.90551e-05
OTU_1343	k__Bacteria; p__Firmicutes; c__Bacilli; o__Lactobacillales; f__Streptococcaceae; g__Streptococcus; s__Streptococcus_anginosus	0	0	0	8.90551e-05
OTU_1344	k__Bacteria; p__Firmicutes; c__Bacilli; o__Lactobacillales; f__Streptococcaceae; g__Streptococcus; s__uncultured_bacterium	0	0	0	8.90551e-05
OTU_1345	k__Bacteria; p__Myxococcota; c__bacteriap25; o__bacteriap25; f__bacteriap25; g__bacteriap25; s__uncultured_bacterium	0	0	0	8.90551e-05
OTU_1346	k__Bacteria; p__Firmicutes; c__Clostridia; o__Oscillospirales; f__Ruminococcaceae; g__Ruminococcus; s__uncultured_bacterium	0	0	0	8.90551e-05
OTU_1347	k__Bacteria; p__Chloroflexi; c__AD3; o__AD3; f__AD3; g__AD3; s__uncultured_bacterium	0	0	0	8.90551e-05
OTU_1348	k__Bacteria; p__Proteobacteria; c__Gammaproteobacteria; o__Burkholderiales; f__Nitrosomonadaceae; g__Ellin6067	0	0	0	8.90551e-05
OTU_1349	k__Bacteria; p__Proteobacteria; c__Gammaproteobacteria; o__Burkholderiales; f__Oxalobacteraceae; g__Massilia; s__Massilia_sp.	0	0	0	8.90551e-05
OTU_1374	k__Bacteria; p__Bacteroidota; c__Bacteroidia; o__Bacteroidales; f__Prevotellaceae; g__Paraprevotella; s__uncultured_bacterium	0	0	0	7.12441e-05
OTU_1375	k__Bacteria; p__Gemmatimonadota; c__Gemmatimonadetes; o__Gemmatimonadales; f__Gemmatimonadaceae; g__uncultured; s__uncultured_bacterium	0	0	0	7.12441e-05
OTU_1376	k__Bacteria; p__Proteobacteria; c__Gammaproteobacteria; o__Burkholderiales; f__TRA3-20; g__TRA3-20; s__uncultured_bacterium	0	0	0	7.12441e-05
OTU_1377	k__Bacteria; p__Actinobacteriota; c__Actinobacteria; o__Propionibacteriales; f__Propionibacteriaceae; g__Pseudopropionibacterium; s__uncultured_bacterium	0	0	0	7.12441e-05
OTU_1378	k__Bacteria; p__Proteobacteria; c__Alphaproteobacteria; o__Rhizobiales; f__Rhizobiales_Incertae_Sedis; g__uncultured; s__uncultured_bacterium	0	0	0	7.12441e-05
OTU_1379	k__Bacteria; p__Acidobacteriota; c__Vicinamibacteria; o__Vicinamibacterales; f__Vicinamibacteraceae; g__Vicinamibacteraceae	0	0	0	7.12441e-05
OTU_1380	k__Bacteria; p__Proteobacteria; c__Gammaproteobacteria; o__Xanthomonadales; f__Xanthomonadaceae; g__Arenimonas	0	0	0	7.12441e-05
OTU_1381	k__Bacteria; p__Gemmatimonadota; c__Gemmatimonadetes; o__Gemmatimonadales; f__Gemmatimonadaceae; g__Gemmatimonas; s__uncultured_bacterium	0	0	0	7.12441e-05
OTU_1382	k__Bacteria; p__Proteobacteria; c__Alphaproteobacteria; o__Acetobacterales; f__Acetobacteraceae; g__uncultured; s__uncultured_bacterium	0	0	0	7.12441e-05
OTU_1383	k__Bacteria; p__Actinobacteriota; c__Actinobacteria; o__Frankiales; f__Acidothermaceae; g__Acidothermus; s__uncultured_bacterium	0	0	0	7.12441e-05
OTU_1384	k__Bacteria; p__Methylomirabilota; c__Methylomirabilia; o__Rokubacteriales; f__Rokubacteriales; g__Rokubacteriales; s__uncultured_bacterium	0	0	0	7.12441e-05
OTU_1385	k__Bacteria; p__Gemmatimonadota; c__Gemmatimonadetes; o__Gemmatimonadales; f__Gemmatimonadaceae; g__uncultured; s__uncultured_bacterium	0	0	0	7.12441e-05
OTU_1386	k__Bacteria; p__Gemmatimonadota; c__Gemmatimonadetes; o__Gemmatimonadales; f__Gemmatimonadaceae; g__Gemmatimonas; s__uncultured_bacterium	0	0	0	7.12441e-05
OTU_1387	k__Bacteria; p__Myxococcota; c__Myxococcia; o__Myxococcales; f__Myxococcaceae; g__P3OB-42	0	0	0	7.12441e-05
OTU_1388	k__Bacteria; p__Bacteroidota; c__Bacteroidia; o__Bacteroidales; f__Bacteroidaceae; g__Bacteroides; s__uncultured_bacterium	0	0	0	7.12441e-05
OTU_1389	k__Bacteria; p__Proteobacteria; c__Gammaproteobacteria; o__Xanthomonadales; f__Xanthomonadaceae; g__Arenimonas; s__uncultured_bacterium	0	0	0	7.12441e-05
OTU_1419	k__Bacteria; p__Proteobacteria; c__Gammaproteobacteria; o__Burkholderiales; f__Comamonadaceae	0	0	0	7.12441e-05
OTU_1420	k__Bacteria; p__Proteobacteria; c__Alphaproteobacteria; o__Sphingomonadales; f__Sphingomonadaceae; g__Novosphingobium	0	0	0	7.12441e-05
OTU_1421	k__Bacteria; p__Proteobacteria; c__Gammaproteobacteria; o__Burkholderiales; f__Nitrosomonadaceae; g__mle1-7; s__uncultured_bacterium	0	0	0	7.12441e-05
OTU_1422	k__Bacteria; p__Proteobacteria; c__Alphaproteobacteria; o__Caulobacterales; f__Hyphomonadaceae; g__SWB02; s__uncultured_bacterium	0	0	0	7.12441e-05
OTU_1423	k__Bacteria; p__Proteobacteria; c__Alphaproteobacteria; o__Rhizobiales; f__A0839; g__A0839; s__uncultured_bacterium	0	0	0	7.12441e-05
OTU_1424	k__Bacteria; p__Actinobacteriota; c__Actinobacteria; o__Frankiales; f__Acidothermaceae; g__Acidothermus	0	0	0	7.12441e-05
OTU_1425	k__Bacteria; p__Proteobacteria; c__Gammaproteobacteria; o__Burkholderiales; f__Nitrosomonadaceae; g__Ellin6067; s__uncultured_bacterium	0	0	0	7.12441e-05
OTU_1426	k__Bacteria; p__Firmicutes; c__Clostridia; o__Lachnospirales; f__Lachnospiraceae; g__Lachnospiraceae_NK4A136_group; s__uncultured_bacterium	0	0	0	7.12441e-05
OTU_1427	k__Bacteria; p__Proteobacteria; c__Alphaproteobacteria; o__Elsterales; f__uncultured; g__uncultured; s__uncultured_bacterium	0	0	0	7.12441e-05
OTU_1428	k__Bacteria; p__Firmicutes; c__Clostridia; o__Clostridia_UCG-014; f__Clostridia_UCG-014; g__Clostridia_UCG-014; s__uncultured_bacterium	0	0	0	7.12441e-05
OTU_1429	k__Bacteria; p__Proteobacteria; c__Gammaproteobacteria; o__Burkholderiales; f__Comamonadaceae	0	0	0	7.12441e-05
OTU_1430	k__Bacteria; p__Proteobacteria; c__Gammaproteobacteria; o__Burkholderiales; f__Nitrosomonadaceae; g__IS-44; s__uncultured_bacterium	0	0	0	7.12441e-05
OTU_1431	k__Bacteria; p__Bacteroidota; c__Bacteroidia; o__Bacteroidales; f__Muribaculaceae; g__Muribaculaceae; s__uncultured_bacterium	0	0	0	7.12441e-05
OTU_1432	k__Bacteria; p__Myxococcota; c__bacteriap25; o__bacteriap25; f__bacteriap25; g__bacteriap25; s__uncultured_bacterium	0	0	0	7.12441e-05
OTU_1433	k__Bacteria; p__Bacteroidota; c__Bacteroidia; o__Bacteroidales; f__Muribaculaceae; g__Muribaculaceae; s__uncultured_bacterium	0	0	0	7.12441e-05
OTU_1434	k__Bacteria; p__Acidobacteriota; c__Acidobacteriae; o__Acidobacteriales; f__uncultured; g__uncultured; s__uncultured_bacterium	0	0	0	7.12441e-05
OTU_1435	k__Bacteria; p__Acidobacteriota; c__Acidobacteriae; o__Subgroup_2; f__Subgroup_2; g__Subgroup_2; s__uncultured_bacterium	0	0	0	7.12441e-05
OTU_1436	k__Bacteria; p__Firmicutes; c__Clostridia; o__Lachnospirales; f__Lachnospiraceae; g__Sellimonas; s__uncultured_bacterium	0	0	0	7.12441e-05
OTU_1437	k__Bacteria; p__Fusobacteriota; c__Fusobacteriia; o__Fusobacteriales; f__Leptotrichiaceae; g__Leptotrichia; s__uncultured_bacterium	0	0	0	7.12441e-05
OTU_1479	k__Bacteria; p__Proteobacteria; c__Gammaproteobacteria; o__Burkholderiales; f__Sutterellaceae; g__Parasutterella; s__uncultured_bacterium	0	0	0	7.12441e-05
OTU_1480	k__Bacteria; p__Proteobacteria; c__Alphaproteobacteria; o__Caulobacterales; f__Caulobacteraceae; g__Phenylobacterium	0	0	0	7.12441e-05
OTU_1481	k__Bacteria; p__Firmicutes; c__Clostridia; o__Christensenellales; f__Christensenellaceae; g__Christensenellaceae_R-7_group; s__uncultured_bacterium	0	0	0	7.12441e-05
OTU_1482	k__Bacteria; p__Proteobacteria; c__Gammaproteobacteria; o__Burkholderiales; f__Comamonadaceae; g__Caenimonas	0	0	0	7.12441e-05
OTU_1483	k__Bacteria; p__Actinobacteriota; c__Acidimicrobiia; o__IMCC26256; f__IMCC26256; g__IMCC26256; s__uncultured_bacterium	0	0	0	7.12441e-05
OTU_1484	k__Bacteria; p__Proteobacteria; c__Alphaproteobacteria; o__Rhizobiales; f__Rhizobiales_Incertae_Sedis; g__Bauldia; s__uncultured_bacterium	0	0	0	7.12441e-05
OTU_1485	k__Bacteria; p__Proteobacteria; c__Gammaproteobacteria; o__Oceanospirillales; f__Pseudohongiellaceae; g__BIyi10	0	0	0	7.12441e-05
OTU_1486	k__Bacteria; p__Acidobacteriota; c__Acidobacteriae; o__Bryobacterales; f__Bryobacteraceae; g__Bryobacter	0	0	0	7.12441e-05
OTU_1487	k__Bacteria; p__Chloroflexi; c__Ktedonobacteria; o__Ktedonobacterales; f__Ktedonobacteraceae; g__HSB_OF53-F07; s__uncultured_Ktedonobacter	0	0	0	7.12441e-05
OTU_1488	k__Bacteria; p__Myxococcota; c__bacteriap25; o__bacteriap25; f__bacteriap25; g__bacteriap25; s__uncultured_bacterium	0	0	0	7.12441e-05
OTU_1489	k__Bacteria; p__Proteobacteria; c__Gammaproteobacteria; o__Burkholderiales; f__Nitrosomonadaceae; g__MND1; s__uncultured_bacterium	0	0	0	7.12441e-05
OTU_1490	k__Bacteria; p__Cyanobacteria; c__Cyanobacteriia; o__Chloroplast; f__Chloroplast; g__Chloroplast	0	0	0	7.12441e-05
OTU_1491	k__Bacteria; p__Proteobacteria; c__Gammaproteobacteria; o__Gammaproteobacteria_Incertae_Sedis; f__Unknown_Family; g__Acidibacter	0	0	0	7.12441e-05
OTU_1492	k__Bacteria; p__Acidobacteriota; c__Vicinamibacteria; o__Vicinamibacterales; f__Vicinamibacteraceae; g__Vicinamibacteraceae	0	0	0	7.12441e-05
OTU_1493	k__Bacteria; p__Firmicutes; c__Negativicutes; o__Veillonellales-Selenomonadales; f__Selenomonadaceae; g__Megamonas; s__uncultured_bacterium	0	0	0	7.12441e-05
OTU_1494	k__Bacteria; p__Patescibacteria; c__Saccharimonadia; o__Saccharimonadales; f__Saccharimonadales; g__Saccharimonadales; s__uncultured_bacterium	0	0	0	7.12441e-05
OTU_1495	k__Bacteria; p__Proteobacteria; c__Gammaproteobacteria; o__Steroidobacterales; f__Steroidobacteraceae	0	0	0	7.12441e-05
OTU_1496	k__Bacteria; p__Acidobacteriota; c__Acidobacteriae; o__Subgroup_2; f__Subgroup_2; g__Subgroup_2; s__uncultured_bacterium	0	0	0	7.12441e-05
OTU_1497	k__Bacteria; p__Proteobacteria; c__Gammaproteobacteria; o__Burkholderiales; f__SC-I-84; g__SC-I-84	0	0	0	7.12441e-05
OTU_1533	k__Bacteria; p__Bacteroidota; c__Bacteroidia; o__Bacteroidales; f__Muribaculaceae; g__Muribaculaceae; s__uncultured_bacterium	0	0	0	7.12441e-05
OTU_1534	k__Bacteria; p__Acidobacteriota; c__Blastocatellia; o__Pyrinomonadales; f__Pyrinomonadaceae; g__RB41	0	0	0	7.12441e-05
OTU_1535	k__Bacteria; p__Proteobacteria; c__Gammaproteobacteria; o__Burkholderiales; f__TRA3-20; g__TRA3-20	0	0	0	7.12441e-05
OTU_1536	k__Bacteria; p__Actinobacteriota; c__Thermoleophilia; o__Solirubrobacterales; f__67-14; g__67-14; s__uncultured_bacterium	0	0	0	7.12441e-05
OTU_1537	k__Bacteria; p__Proteobacteria; c__Alphaproteobacteria; o__Rhizobiales; f__Xanthobacteraceae; g__Rhodoplanes; s__uncultured_bacterium	0	0	0	7.12441e-05
OTU_1538	k__Bacteria; p__Firmicutes; c__Clostridia; o__Lachnospirales; f__Lachnospiraceae; g__CAG-56; s__uncultured_bacterium	0	0	0	7.12441e-05
OTU_1539	k__Bacteria; p__Bacteroidota; c__Bacteroidia; o__Bacteroidales; f__Prevotellaceae; g__Prevotella; s__uncultured_bacterium	0	0	0	7.12441e-05
OTU_1540	k__Bacteria; p__Proteobacteria; c__Gammaproteobacteria; o__Burkholderiales; f__TRA3-20; g__TRA3-20; s__uncultured_bacterium	0	0	0	7.12441e-05
OTU_1541	k__Bacteria; p__Cyanobacteria; c__Cyanobacteriia; o__Chloroplast; f__Chloroplast; g__Chloroplast	0	0	0	7.12441e-05
OTU_1542	k__Bacteria; p__Actinobacteriota; c__Actinobacteria; o__Micromonosporales; f__Micromonosporaceae; g__Luedemannella; s__uncultured_bacterium	0	0	0	7.12441e-05
OTU_1543	k__Bacteria; p__Proteobacteria; c__Gammaproteobacteria; o__Burkholderiales; f__Nitrosomonadaceae; g__MND1; s__uncultured_bacterium	0	0	0	7.12441e-05
OTU_1544	k__Bacteria; p__Acidobacteriota; c__Acidobacteriae; o__Acidobacteriales; f__uncultured; g__uncultured; s__uncultured_bacterium	0	0	0	7.12441e-05
OTU_1545	k__Bacteria; p__Acidobacteriota; c__Blastocatellia; o__Pyrinomonadales; f__Pyrinomonadaceae; g__RB41; s__uncultured_bacterium	0	0	0	7.12441e-05
OTU_1546	k__Bacteria; p__Proteobacteria; c__Gammaproteobacteria; o__Vibrionales; f__Vibrionaceae; g__Photobacterium	0	0	0	7.12441e-05
OTU_1547	k__Bacteria; p__Firmicutes; c__Clostridia; o__Oscillospirales; f__Oscillospiraceae; g__uncultured; s__uncultured_bacterium	0	0	0	7.12441e-05
OTU_1548	k__Bacteria; p__Firmicutes; c__Negativicutes; o__Veillonellales-Selenomonadales; f__Selenomonadaceae; g__Megamonas; s__uncultured_bacterium	0	0	0	7.12441e-05
OTU_1549	k__Bacteria; p__Firmicutes; c__Clostridia; o__Lachnospirales; f__Lachnospiraceae; g__Lachnospiraceae_UCG-004; s__uncultured_bacterium	0	0	0	7.12441e-05
OTU_1550	k__Bacteria; p__Proteobacteria; c__Gammaproteobacteria; o__Burkholderiales; f__Burkholderiaceae; g__Cupriavidus	0	0	0	7.12441e-05
OTU_1551	k__Bacteria; p__Proteobacteria; c__Gammaproteobacteria; o__Burkholderiales; f__Methylophilaceae	0	0	0	7.12441e-05
OTU_1552	k__Bacteria; p__Bacteroidota; c__Bacteroidia; o__Bacteroidales; f__Prevotellaceae; g__Prevotella; s__uncultured_bacterium	0	0	0	7.12441e-05
OTU_1590	k__Bacteria; p__Proteobacteria; c__Gammaproteobacteria; o__Alteromonadales; f__Pseudoalteromonadaceae; g__Pseudoalteromonas; s__Pseudoalteromonas_sp.	0	0	0	5.34331e-05
OTU_1591	k__Bacteria; p__Acidobacteriota; c__Vicinamibacteria; o__Vicinamibacterales; f__uncultured; g__uncultured; s__uncultured_bacterium	0	0	0	5.34331e-05
OTU_1592	k__Bacteria; p__Actinobacteriota; c__Actinobacteria; o__Corynebacteriales; f__Corynebacteriaceae; g__Corynebacterium; s__uncultured_bacterium	0	0	0	5.34331e-05
OTU_1593	k__Bacteria; p__Firmicutes; c__Clostridia; o__Oscillospirales; f__Butyricicoccaceae; g__Butyricicoccus; s__uncultured_bacterium	0	0	0	5.34331e-05
OTU_1594	k__Bacteria; p__Acidobacteriota; c__Vicinamibacteria; o__Subgroup_17; f__Subgroup_17; g__Subgroup_17; s__uncultured_bacterium	0	0	0	5.34331e-05
OTU_1595	k__Bacteria; p__Proteobacteria; c__Alphaproteobacteria; o__Sphingomonadales; f__Sphingomonadaceae	0	0	0	5.34331e-05
OTU_1596	k__Bacteria; p__Acidobacteriota; c__Vicinamibacteria; o__Vicinamibacterales; f__uncultured; g__uncultured	0	0	0	5.34331e-05
OTU_1597	k__Bacteria; p__Acidobacteriota; c__Vicinamibacteria; o__Vicinamibacterales; f__uncultured; g__uncultured; s__uncultured_bacterium	0	0	0	5.34331e-05
OTU_1598	k__Bacteria; p__Actinobacteriota; c__Actinobacteria; o__Streptomycetales; f__Streptomycetaceae; g__Streptomyces; s__Streptomyces_sp.	0	0	0	5.34331e-05
OTU_1599	k__Bacteria; p__Proteobacteria; c__Alphaproteobacteria; o__Rhizobiales; f__Xanthobacteraceae; g__Rhodoplanes	0	0	0	5.34331e-05
OTU_1600	k__Bacteria; p__Firmicutes; c__Clostridia; o__Lachnospirales; f__Lachnospiraceae; g__uncultured; s__uncultured_bacterium	0	0	0	5.34331e-05
OTU_1601	k__Bacteria; p__Actinobacteriota; c__Acidimicrobiia; o__IMCC26256; f__IMCC26256; g__IMCC26256; s__uncultured_bacterium	0	0	0	5.34331e-05
OTU_1602	k__Bacteria; p__Acidobacteriota; c__Holophagae; o__Subgroup_7; f__Subgroup_7; g__Subgroup_7; s__uncultured_bacterium	0	0	0	5.34331e-05
OTU_1603	k__Bacteria; p__Acidobacteriota; c__Acidobacteriae; o__Subgroup_2; f__Subgroup_2; g__Subgroup_2; s__uncultured_bacterium	0	0	0	5.34331e-05
OTU_1604	k__Bacteria; p__Proteobacteria; c__Alphaproteobacteria; o__uncultured; f__uncultured; g__uncultured; s__uncultured_bacterium	0	0	0	5.34331e-05
OTU_1605	k__Bacteria; p__Firmicutes; c__Bacilli; o__Bacillales; f__Bacillaceae; g__Bacillus	0	0	0	5.34331e-05
OTU_1606	k__Bacteria; p__Actinobacteriota; c__Actinobacteria; o__Pseudonocardiales; f__Pseudonocardiaceae; g__Crossiella; s__uncultured_bacterium	0	0	0	5.34331e-05
OTU_1607	k__Bacteria; p__Proteobacteria; c__Gammaproteobacteria; o__Gammaproteobacteria_Incertae_Sedis; f__Unknown_Family; g__Acidibacter; s__uncultured_bacterium	0	0	0	5.34331e-05
OTU_1608	k__Bacteria; p__Actinobacteriota; c__Acidimicrobiia; o__IMCC26256; f__IMCC26256; g__IMCC26256; s__uncultured_bacterium	0	0	0	5.34331e-05
OTU_1609	k__Bacteria; p__Firmicutes; c__Clostridia; o__Oscillospirales; f__Oscillospiraceae; g__Colidextribacter; s__uncultured_bacterium	0	0	0	5.34331e-05
OTU_1610	k__Bacteria; p__Firmicutes; c__Clostridia; o__Clostridia_UCG-014; f__Clostridia_UCG-014; g__Clostridia_UCG-014; s__uncultured_bacterium	0	0	0	5.34331e-05
OTU_1611	k__Bacteria; p__Chloroflexi; c__Ktedonobacteria; o__Ktedonobacterales; f__Ktedonobacteraceae; g__HSB_OF53-F07	0	0	0	5.34331e-05
OTU_1612	k__Bacteria; p__Acidobacteriota; c__Acidobacteriae; o__Solibacterales; f__Solibacteraceae; g__Candidatus_Solibacter; s__uncultured_bacterium	0	0	0	5.34331e-05
OTU_1613	k__Bacteria; p__Chloroflexi; c__TK10; o__TK10; f__TK10; g__TK10; s__uncultured_bacterium	0	0	0	5.34331e-05
OTU_1614	k__Bacteria; p__Firmicutes; c__Clostridia; o__Oscillospirales; f__[Eubacterium]_coprostanoligenes_group; g__[Eubacterium]_coprostanoligenes_group; s__uncultured_bacterium	0	0	0	5.34331e-05
OTU_1615	k__Bacteria; p__Actinobacteriota; c__Actinobacteria; o__Actinomycetales; f__Actinomycetaceae; g__Actinomyces; s__uncultured_bacterium	0	0	0	5.34331e-05
OTU_1616	k__Bacteria; p__Firmicutes; c__Clostridia; o__Oscillospirales; f__Oscillospiraceae; g__UCG-002; s__uncultured_bacterium	0	0	0	5.34331e-05
OTU_1617	k__Bacteria; p__Acidobacteriota; c__Acidobacteriae; o__Acidobacteriales; f__uncultured; g__uncultured	0	0	0	5.34331e-05
OTU_1618	k__Bacteria; p__Fusobacteriota; c__Fusobacteriia; o__Fusobacteriales; f__Leptotrichiaceae; g__Leptotrichia	0	0	0	5.34331e-05
OTU_1619	k__Bacteria; p__Proteobacteria; c__Gammaproteobacteria; o__Xanthomonadales; f__Xanthomonadaceae; g__Luteimonas	0	0	0	5.34331e-05
OTU_1620	k__Bacteria; p__Fusobacteriota; c__Fusobacteriia; o__Fusobacteriales; f__Leptotrichiaceae; g__Leptotrichia; s__uncultured_bacterium	0	0	0	5.34331e-05
OTU_1621	k__Bacteria; p__Proteobacteria; c__Gammaproteobacteria; o__Burkholderiales; f__Oxalobacteraceae; g__Massilia	0	0	0	5.34331e-05
OTU_1622	k__Bacteria; p__Proteobacteria; c__Alphaproteobacteria; o__Rhizobiales; f__Rhizobiaceae; g__Mesorhizobium	0	0	0	5.34331e-05
OTU_1670	k__Bacteria; p__Proteobacteria; c__Alphaproteobacteria; o__uncultured; f__uncultured; g__uncultured	0	0	0	5.34331e-05
OTU_1671	k__Bacteria; p__Bacteroidota; c__Bacteroidia; o__Bacteroidales; f__Prevotellaceae; g__Alloprevotella	0	0	0	5.34331e-05
OTU_1672	k__Bacteria; p__Gemmatimonadota; c__Gemmatimonadetes; o__Gemmatimonadales; f__Gemmatimonadaceae	0	0	0	5.34331e-05
OTU_1673	k__Bacteria; p__Proteobacteria; c__Alphaproteobacteria; o__Rhodospirillales; f__uncultured; g__uncultured; s__uncultured_bacterium	0	0	0	5.34331e-05
OTU_1674	k__Bacteria; p__Proteobacteria; c__Alphaproteobacteria; o__Reyranellales; f__Reyranellaceae; g__Reyranella; s__uncultured_bacterium	0	0	0	5.34331e-05
OTU_1675	k__Bacteria; p__Actinobacteriota; c__Actinobacteria; o__Micromonosporales; f__Micromonosporaceae	0	0	0	5.34331e-05
OTU_1676	k__Bacteria; p__Proteobacteria; c__Gammaproteobacteria; o__Pseudomonadales; f__Pseudomonadaceae; g__Pseudomonas	0	0	0	5.34331e-05
OTU_1677	k__Bacteria; p__Acidobacteriota; c__Vicinamibacteria; o__Vicinamibacterales; f__Vicinamibacteraceae; g__Vicinamibacteraceae; s__uncultured_bacterium	0	0	0	5.34331e-05
OTU_1678	k__Bacteria; p__Proteobacteria; c__Gammaproteobacteria; o__Burkholderiales; f__Nitrosomonadaceae; g__MND1; s__uncultured_bacterium	0	0	0	5.34331e-05
OTU_1679	k__Bacteria; p__Gemmatimonadota; c__Gemmatimonadetes; o__Gemmatimonadales; f__Gemmatimonadaceae; g__uncultured; s__uncultured_bacterium	0	0	0	5.34331e-05
OTU_1680	k__Bacteria; p__Proteobacteria; c__Gammaproteobacteria; o__Burkholderiales; f__Nitrosomonadaceae; g__Ellin6067; s__uncultured_bacterium	0	0	0	5.34331e-05
OTU_1681	k__Bacteria; p__Proteobacteria; c__Gammaproteobacteria; o__Burkholderiales; f__Oxalobacteraceae; g__uncultured	0	0	0	5.34331e-05
OTU_1682	k__Bacteria; p__Chloroflexi; c__Ktedonobacteria; o__Ktedonobacterales; f__JG30-KF-AS9; g__JG30-KF-AS9	0	0	0	5.34331e-05
OTU_1683	k__Bacteria; p__Actinobacteriota; c__Actinobacteria; o__Streptomycetales; f__Streptomycetaceae; g__Kitasatospora	0	0	0	5.34331e-05
OTU_1684	k__Bacteria; p__Proteobacteria; c__Gammaproteobacteria; o__Burkholderiales; f__Nitrosomonadaceae; g__MND1; s__uncultured_bacterium	0	0	0	5.34331e-05
OTU_1685	k__Bacteria; p__Chloroflexi; c__Ktedonobacteria; o__Ktedonobacterales; f__Ktedonobacteraceae; g__HSB_OF53-F07	0	0	0	5.34331e-05
OTU_1686	k__Bacteria; p__Bacteroidota; c__Bacteroidia; o__Bacteroidales; f__Muribaculaceae; g__Muribaculaceae; s__uncultured_bacterium	0	0	0	5.34331e-05
OTU_1687	k__Bacteria; p__Entotheonellaeota; c__Entotheonellia; o__Entotheonellales; f__Entotheonellaceae; g__Entotheonellaceae; s__uncultured_bacterium	0	0	0	5.34331e-05
OTU_1688	k__Bacteria; p__Myxococcota; c__Polyangia; o__Nannocystales; f__Nannocystaceae	0	0	0	5.34331e-05
OTU_1689	k__Bacteria; p__Acidobacteriota; c__Vicinamibacteria; o__Vicinamibacterales; f__Vicinamibacteraceae; g__Vicinamibacteraceae; s__uncultured_bacterium	0	0	0	5.34331e-05
OTU_1690	k__Bacteria; p__Bacteroidota; c__Bacteroidia; o__Bacteroidales; f__Bacteroidaceae; g__Bacteroides; s__uncultured_bacterium	0	0	0	5.34331e-05
OTU_1691	k__Bacteria; p__Proteobacteria; c__Gammaproteobacteria; o__Burkholderiales; f__Comamonadaceae; g__Azohydromonas	0	0	0	5.34331e-05
OTU_1692	k__Bacteria; p__Proteobacteria; c__Gammaproteobacteria; o__Burkholderiales; f__Comamonadaceae	0	0	0	5.34331e-05
OTU_1693	k__Bacteria; p__Proteobacteria; c__Alphaproteobacteria; o__Rhizobiales; f__Xanthobacteraceae; g__Pseudolabrys	0	0	0	5.34331e-05
OTU_1694	k__Bacteria; p__Acidobacteriota; c__Vicinamibacteria; o__Vicinamibacterales; f__uncultured; g__uncultured	0	0	0	5.34331e-05
OTU_1695	k__Bacteria; p__Proteobacteria; c__Alphaproteobacteria; o__Caulobacterales; f__Caulobacteraceae; g__Phenylobacterium	0	0	0	5.34331e-05
OTU_1696	k__Bacteria; p__Firmicutes; c__Clostridia; o__Lachnospirales; f__Lachnospiraceae; g__Lachnospiraceae_NK4A136_group; s__uncultured_bacterium	0	0	0	5.34331e-05
OTU_1697	k__Bacteria; p__Chloroflexi; c__AD3; o__AD3; f__AD3; g__AD3; s__uncultured_bacterium	0	0	0	5.34331e-05
OTU_1698	k__Bacteria; p__Proteobacteria; c__Gammaproteobacteria; o__Pseudomonadales; f__Pseudomonadaceae; g__Pseudomonas	0	0	0	5.34331e-05
OTU_1750	k__Bacteria; p__Gemmatimonadota; c__Gemmatimonadetes; o__Gemmatimonadales; f__Gemmatimonadaceae; g__uncultured; s__uncultured_bacterium	0	0	0	5.34331e-05
OTU_1751	k__Bacteria; p__Firmicutes; c__Negativicutes; o__Veillonellales-Selenomonadales; f__Selenomonadaceae; g__Quinella; s__uncultured_bacterium	0	0	0	5.34331e-05
OTU_1752	k__Bacteria; p__Acidobacteriota; c__Vicinamibacteria; o__Subgroup_17; f__Subgroup_17; g__Subgroup_17	0	0	0	5.34331e-05
OTU_1753	k__Bacteria; p__Acidobacteriota; c__Vicinamibacteria; o__Vicinamibacterales; f__uncultured; g__uncultured; s__uncultured_bacterium	0	0	0	5.34331e-05
OTU_1754	k__Bacteria; p__Actinobacteriota; c__Thermoleophilia; o__Solirubrobacterales; f__Solirubrobacteraceae; g__uncultured	0	0	0	5.34331e-05
OTU_1755	k__Bacteria; p__Proteobacteria; c__Gammaproteobacteria; o__Gammaproteobacteria_Incertae_Sedis; f__Unknown_Family; g__uncultured; s__uncultured_bacterium	0	0	0	5.34331e-05
OTU_1756	k__Bacteria; p__Desulfobacterota; c__uncultured; o__uncultured; f__uncultured; g__uncultured; s__uncultured_bacterium	0	0	0	5.34331e-05
OTU_1757	k__Bacteria; p__Proteobacteria; c__Gammaproteobacteria; o__Xanthomonadales; f__Rhodanobacteraceae; g__Ahniella; s__uncultured_bacterium	0	0	0	5.34331e-05
OTU_1758	k__Bacteria; p__Bacteroidota; c__Bacteroidia; o__Chitinophagales; f__Chitinophagaceae; g__Terrimonas; s__uncultured_bacterium	0	0	0	5.34331e-05
OTU_1759	k__Bacteria; p__Proteobacteria; c__Alphaproteobacteria; o__Rhodospirillales; f__uncultured; g__uncultured; s__uncultured_bacterium	0	0	0	5.34331e-05
OTU_1760	k__Bacteria; p__Proteobacteria; c__Gammaproteobacteria; o__Xanthomonadales; f__Xanthomonadaceae; g__Thermomonas; s__uncultured_bacterium	0	0	0	5.34331e-05
OTU_1761	k__Bacteria; p__Firmicutes; c__Clostridia; o__Oscillospirales; f__Ruminococcaceae; g__Ruminococcus; s__uncultured_bacterium	0	0	0	5.34331e-05
OTU_1762	k__Bacteria; p__Proteobacteria; c__Gammaproteobacteria; o__Burkholderiales; f__TRA3-20; g__TRA3-20; s__uncultured_bacterium	0	0	0	5.34331e-05
OTU_1763	k__Bacteria; p__Fusobacteriota; c__Fusobacteriia; o__Fusobacteriales; f__Leptotrichiaceae; g__Leptotrichia; s__uncultured_bacterium	0	0	0	5.34331e-05
OTU_1764	k__Bacteria; p__Cyanobacteria; c__Cyanobacteriia; o__Chloroplast; f__Chloroplast; g__Chloroplast	0	0	0	5.34331e-05
OTU_1765	k__Bacteria; p__Proteobacteria; c__Gammaproteobacteria; o__Xanthomonadales; f__Xanthomonadaceae; g__Lysobacter	0	0	0	5.34331e-05
OTU_1766	k__Bacteria; p__Proteobacteria; c__Alphaproteobacteria; o__Sphingomonadales; f__Sphingomonadaceae; g__Novosphingobium	0	0	0	5.34331e-05
OTU_1767	k__Bacteria; p__Acidobacteriota; c__Acidobacteriae; o__Acidobacteriales; f__uncultured; g__uncultured; s__uncultured_bacterium	0	0	0	5.34331e-05
OTU_1768	k__Bacteria; p__Proteobacteria; c__Gammaproteobacteria; o__Xanthomonadales; f__Xanthomonadaceae; g__Lysobacter	0	0	0	5.34331e-05
OTU_1769	k__Bacteria; p__Bacteroidota; c__Bacteroidia; o__Bacteroidales; f__Muribaculaceae; g__Muribaculaceae; s__uncultured_bacterium	0	0	0	5.34331e-05
OTU_1770	k__Bacteria; p__Proteobacteria; c__Gammaproteobacteria; o__Gammaproteobacteria_Incertae_Sedis; f__Unknown_Family; g__Acidibacter; s__uncultured_bacterium	0	0	0	5.34331e-05
OTU_1771	k__Bacteria; p__Proteobacteria; c__Alphaproteobacteria; o__Rhizobiales; f__Xanthobacteraceae; g__uncultured	0	0	0	5.34331e-05
OTU_1772	k__Bacteria; p__Proteobacteria; c__Alphaproteobacteria; o__uncultured; f__uncultured; g__uncultured; s__uncultured_bacterium	0	0	0	5.34331e-05
OTU_1773	k__Bacteria; p__Desulfobacterota; c__uncultured; o__uncultured; f__uncultured; g__uncultured; s__uncultured_bacterium	0	0	0	5.34331e-05
OTU_1774	k__Bacteria; p__Firmicutes; c__Clostridia; o__Lachnospirales; f__Lachnospiraceae; g__uncultured; s__uncultured_organism	0	0	0	5.34331e-05
OTU_1775	k__Bacteria; p__Actinobacteriota; c__Actinobacteria; o__Corynebacteriales; f__Mycobacteriaceae; g__Mycobacterium	0	0	0	5.34331e-05
OTU_1776	k__Bacteria; p__Acidobacteriota; c__Acidobacteriae; o__Acidobacteriales; f__Acidobacteriaceae_(Subgroup_1); g__Edaphobacter	0	0	0	5.34331e-05
OTU_1777	k__Bacteria; p__Proteobacteria; c__Gammaproteobacteria; o__Burkholderiales; f__TRA3-20; g__TRA3-20; s__uncultured_bacterium	0	0	0	5.34331e-05
OTU_1778	k__Bacteria; p__Proteobacteria; c__Alphaproteobacteria; o__Rhizobiales; f__Devosiaceae; g__Devosia; s__metagenome	0	0	0	5.34331e-05
OTU_1779	k__Bacteria; p__Proteobacteria; c__Gammaproteobacteria; o__Burkholderiales; f__Sutterellaceae; g__Sutterella	0	0	0	5.34331e-05
OTU_1780	k__Bacteria; p__Bacteroidota; c__Bacteroidia; o__Bacteroidales; f__Muribaculaceae; g__Muribaculaceae; s__uncultured_bacterium	0	0	0	5.34331e-05
OTU_1781	k__Bacteria; p__Bacteroidota; c__Bacteroidia; o__Bacteroidales; f__Prevotellaceae; g__Prevotella; s__uncultured_bacterium	0	0	0	5.34331e-05
OTU_1782	k__Bacteria; p__Bacteroidota; c__Bacteroidia; o__Bacteroidales; f__Prevotellaceae; g__Prevotella; s__uncultured_bacterium	0	0	0	5.34331e-05
OTU_1783	k__Bacteria; p__Firmicutes; c__Clostridia; o__Lachnospirales; f__Lachnospiraceae; g__uncultured; s__uncultured_bacterium	0	0	0	5.34331e-05
OTU_1784	k__Bacteria; p__Proteobacteria; c__Alphaproteobacteria; o__Sphingomonadales; f__Sphingomonadaceae; g__Altererythrobacter	0	0	0	5.34331e-05
OTU_1785	k__Bacteria; p__Firmicutes; c__Clostridia; o__Lachnospirales; f__Lachnospiraceae; g__[Ruminococcus]_torques_group; s__uncultured_bacterium	0	0	0	5.34331e-05
OTU_1828	k__Bacteria; p__Nitrospirota; c__Nitrospiria; o__Nitrospirales; f__Nitrospiraceae; g__Nitrospira	0	0	0	5.34331e-05
OTU_1829	k__Bacteria; p__Myxococcota; c__Polyangia; o__Nannocystales; f__Nannocystaceae	0	0	0	5.34331e-05
OTU_1830	k__Bacteria; p__Proteobacteria; c__Alphaproteobacteria; o__uncultured; f__uncultured; g__uncultured; s__uncultured_bacterium	0	0	0	5.34331e-05
OTU_1831	k__Bacteria; p__Firmicutes; c__Bacilli; o__Erysipelotrichales; f__Erysipelatoclostridiaceae; g__Erysipelatoclostridium; s__uncultured_bacterium	0	0	0	5.34331e-05
OTU_1832	k__Bacteria; p__Actinobacteriota; c__Acidimicrobiia; o__Microtrichales; f__uncultured; g__uncultured; s__uncultured_bacterium	0	0	0	5.34331e-05
OTU_1833	k__Bacteria; p__Proteobacteria; c__Alphaproteobacteria; o__Sphingomonadales; f__Sphingomonadaceae; g__Sphingoaurantiacus	0	0	0	5.34331e-05
OTU_1834	k__Bacteria; p__Actinobacteriota; c__Actinobacteria; o__Propionibacteriales; f__Nocardioidaceae; g__Nocardioides; s__uncultured_bacterium	0	0	0	5.34331e-05
OTU_1835	k__Bacteria; p__Bacteroidota; c__Bacteroidia; o__Cytophagales; f__Microscillaceae; g__Chryseolinea; s__uncultured_bacterium	0	0	0	5.34331e-05
OTU_1836	k__Bacteria; p__Chloroflexi; c__Ktedonobacteria; o__Ktedonobacterales; f__JG30-KF-AS9; g__JG30-KF-AS9	0	0	0	5.34331e-05
OTU_1837	k__Bacteria; p__Proteobacteria; c__Gammaproteobacteria; o__Enterobacterales; f__Morganellaceae; g__Proteus; s__Proteus_mirabilis	0	0	0	5.34331e-05
OTU_1838	k__Bacteria; p__Actinobacteriota; c__Thermoleophilia; o__Solirubrobacterales; f__Solirubrobacteraceae; g__Conexibacter; s__uncultured_bacterium	0	0	0	5.34331e-05
OTU_1839	k__Bacteria; p__Proteobacteria; c__Gammaproteobacteria; o__Burkholderiales; f__TRA3-20; g__TRA3-20; s__uncultured_bacterium	0	0	0	5.34331e-05
OTU_1840	k__Bacteria; p__Proteobacteria; c__Alphaproteobacteria; o__Rhizobiales; f__Amb-16S-1323; g__Amb-16S-1323; s__uncultured_bacterium	0	0	0	5.34331e-05
OTU_1841	k__Bacteria; p__Proteobacteria; c__Gammaproteobacteria; o__Salinisphaerales; f__Solimonadaceae	0	0	0	5.34331e-05
OTU_1842	k__Bacteria; p__Actinobacteriota; c__Thermoleophilia; o__Gaiellales; f__uncultured; g__uncultured; s__uncultured_bacterium	0	0	0	5.34331e-05
OTU_1843	k__Bacteria; p__Proteobacteria; c__Alphaproteobacteria; o__Rhizobiales; f__KF-JG30-B3; g__KF-JG30-B3	0	0	0	5.34331e-05
OTU_1844	k__Bacteria; p__Acidobacteriota; c__Holophagae; o__Subgroup_7; f__Subgroup_7; g__Subgroup_7; s__uncultured_bacterium	0	0	0	5.34331e-05
OTU_1845	k__Bacteria; p__Entotheonellaeota; c__Entotheonellia; o__Entotheonellales; f__Entotheonellaceae; g__Entotheonellaceae; s__uncultured_bacterium	0	0	0	5.34331e-05
OTU_1846	k__Bacteria; p__Proteobacteria; c__Alphaproteobacteria; o__Sphingomonadales; f__Sphingomonadaceae; g__Altererythrobacter; s__uncultured_bacterium	0	0	0	5.34331e-05
OTU_1847	k__Bacteria; p__Firmicutes; c__Negativicutes; o__Veillonellales-Selenomonadales; f__Veillonellaceae; g__Megasphaera	0	0	0	5.34331e-05
OTU_1848	k__Bacteria; p__Acidobacteriota; c__Acidobacteriae; o__Acidobacteriales; f__Acidobacteriaceae_(Subgroup_1); g__uncultured; s__uncultured_bacterium	0	0	0	5.34331e-05
OTU_1849	k__Bacteria; p__Proteobacteria; c__Alphaproteobacteria; o__Rhizobiales; f__Methyloligellaceae; g__uncultured; s__uncultured_bacterium	0	0	0	5.34331e-05
OTU_1850	k__Bacteria; p__Bacteroidota; c__Bacteroidia; o__Bacteroidales; f__Prevotellaceae; g__Alloprevotella; s__uncultured_bacterium	0	0	0	5.34331e-05
OTU_1851	k__Bacteria; p__Acidobacteriota; c__Acidobacteriae; o__Acidobacteriales; f__uncultured; g__uncultured; s__uncultured_bacterium	0	0	0	5.34331e-05
OTU_1852	k__Bacteria; p__Proteobacteria; c__Gammaproteobacteria; o__Burkholderiales; f__Nitrosomonadaceae; g__Ellin6067; s__uncultured_bacterium	0	0	0	5.34331e-05
OTU_1853	k__Bacteria; p__Acidobacteriota; c__Acidobacteriae; o__Acidobacteriales; f__uncultured; g__uncultured; s__uncultured_Acidobacteria	0	0	0	5.34331e-05
OTU_1854	k__Bacteria; p__Actinobacteriota; c__Thermoleophilia; o__Gaiellales; f__Gaiellaceae; g__Gaiella	0	0	0	5.34331e-05
OTU_1855	k__Bacteria; p__Proteobacteria; c__Alphaproteobacteria; o__Rhizobiales; f__Methyloligellaceae; g__uncultured; s__uncultured_bacterium	0	0	0	5.34331e-05
OTU_1856	k__Bacteria; p__Proteobacteria; c__Gammaproteobacteria; o__Pseudomonadales; f__Pseudomonadaceae; g__Pseudomonas	0	0	0	5.34331e-05
OTU_1857	k__Bacteria; p__Actinobacteriota; c__Acidimicrobiia; o__IMCC26256; f__IMCC26256; g__IMCC26256; s__uncultured_bacterium	0	0	0	5.34331e-05
OTU_1858	k__Bacteria; p__Chloroflexi; c__Gitt-GS-136; o__Gitt-GS-136; f__Gitt-GS-136; g__Gitt-GS-136; s__uncultured_bacterium	0	0	0	5.34331e-05
OTU_1859	k__Bacteria; p__Bacteroidota; c__Bacteroidia; o__Bacteroidales; f__Prevotellaceae; g__Prevotellaceae_UCG-001	0	0	0	5.34331e-05
OTU_1860	k__Bacteria; p__Actinobacteriota; c__Coriobacteriia; o__Coriobacteriales; f__Atopobiaceae; g__Olsenella	0	0	0	5.34331e-05
OTU_1861	k__Bacteria; p__Proteobacteria; c__Gammaproteobacteria; o__Burkholderiales; f__Comamonadaceae; g__Pelomonas	0	0	0	5.34331e-05
OTU_1862	k__Bacteria; p__Chloroflexi; c__TK10; o__TK10; f__TK10; g__TK10; s__uncultured_bacterium	0	0	0	5.34331e-05
OTU_1863	k__Bacteria; p__Firmicutes; c__Clostridia; o__Lachnospirales; f__Lachnospiraceae; g__Hungatella	0	0	0	5.34331e-05
OTU_1864	k__Bacteria; p__Proteobacteria; c__Gammaproteobacteria; o__Burkholderiales; f__Nitrosomonadaceae; g__mle1-7; s__uncultured_bacterium	0	0	0	5.34331e-05
OTU_1865	k__Bacteria; p__Firmicutes; c__Clostridia; o__Lachnospirales; f__Lachnospiraceae; g__Lachnospiraceae_UCG-001; s__uncultured_bacterium	0	0	0	5.34331e-05
OTU_1866	k__Bacteria; p__Proteobacteria; c__Gammaproteobacteria; o__Burkholderiales; f__Neisseriaceae; g__Neisseria; s__uncultured_bacterium	0	0	0	5.34331e-05
OTU_1867	k__Bacteria; p__Verrucomicrobiota; c__Verrucomicrobiae; o__Chthoniobacterales; f__Chthoniobacteraceae; g__Candidatus_Udaeobacter; s__uncultured_bacterium	0	0	0	5.34331e-05
OTU_1868	k__Bacteria; p__Firmicutes; c__Clostridia; o__Lachnospirales; f__Lachnospiraceae; g__uncultured	0	0	0	5.34331e-05
OTU_1869	k__Bacteria; p__Nitrospirota; c__Nitrospiria; o__Nitrospirales; f__Nitrospiraceae; g__Nitrospira; s__uncultured_bacterium	0	0	0	5.34331e-05
OTU_1870	k__Bacteria; p__Bacteroidota; c__Bacteroidia; o__Bacteroidales; f__Rikenellaceae; g__Alistipes; s__Alistipes_finegoldii	0	0	0	5.34331e-05
OTU_1937	k__Bacteria; p__Proteobacteria; c__Alphaproteobacteria; o__Rhizobiales; f__Beijerinckiaceae; g__Methylobacterium-Methylorubrum	0	0	0	3.56221e-05
OTU_1938	k__Bacteria; p__Proteobacteria; c__Alphaproteobacteria; o__Kiloniellales; f__Kiloniellaceae	0	0	0	3.56221e-05
OTU_1939	k__Bacteria; p__Acidobacteriota; c__Vicinamibacteria; o__Vicinamibacterales; f__Vicinamibacteraceae; g__uncultured; s__uncultured_bacterium	0	0	0	3.56221e-05
OTU_1940	k__Bacteria; p__Proteobacteria; c__Alphaproteobacteria; o__Rhizobiales; f__Xanthobacteraceae; g__Rhodoplanes	0	0	0	3.56221e-05
OTU_1941	k__Bacteria; p__Bacteroidota; c__Bacteroidia; o__Bacteroidales; f__Muribaculaceae; g__Muribaculaceae; s__uncultured_bacterium	0	0	0	3.56221e-05
OTU_1942	k__Bacteria; p__Firmicutes; c__Clostridia; o__Oscillospirales; f__Oscillospiraceae; g__uncultured; s__uncultured_bacterium	0	0	0	3.56221e-05
OTU_1943	k__Bacteria; p__Proteobacteria; c__Gammaproteobacteria; o__PLTA13; f__PLTA13; g__PLTA13; s__uncultured_bacterium	0	0	0	3.56221e-05
OTU_1944	k__Bacteria; p__Gemmatimonadota; c__Gemmatimonadetes; o__Gemmatimonadales; f__Gemmatimonadaceae; g__uncultured; s__uncultured_bacterium	0	0	0	3.56221e-05
OTU_1945	k__Bacteria; p__Desulfobacterota; c__uncultured; o__uncultured; f__uncultured; g__uncultured; s__uncultured_bacterium	0	0	0	3.56221e-05
OTU_1946	k__Bacteria; p__Proteobacteria; c__Gammaproteobacteria; o__Burkholderiales; f__Ferrovaceae; g__Ferrovum	0	0	0	3.56221e-05
OTU_1947	k__Bacteria; p__Proteobacteria; c__Gammaproteobacteria; o__Burkholderiales; f__Nitrosomonadaceae; g__MND1; s__uncultured_bacterium	0	0	0	3.56221e-05
OTU_1948	k__Bacteria; p__Proteobacteria; c__Alphaproteobacteria; o__Rhizobiales; f__Hyphomicrobiaceae; g__Hyphomicrobium	0	0	0	3.56221e-05
OTU_1949	k__Bacteria; p__Proteobacteria; c__Alphaproteobacteria; o__Rhizobiales; f__Hyphomicrobiaceae; g__Pedomicrobium	0	0	0	3.56221e-05
OTU_1950	k__Bacteria; p__Gemmatimonadota; c__Gemmatimonadetes; o__Gemmatimonadales; f__Gemmatimonadaceae; g__uncultured; s__uncultured_bacterium	0	0	0	3.56221e-05
OTU_1951	k__Bacteria; p__Proteobacteria; c__Alphaproteobacteria; o__uncultured; f__uncultured; g__uncultured; s__uncultured_bacterium	0	0	0	3.56221e-05
OTU_1952	k__Bacteria; p__Actinobacteriota; c__Actinobacteria; o__Actinomycetales; f__Actinomycetaceae; g__Actinomyces; s__uncultured_bacterium	0	0	0	3.56221e-05
OTU_1953	k__Bacteria; p__Proteobacteria; c__Alphaproteobacteria; o__Azospirillales; f__Azospirillaceae; g__Azospirillum	0	0	0	3.56221e-05
OTU_1954	k__Bacteria; p__Myxococcota; c__Polyangia; o__Haliangiales; f__Haliangiaceae; g__Haliangium; s__uncultured_bacterium	0	0	0	3.56221e-05
OTU_1955	k__Bacteria; p__Proteobacteria; c__Alphaproteobacteria; o__Sphingomonadales; f__Sphingomonadaceae; g__uncultured	0	0	0	3.56221e-05
OTU_1956	k__Bacteria; p__Proteobacteria; c__Gammaproteobacteria; o__Vibrionales; f__Vibrionaceae; g__Photobacterium	0	0	0	3.56221e-05
OTU_1957	k__Bacteria; p__Proteobacteria; c__Gammaproteobacteria; o__Burkholderiales; f__Comamonadaceae; g__Variovorax	0	0	0	3.56221e-05
OTU_1958	k__Bacteria; p__Acidobacteriota; c__Vicinamibacteria; o__Subgroup_17; f__Subgroup_17; g__Subgroup_17; s__uncultured_bacterium	0	0	0	3.56221e-05
OTU_1959	k__Bacteria; p__Gemmatimonadota; c__Gemmatimonadetes; o__Gemmatimonadales; f__Gemmatimonadaceae; g__uncultured; s__uncultured_bacterium	0	0	0	3.56221e-05
OTU_1960	k__Bacteria; p__Proteobacteria; c__Gammaproteobacteria; o__Vibrionales; f__Vibrionaceae; g__Vibrio; s__Vibrio_mediterranei	0	0	0	3.56221e-05
OTU_1961	k__Bacteria; p__Acidobacteriota; c__Holophagae; o__Subgroup_7; f__Subgroup_7; g__Subgroup_7; s__uncultured_bacterium	0	0	0	3.56221e-05
OTU_1962	k__Bacteria; p__Proteobacteria; c__Gammaproteobacteria; o__Oceanospirillales; f__Nitrincolaceae	0	0	0	3.56221e-05
OTU_1963	k__Bacteria; p__Gemmatimonadota; c__Gemmatimonadetes; o__Gemmatimonadales; f__Gemmatimonadaceae; g__uncultured	0	0	0	3.56221e-05
OTU_1964	k__Bacteria; p__Gemmatimonadota; c__Gemmatimonadetes; o__Gemmatimonadales; f__Gemmatimonadaceae; g__uncultured	0	0	0	3.56221e-05
OTU_1965	k__Bacteria; p__Proteobacteria; c__Gammaproteobacteria; o__CCD24; f__CCD24; g__CCD24; s__uncultured_bacterium	0	0	0	3.56221e-05
OTU_1966	k__Bacteria; p__Proteobacteria; c__Gammaproteobacteria; o__Burkholderiales; f__Nitrosomonadaceae; g__mle1-7; s__uncultured_bacterium	0	0	0	3.56221e-05
OTU_1967	k__Bacteria; p__Proteobacteria; c__Gammaproteobacteria; o__Burkholderiales; f__Nitrosomonadaceae; g__Nitrosospira	0	0	0	3.56221e-05
OTU_1968	k__Bacteria; p__Actinobacteriota; c__Actinobacteria; o__Bifidobacteriales; f__Bifidobacteriaceae; g__Bifidobacterium	0	0	0	3.56221e-05
OTU_1969	k__Bacteria; p__Proteobacteria; c__Gammaproteobacteria; o__Burkholderiales; f__Methylophilaceae	0	0	0	3.56221e-05
OTU_1970	k__Bacteria; p__Firmicutes; c__Clostridia; o__Clostridia_UCG-014; f__Clostridia_UCG-014; g__Clostridia_UCG-014; s__uncultured_bacterium	0	0	0	3.56221e-05
OTU_1971	k__Bacteria; p__Bacteroidota; c__Bacteroidia; o__Bacteroidales; f__Muribaculaceae; g__Muribaculaceae; s__uncultured_bacterium	0	0	0	3.56221e-05
OTU_1972	k__Bacteria; p__Proteobacteria; c__Alphaproteobacteria; o__Elsterales; f__uncultured; g__uncultured; s__uncultured_bacterium	0	0	0	3.56221e-05
OTU_1973	k__Bacteria; p__Actinobacteriota; c__Acidimicrobiia; o__Actinomarinales; f__uncultured; g__uncultured; s__uncultured_bacterium	0	0	0	3.56221e-05
OTU_1974	k__Bacteria; p__Proteobacteria; c__Alphaproteobacteria; o__Elsterales; f__uncultured; g__uncultured; s__uncultured_bacterium	0	0	0	3.56221e-05
OTU_1975	k__Bacteria; p__Firmicutes; c__Clostridia; o__Lachnospirales; f__Lachnospiraceae	0	0	0	3.56221e-05
OTU_1976	k__Bacteria; p__Proteobacteria; c__Gammaproteobacteria; o__Burkholderiales; f__TRA3-20; g__TRA3-20; s__uncultured_bacterium	0	0	0	3.56221e-05
OTU_1977	k__Bacteria; p__Proteobacteria; c__Alphaproteobacteria; o__Rhizobiales; f__Rhizobiales_Incertae_Sedis; g__Bauldia; s__uncultured_bacterium	0	0	0	3.56221e-05
OTU_1978	k__Bacteria; p__Bacteroidota; c__Bacteroidia; o__Bacteroidales; f__Rikenellaceae; g__Alistipes; s__uncultured_bacterium	0	0	0	3.56221e-05
OTU_1979	k__Bacteria; p__Firmicutes; c__Bacilli; o__Lactobacillales; f__Carnobacteriaceae; g__Granulicatella; s__uncultured_bacterium	0	0	0	3.56221e-05
OTU_2041	k__Bacteria; p__Proteobacteria; c__Alphaproteobacteria; o__Rhizobiales; f__Rhizobiales_Incertae_Sedis; g__Bauldia; s__uncultured_bacterium	0	0	0	3.56221e-05
OTU_2042	k__Bacteria; p__Chloroflexi; c__Dehalococcoidia; o__S085; f__S085; g__S085; s__uncultured_bacterium	0	0	0	3.56221e-05
OTU_2043	k__Bacteria; p__Elusimicrobiota; c__Elusimicrobia; o__Elusimicrobiales; f__Elusimicrobiaceae; g__Elusimicrobium; s__uncultured_bacterium	0	0	0	3.56221e-05
OTU_2044	k__Bacteria; p__Bacteroidota; c__Bacteroidia; o__Flavobacteriales; f__Flavobacteriaceae; g__Flavobacterium	0	0	0	3.56221e-05
OTU_2045	k__Bacteria; p__Firmicutes; c__Clostridia; o__Lachnospirales; f__Lachnospiraceae; g__Lachnospiraceae_NK4A136_group; s__uncultured_bacterium	0	0	0	3.56221e-05
OTU_2046	k__Bacteria; p__Firmicutes; c__Clostridia; o__Oscillospirales; f__UCG-010; g__UCG-010; s__uncultured_bacterium	0	0	0	3.56221e-05
OTU_2047	k__Bacteria; p__Chloroflexi; c__TK10; o__TK10; f__TK10; g__TK10; s__uncultured_bacterium	0	0	0	3.56221e-05
OTU_2048	k__Bacteria; p__Acidobacteriota; c__Holophagae; o__Subgroup_7; f__Subgroup_7; g__Subgroup_7; s__uncultured_bacterium	0	0	0	3.56221e-05
OTU_2049	k__Bacteria; p__Gemmatimonadota; c__Gemmatimonadetes; o__Gemmatimonadales; f__Gemmatimonadaceae; g__Gemmatimonas	0	0	0	3.56221e-05
OTU_2050	k__Bacteria; p__Firmicutes; c__Clostridia; o__Lachnospirales; f__Lachnospiraceae	0	0	0	3.56221e-05
OTU_2051	k__Bacteria; p__Actinobacteriota; c__Acidimicrobiia; o__IMCC26256; f__IMCC26256; g__IMCC26256; s__uncultured_bacterium	0	0	0	3.56221e-05
OTU_2052	k__Bacteria; p__Actinobacteriota; c__Actinobacteria; o__Frankiales; f__Frankiaceae; g__Jatrophihabitans	0	0	0	3.56221e-05
OTU_2053	k__Bacteria; p__Proteobacteria; c__Gammaproteobacteria; o__Xanthomonadales; f__Xanthomonadaceae; g__Stenotrophomonas	0	0	0	3.56221e-05
OTU_2054	k__Bacteria; p__Myxococcota; c__Myxococcia; o__Myxococcales; f__Anaeromyxobacteraceae; g__Anaeromyxobacter; s__uncultured_bacterium	0	0	0	3.56221e-05
OTU_2055	k__Bacteria; p__Firmicutes; c__Clostridia; o__Lachnospirales; f__Lachnospiraceae; g__Anaerostipes; s__uncultured_bacterium	0	0	0	3.56221e-05
OTU_2056	k__Bacteria; p__Actinobacteriota; c__Acidimicrobiia; o__IMCC26256; f__IMCC26256; g__IMCC26256; s__uncultured_bacterium	0	0	0	3.56221e-05
OTU_2057	k__Bacteria; p__Proteobacteria; c__Alphaproteobacteria; o__Rhizobiales; f__Rhizobiaceae; g__Allorhizobium-Neorhizobium-Pararhizobium-Rhizobium	0	0	0	3.56221e-05
OTU_2058	k__Bacteria; p__Proteobacteria; c__Alphaproteobacteria; o__Sphingomonadales; f__Sphingomonadaceae; g__Sphingobium	0	0	0	3.56221e-05
OTU_2059	k__Bacteria; p__Proteobacteria; c__Alphaproteobacteria; o__uncultured; f__uncultured; g__uncultured; s__uncultured_bacterium	0	0	0	3.56221e-05
OTU_2060	k__Bacteria; p__Nitrospirota; c__Nitrospiria; o__Nitrospirales; f__Nitrospiraceae; g__Nitrospira; s__uncultured_bacterium	0	0	0	3.56221e-05
OTU_2061	k__Bacteria; p__Proteobacteria; c__Gammaproteobacteria; o__Burkholderiales; f__Comamonadaceae; g__Rhizobacter	0	0	0	3.56221e-05
OTU_2062	k__Bacteria; p__Proteobacteria; c__Gammaproteobacteria; o__Pseudomonadales; f__Pseudomonadaceae; g__Pseudomonas; s__Pseudomonas_sp.	0	0	0	3.56221e-05
OTU_2063	k__Bacteria; p__Firmicutes; c__Clostridia; o__Caldicoprobacterales; f__Caldicoprobacteraceae; g__Caldicoprobacter; s__uncultured_bacterium	0	0	0	3.56221e-05
OTU_2064	k__Bacteria; p__Proteobacteria; c__Gammaproteobacteria; o__Burkholderiales; f__Methylophilaceae; g__Methylotenera	0	0	0	3.56221e-05
OTU_2065	k__Bacteria; p__Proteobacteria; c__Gammaproteobacteria; o__Burkholderiales; f__TRA3-20; g__TRA3-20	0	0	0	3.56221e-05
OTU_2066	k__Bacteria; p__Proteobacteria; c__Gammaproteobacteria; o__Burkholderiales; f__Gallionellaceae; g__Gallionella	0	0	0	3.56221e-05
OTU_2067	k__Bacteria; p__Proteobacteria; c__Gammaproteobacteria; o__Burkholderiales; f__Nitrosomonadaceae; g__mle1-7; s__uncultured_bacterium	0	0	0	3.56221e-05
OTU_2068	k__Bacteria; p__Acidobacteriota; c__Blastocatellia; o__Pyrinomonadales; f__Pyrinomonadaceae; g__RB41; s__uncultured_bacterium	0	0	0	3.56221e-05
OTU_2069	k__Bacteria; p__Proteobacteria; c__Alphaproteobacteria; o__Sphingomonadales; f__Sphingomonadaceae	0	0	0	3.56221e-05
OTU_2070	k__Bacteria; p__Proteobacteria; c__Alphaproteobacteria; o__Sphingomonadales; f__Sphingomonadaceae; g__Altererythrobacter; s__uncultured_bacterium	0	0	0	3.56221e-05
OTU_2071	k__Bacteria; p__Actinobacteriota; c__Actinobacteria; o__Bifidobacteriales; f__Bifidobacteriaceae; g__Bifidobacterium; s__Bifidobacterium_dentium	0	0	0	3.56221e-05
OTU_2072	k__Bacteria; p__Acidobacteriota; c__Acidobacteriae; o__Acidobacteriales; f__uncultured; g__uncultured	0	0	0	3.56221e-05
OTU_2073	k__Bacteria; p__Proteobacteria; c__Alphaproteobacteria; o__Rhizobiales; f__Devosiaceae; g__Devosia; s__uncultured_bacterium	0	0	0	3.56221e-05
OTU_2074	k__Bacteria; p__Proteobacteria; c__Alphaproteobacteria; o__Rhizobiales; f__KF-JG30-B3; g__KF-JG30-B3; s__uncultured_bacterium	0	0	0	3.56221e-05
OTU_2075	k__Bacteria; p__Firmicutes; c__Clostridia; o__Lachnospirales; f__Lachnospiraceae; g__Lachnospiraceae_NK4A136_group; s__uncultured_bacterium	0	0	0	3.56221e-05
OTU_2076	k__Bacteria; p__Bacteroidota; c__Bacteroidia; o__Chitinophagales; f__Chitinophagaceae; g__uncultured	0	0	0	3.56221e-05
OTU_2077	k__Bacteria; p__Actinobacteriota; c__Acidimicrobiia; o__IMCC26256; f__IMCC26256; g__IMCC26256; s__uncultured_bacterium	0	0	0	3.56221e-05
OTU_2078	k__Bacteria; p__Actinobacteriota; c__Actinobacteria; o__Pseudonocardiales; f__Pseudonocardiaceae; g__Pseudonocardia; s__uncultured_bacterium	0	0	0	3.56221e-05
OTU_2079	k__Bacteria; p__Proteobacteria; c__Gammaproteobacteria; o__Xanthomonadales; f__Rhodanobacteraceae; g__Rhodanobacter	0	0	0	3.56221e-05
OTU_2080	k__Bacteria; p__Proteobacteria; c__Alphaproteobacteria; o__Rhizobiales; f__A0839; g__A0839; s__uncultured_bacterium	0	0	0	3.56221e-05
OTU_2081	k__Bacteria; p__Firmicutes; c__Clostridia; o__Oscillospirales; f__[Eubacterium]_coprostanoligenes_group; g__[Eubacterium]_coprostanoligenes_group; s__uncultured_bacterium	0	0	0	3.56221e-05
OTU_2082	k__Bacteria; p__Chloroflexi; c__Ktedonobacteria; o__Ktedonobacterales; f__JG30-KF-AS9; g__JG30-KF-AS9	0	0	0	3.56221e-05
OTU_2083	k__Bacteria; p__Proteobacteria; c__Gammaproteobacteria; o__Burkholderiales; f__Methylophilaceae	0	0	0	3.56221e-05
OTU_2084	k__Bacteria; p__Proteobacteria; c__Gammaproteobacteria; o__Xanthomonadales; f__Rhodanobacteraceae; g__uncultured; s__uncultured_bacterium	0	0	0	3.56221e-05
OTU_2085	k__Bacteria; p__Actinobacteriota; c__Actinobacteria; o__Streptomycetales; f__Streptomycetaceae; g__Streptomyces	0	0	0	3.56221e-05
OTU_2086	k__Bacteria; p__Proteobacteria; c__Alphaproteobacteria; o__Caulobacterales; f__Hyphomonadaceae; g__Hirschia; s__uncultured_bacterium	0	0	0	3.56221e-05
OTU_2087	k__Bacteria; p__Proteobacteria; c__Gammaproteobacteria; o__Alteromonadales; f__Pseudoalteromonadaceae; g__Pseudoalteromonas; s__Pseudoalteromonas_sp.	0	0	0	3.56221e-05
OTU_2088	k__Bacteria; p__Acidobacteriota; c__Acidobacteriae; o__Acidobacteriales; f__uncultured; g__uncultured; s__uncultured_bacterium	0	0	0	3.56221e-05
OTU_2089	k__Bacteria; p__Acidobacteriota; c__Acidobacteriae; o__Subgroup_2; f__Subgroup_2; g__Subgroup_2; s__uncultured_bacterium	0	0	0	3.56221e-05
OTU_2090	k__Bacteria; p__Proteobacteria; c__Gammaproteobacteria; o__Burkholderiales; f__Rhodocyclaceae	0	0	0	3.56221e-05
OTU_2091	k__Bacteria; p__Actinobacteriota; c__Actinobacteria; o__Micrococcales; f__Dermabacteraceae; g__Brachybacterium	0	0	0	3.56221e-05
OTU_2092	k__Bacteria; p__Myxococcota; c__Myxococcia; o__Myxococcales; f__Anaeromyxobacteraceae; g__Anaeromyxobacter; s__uncultured_bacterium	0	0	0	3.56221e-05
OTU_2093	k__Bacteria; p__Proteobacteria; c__Alphaproteobacteria; o__Rhodospirillales; f__uncultured; g__uncultured; s__uncultured_bacterium	0	0	0	3.56221e-05
OTU_2094	k__Bacteria; p__Proteobacteria; c__Gammaproteobacteria; o__Cellvibrionales; f__Spongiibacteraceae; g__BD1-7_clade; s__uncultured_bacterium	0	0	0	3.56221e-05
OTU_2095	k__Bacteria; p__Myxococcota; c__Polyangia; o__Polyangiales; f__BIrii41; g__BIrii41	0	0	0	3.56221e-05
OTU_2096	k__Bacteria; p__Fusobacteriota; c__Fusobacteriia; o__Fusobacteriales; f__Leptotrichiaceae; g__Leptotrichia; s__uncultured_bacterium	0	0	0	3.56221e-05
OTU_2097	k__Bacteria; p__Proteobacteria; c__Gammaproteobacteria; o__Salinisphaerales; f__Solimonadaceae; g__Nevskia	0	0	0	3.56221e-05
OTU_2098	k__Bacteria; p__Firmicutes; c__Clostridia; o__Lachnospirales; f__Lachnospiraceae; g__uncultured; s__uncultured_bacterium	0	0	0	3.56221e-05
OTU_2099	k__Bacteria; p__Proteobacteria; c__Gammaproteobacteria; o__Burkholderiales; f__Methylophilaceae	0	0	0	3.56221e-05
OTU_2100	k__Bacteria; p__Actinobacteriota; c__Actinobacteria; o__Micromonosporales; f__Micromonosporaceae; g__Luedemannella	0	0	0	3.56221e-05
OTU_2101	k__Bacteria; p__Firmicutes; c__Clostridia; o__Oscillospirales; f__Ruminococcaceae; g__Faecalibacterium; s__uncultured_bacterium	0	0	0	3.56221e-05
OTU_2102	k__Bacteria; p__Desulfobacterota; c__Desulfovibrionia; o__Desulfovibrionales; f__Desulfovibrionaceae; g__Bilophila; s__uncultured_bacterium	0	0	0	3.56221e-05
OTU_2103	k__Bacteria; p__Proteobacteria; c__Alphaproteobacteria; o__Caulobacterales; f__Caulobacteraceae; g__Phenylobacterium	0	0	0	3.56221e-05
OTU_2104	k__Bacteria; p__Proteobacteria; c__Gammaproteobacteria; o__Burkholderiales; f__Rhodocyclaceae; g__Georgfuchsia	0	0	0	3.56221e-05
OTU_2105	k__Bacteria; p__Firmicutes; c__Clostridia; o__Clostridia_UCG-014; f__Clostridia_UCG-014; g__Clostridia_UCG-014; s__uncultured_bacterium	0	0	0	3.56221e-05
OTU_2106	k__Bacteria; p__Proteobacteria; c__Gammaproteobacteria; o__Burkholderiales; f__Burkholderiaceae; g__Burkholderia-Caballeronia-Paraburkholderia	0	0	0	3.56221e-05
OTU_2107	k__Bacteria; p__Proteobacteria; c__Gammaproteobacteria; o__Burkholderiales; f__Nitrosomonadaceae; g__Ellin6067; s__uncultured_bacterium	0	0	0	3.56221e-05
OTU_2194	k__Bacteria; p__Proteobacteria; c__Alphaproteobacteria; o__uncultured; f__uncultured; g__uncultured; s__uncultured_bacterium	0	0	0	3.56221e-05
OTU_2195	k__Bacteria; p__Firmicutes; c__Clostridia; o__Lachnospirales; f__Lachnospiraceae; g__GCA-900066575; s__uncultured_bacterium	0	0	0	3.56221e-05
OTU_2196	k__Bacteria; p__Myxococcota; c__Polyangia; o__Nannocystales; f__Nannocystaceae; g__uncultured	0	0	0	3.56221e-05
OTU_2197	k__Bacteria; p__Firmicutes; c__Clostridia; o__Clostridia_UCG-014; f__Clostridia_UCG-014; g__Clostridia_UCG-014; s__uncultured_bacterium	0	0	0	3.56221e-05
OTU_2198	k__Bacteria; p__Acidobacteriota; c__Acidobacteriae; o__Bryobacterales; f__Bryobacteraceae; g__Bryobacter; s__uncultured_bacterium	0	0	0	3.56221e-05
OTU_2199	k__Bacteria; p__Proteobacteria; c__Gammaproteobacteria; o__Oceanospirillales; f__Nitrincolaceae; g__Marinobacterium	0	0	0	3.56221e-05
OTU_2200	k__Bacteria; p__Proteobacteria; c__Alphaproteobacteria; o__Rhizobiales; f__Beijerinckiaceae; g__uncultured; s__uncultured_bacterium	0	0	0	3.56221e-05
OTU_2201	k__Bacteria; p__Desulfobacterota; c__Desulfovibrionia; o__Desulfovibrionales; f__Desulfovibrionaceae; g__uncultured; s__uncultured_bacterium	0	0	0	3.56221e-05
OTU_2202	k__Bacteria; p__Proteobacteria; c__Gammaproteobacteria; o__Diplorickettsiales; f__Diplorickettsiaceae; g__Aquicella; s__uncultured_bacterium	0	0	0	3.56221e-05
OTU_2203	k__Bacteria; p__Firmicutes; c__Clostridia; o__Oscillospirales; f__Ruminococcaceae; g__Ruminococcus; s__uncultured_bacterium	0	0	0	3.56221e-05
OTU_2204	k__Bacteria; p__Bacteroidota; c__Bacteroidia; o__Cytophagales; f__Microscillaceae; g__uncultured; s__uncultured_bacterium	0	0	0	3.56221e-05
OTU_2205	k__Bacteria; p__Firmicutes; c__Clostridia; o__Lachnospirales; f__Lachnospiraceae; g__Lachnospiraceae_NK4A136_group; s__uncultured_bacterium	0	0	0	3.56221e-05
OTU_2206	k__Bacteria; p__Proteobacteria; c__Gammaproteobacteria; o__Steroidobacterales; f__Steroidobacteraceae; g__Steroidobacter; s__uncultured_bacterium	0	0	0	3.56221e-05
OTU_2207	k__Bacteria; p__GAL15; c__GAL15; o__GAL15; f__GAL15; g__GAL15; s__uncultured_bacterium	0	0	0	3.56221e-05
OTU_2208	k__Bacteria; p__Acidobacteriota; c__Acidobacteriae; o__Acidobacteriales; f__uncultured; g__uncultured; s__uncultured_Acidobacteria	0	0	0	3.56221e-05
OTU_2209	k__Bacteria; p__Myxococcota; c__Myxococcia; o__Myxococcales; f__Anaeromyxobacteraceae; g__Anaeromyxobacter; s__uncultured_bacterium	0	0	0	3.56221e-05
OTU_2210	k__Bacteria; p__Chloroflexi; c__TK10; o__TK10; f__TK10; g__TK10; s__uncultured_bacterium	0	0	0	3.56221e-05
OTU_2211	k__Bacteria; p__Proteobacteria; c__Gammaproteobacteria; o__Pseudomonadales; f__Pseudomonadaceae; g__Pseudomonas; s__uncultured_bacterium	0	0	0	3.56221e-05
OTU_2212	k__Bacteria; p__Chloroflexi; c__Dehalococcoidia; o__S085; f__S085; g__S085; s__uncultured_bacterium	0	0	0	3.56221e-05
OTU_2213	k__Bacteria; p__Proteobacteria; c__Gammaproteobacteria; o__Burkholderiales; f__Rhodocyclaceae; g__Thauera; s__uncultured_bacterium	0	0	0	3.56221e-05
OTU_2214	k__Bacteria; p__Firmicutes; c__Clostridia; o__Lachnospirales; f__Lachnospiraceae; g__Johnsonella; s__uncultured_bacterium	0	0	0	3.56221e-05
OTU_2215	k__Bacteria; p__Cyanobacteria; c__Cyanobacteriia; o__Chloroplast; f__Chloroplast; g__Chloroplast	0	0	0	3.56221e-05
OTU_2216	k__Bacteria; p__Proteobacteria; c__Alphaproteobacteria; o__Acetobacterales; f__Acetobacteraceae; g__uncultured; s__uncultured_bacterium	0	0	0	3.56221e-05
OTU_2217	k__Bacteria; p__Proteobacteria; c__Alphaproteobacteria; o__Rhizobiales; f__Beijerinckiaceae; g__uncultured	0	0	0	3.56221e-05
OTU_2218	k__Bacteria; p__Actinobacteriota; c__Acidimicrobiia; o__uncultured; f__uncultured; g__uncultured	0	0	0	3.56221e-05
OTU_2219	k__Bacteria; p__Firmicutes; c__Bacilli; o__Lactobacillales; f__Lactobacillaceae; g__Lactobacillus; s__Lactobacillus_delbrueckii	0	0	0	3.56221e-05
OTU_2220	k__Bacteria; p__Acidobacteriota; c__Acidobacteriae; o__Acidobacteriales; f__uncultured; g__uncultured; s__uncultured_Acidobacteria	0	0	0	3.56221e-05
OTU_2221	k__Bacteria; p__Actinobacteriota; c__Actinobacteria; o__Micrococcales; f__Micrococcaceae; g__Paenarthrobacter; s__Paenarthrobacter_nicotinovorans	0	0	0	3.56221e-05
OTU_2222	k__Bacteria; p__Acidobacteriota; c__Acidobacteriae; o__Acidobacteriales; f__Acidobacteriaceae_(Subgroup_1); g__Edaphobacter	0	0	0	3.56221e-05
OTU_2223	k__Bacteria; p__Proteobacteria; c__Alphaproteobacteria; o__Rhizobiales; f__Rhizobiaceae; g__Mesorhizobium	0	0	0	3.56221e-05
OTU_2224	k__Bacteria; p__Acidobacteriota; c__Blastocatellia; o__11-24; f__11-24; g__11-24; s__uncultured_bacterium	0	0	0	3.56221e-05
OTU_2225	k__Bacteria; p__WPS-2; c__WPS-2; o__WPS-2; f__WPS-2; g__WPS-2; s__uncultured_bacterium	0	0	0	3.56221e-05
OTU_2226	k__Bacteria; p__Myxococcota; c__bacteriap25; o__bacteriap25; f__bacteriap25; g__bacteriap25; s__uncultured_bacterium	0	0	0	3.56221e-05
OTU_2227	k__Bacteria; p__Proteobacteria; c__Gammaproteobacteria; o__Salinisphaerales; f__Solimonadaceae	0	0	0	3.56221e-05
OTU_2228	k__Bacteria; p__Bacteroidota; c__Bacteroidia; o__Bacteroidales; f__Bacteroidaceae; g__Bacteroides	0	0	0	3.56221e-05
OTU_2229	k__Bacteria; p__Proteobacteria; c__Alphaproteobacteria; o__Caulobacterales; f__Hyphomonadaceae; g__SWB02; s__uncultured_bacterium	0	0	0	3.56221e-05
OTU_2230	k__Bacteria; p__Bacteroidota; c__Bacteroidia; o__Bacteroidales; f__Porphyromonadaceae; g__Porphyromonas; s__uncultured_bacterium	0	0	0	3.56221e-05
OTU_2231	k__Bacteria; p__Bacteroidota; c__Bacteroidia; o__Bacteroidales; f__Rikenellaceae; g__Alistipes; s__Alistipes_finegoldii	0	0	0	3.56221e-05
OTU_2232	k__Bacteria; p__Proteobacteria; c__Gammaproteobacteria; o__Burkholderiales; f__SC-I-84; g__SC-I-84; s__uncultured_bacterium	0	0	0	3.56221e-05
OTU_2233	k__Bacteria; p__Bacteroidota; c__Bacteroidia; o__Bacteroidales; f__Prevotellaceae; g__Prevotellaceae_UCG-001; s__uncultured_bacterium	0	0	0	3.56221e-05
OTU_2234	k__Bacteria; p__Proteobacteria; c__Gammaproteobacteria; o__Burkholderiales; f__Nitrosomonadaceae; g__mle1-7; s__uncultured_bacterium	0	0	0	3.56221e-05
OTU_2235	k__Bacteria; p__Acidobacteriota; c__Acidobacteriae; o__Bryobacterales; f__Bryobacteraceae; g__Bryobacter	0	0	0	3.56221e-05
OTU_2236	k__Bacteria; p__Acidobacteriota; c__FFCH5909; o__FFCH5909; f__FFCH5909; g__FFCH5909; s__uncultured_bacterium	0	0	0	3.56221e-05
OTU_2237	k__Bacteria; p__Firmicutes; c__Clostridia; o__Lachnospirales; f__Lachnospiraceae; g__Lachnoclostridium	0	0	0	3.56221e-05
OTU_2238	k__Bacteria; p__Proteobacteria; c__Gammaproteobacteria; o__Burkholderiales; f__Burkholderiaceae; g__Cupriavidus	0	0	0	3.56221e-05
OTU_2239	k__Bacteria; p__Proteobacteria; c__Alphaproteobacteria; o__uncultured; f__uncultured; g__uncultured; s__uncultured_bacterium	0	0	0	3.56221e-05
OTU_2240	k__Bacteria; p__Proteobacteria; c__Gammaproteobacteria; o__Burkholderiales; f__Oxalobacteraceae; g__Massilia	0	0	0	3.56221e-05
OTU_2241	k__Bacteria; p__Firmicutes; c__Clostridia; o__Oscillospirales; f__Ruminococcaceae; g__Fournierella; s__uncultured_bacterium	0	0	0	3.56221e-05
OTU_2242	k__Bacteria; p__Firmicutes; c__Clostridia; o__Lachnospirales; f__Lachnospiraceae; g__Lachnoclostridium; s__uncultured_organism	0	0	0	3.56221e-05
OTU_2243	k__Bacteria; p__Proteobacteria; c__Gammaproteobacteria; o__Xanthomonadales; f__Xanthomonadaceae; g__Lysobacter; s__uncultured_bacterium	0	0	0	3.56221e-05
OTU_2244	k__Bacteria; p__Gemmatimonadota; c__Gemmatimonadetes; o__Gemmatimonadales; f__Gemmatimonadaceae; g__uncultured	0	0	0	3.56221e-05
OTU_2245	k__Bacteria; p__Firmicutes; c__Clostridia; o__Oscillospirales; f__Ruminococcaceae; g__[Eubacterium]_siraeum_group; s__uncultured_bacterium	0	0	0	3.56221e-05
OTU_2246	k__Bacteria; p__Firmicutes; c__Clostridia; o__Oscillospirales; f__Oscillospiraceae; g__uncultured; s__uncultured_bacterium	0	0	0	3.56221e-05
OTU_2247	k__Bacteria; p__Actinobacteriota; c__Actinobacteria; o__Pseudonocardiales; f__Pseudonocardiaceae; g__Pseudonocardia; s__uncultured_bacterium	0	0	0	3.56221e-05
OTU_2248	k__Bacteria; p__WPS-2; c__WPS-2; o__WPS-2; f__WPS-2; g__WPS-2; s__uncultured_bacterium	0	0	0	3.56221e-05
OTU_2249	k__Bacteria; p__Bacteroidota; c__Bacteroidia; o__Bacteroidales; f__Rikenellaceae; g__Alistipes; s__uncultured_bacterium	0	0	0	3.56221e-05
OTU_2250	k__Bacteria; p__Chloroflexi; c__Dehalococcoidia; o__S085; f__S085; g__S085; s__uncultured_bacterium	0	0	0	3.56221e-05
OTU_2251	k__Bacteria; p__Proteobacteria; c__Gammaproteobacteria; o__Pasteurellales; f__Pasteurellaceae; g__Aggregatibacter; s__uncultured_bacterium	0	0	0	3.56221e-05
OTU_2252	k__Bacteria; p__Proteobacteria; c__Gammaproteobacteria; o__Vibrionales; f__Vibrionaceae; g__Vibrio; s__Vibrio_jasicida	0	0	0	3.56221e-05
OTU_2253	k__Bacteria; p__Proteobacteria; c__Gammaproteobacteria; o__R7C24; f__R7C24; g__R7C24; s__metagenome	0	0	0	3.56221e-05
OTU_2254	k__Bacteria; p__Cyanobacteria; c__Cyanobacteriia; o__Chloroplast; f__Chloroplast; g__Chloroplast	0	0	0	3.56221e-05
OTU_2255	k__Bacteria; p__Proteobacteria; c__Alphaproteobacteria; o__Rhizobiales; f__Rhizobiaceae; g__Allorhizobium-Neorhizobium-Pararhizobium-Rhizobium	0	0	0	3.56221e-05
OTU_2256	k__Bacteria; p__Proteobacteria; c__Alphaproteobacteria; o__Rhizobiales; f__Xanthobacteraceae; g__Pseudolabrys; s__uncultured_bacterium	0	0	0	3.56221e-05
OTU_2257	k__Bacteria; p__Myxococcota; c__Polyangia; o__Haliangiales; f__Haliangiaceae; g__Haliangium; s__uncultured_bacterium	0	0	0	3.56221e-05
OTU_2258	k__Bacteria; p__Proteobacteria; c__Gammaproteobacteria; o__Burkholderiales; f__Comamonadaceae; g__Delftia	0	0	0	3.56221e-05
OTU_2259	k__Bacteria; p__Proteobacteria; c__Gammaproteobacteria; o__Pseudomonadales; f__Moraxellaceae; g__Acinetobacter; s__Acinetobacter_schindleri	0	0	0	3.56221e-05
OTU_2369	k__Bacteria; p__Bacteroidota; c__Bacteroidia; o__Bacteroidales; f__Muribaculaceae; g__Muribaculaceae; s__uncultured_bacterium	0	0	0	3.56221e-05
OTU_2370	k__Bacteria; p__Proteobacteria; c__Gammaproteobacteria; o__HOC36; f__HOC36; g__HOC36; s__uncultured_bacterium	0	0	0	3.56221e-05
OTU_2371	k__Bacteria; p__Chloroflexi; c__Ktedonobacteria; o__Ktedonobacterales; f__JG30-KF-AS9; g__JG30-KF-AS9; s__uncultured_bacterium	0	0	0	3.56221e-05
OTU_2372	k__Bacteria; p__Bacteroidota; c__Bacteroidia; o__Bacteroidales; f__Prevotellaceae; g__Prevotellaceae_UCG-001; s__uncultured_bacterium	0	0	0	3.56221e-05
OTU_2373	k__Bacteria; p__Synergistota; c__Synergistia; o__Synergistales; f__Synergistaceae; g__JGI-0000079-D21; s__uncultured_bacterium	0	0	0	3.56221e-05
OTU_2374	k__Bacteria; p__Acidobacteriota; c__Holophagae; o__Subgroup_7; f__Subgroup_7; g__Subgroup_7; s__uncultured_bacterium	0	0	0	3.56221e-05
OTU_2375	k__Bacteria; p__Chloroflexi; c__Anaerolineae; o__Anaerolineales; f__Anaerolineaceae; g__uncultured; s__uncultured_bacterium	0	0	0	3.56221e-05
OTU_2376	k__Bacteria; p__Acidobacteriota; c__Acidobacteriae; o__Bryobacterales; f__Bryobacteraceae; g__Bryobacter	0	0	0	3.56221e-05
OTU_2377	k__Bacteria; p__Proteobacteria; c__Alphaproteobacteria; o__uncultured; f__uncultured; g__uncultured; s__uncultured_bacterium	0	0	0	3.56221e-05
OTU_2378	k__Bacteria; p__Proteobacteria; c__Gammaproteobacteria; o__Xanthomonadales; f__Xanthomonadaceae; g__Thermomonas; s__uncultured_bacterium	0	0	0	3.56221e-05
OTU_2379	k__Bacteria; p__Actinobacteriota; c__Actinobacteria; o__Micromonosporales; f__Micromonosporaceae; g__Dactylosporangium	0	0	0	3.56221e-05
OTU_2380	k__Bacteria; p__Firmicutes; c__Clostridia; o__Oscillospirales; f__Ruminococcaceae; g__Ruminococcus; s__uncultured_bacterium	0	0	0	3.56221e-05
OTU_2381	k__Bacteria; p__Bacteroidota; c__Bacteroidia; o__Bacteroidales; f__Prevotellaceae; g__Prevotella; s__uncultured_bacterium	0	0	0	3.56221e-05
OTU_2382	k__Bacteria; p__Actinobacteriota; c__Actinobacteria; o__Corynebacteriales; f__Mycobacteriaceae; g__Mycobacterium	0	0	0	3.56221e-05
OTU_2383	k__Bacteria; p__Proteobacteria; c__Alphaproteobacteria; o__Rhizobiales; f__Xanthobacteraceae	0	0	0	3.56221e-05
OTU_2384	k__Bacteria; p__Desulfobacterota; c__uncultured; o__uncultured; f__uncultured; g__uncultured	0	0	0	3.56221e-05
OTU_2385	k__Bacteria; p__Proteobacteria; c__Alphaproteobacteria; o__Rhizobiales; f__Xanthobacteraceae; g__uncultured; s__uncultured_bacterium	0	0	0	3.56221e-05
OTU_2386	k__Bacteria; p__Actinobacteriota; c__Coriobacteriia; o__Coriobacteriales; f__Eggerthellaceae; g__Adlercreutzia	0	0	0	3.56221e-05
OTU_2387	k__Bacteria; p__Proteobacteria; c__Alphaproteobacteria; o__Caulobacterales; f__Hyphomonadaceae; g__SWB02; s__uncultured_bacterium	0	0	0	3.56221e-05
OTU_2388	k__Bacteria; p__Actinobacteriota; c__Actinobacteria; o__Frankiales; f__Sporichthyaceae; g__Sporichthya	0	0	0	3.56221e-05
OTU_2389	k__Bacteria; p__Proteobacteria; c__Alphaproteobacteria; o__Sphingomonadales; f__Sphingomonadaceae; g__Ellin6055; s__uncultured_bacterium	0	0	0	3.56221e-05
OTU_2390	k__Bacteria; p__Proteobacteria; c__Alphaproteobacteria; o__Sphingomonadales; f__Sphingomonadaceae; g__Sphingomonas	0	0	0	3.56221e-05
OTU_2391	k__Bacteria; p__Proteobacteria; c__Gammaproteobacteria; o__Burkholderiales; f__Burkholderiaceae; g__Burkholderia-Caballeronia-Paraburkholderia	0	0	0	3.56221e-05
OTU_2392	k__Bacteria; p__Proteobacteria; c__Gammaproteobacteria; o__Burkholderiales; f__Nitrosomonadaceae; g__mle1-7; s__uncultured_bacterium	0	0	0	3.56221e-05
OTU_2393	k__Bacteria; p__Firmicutes; c__Clostridia; o__Oscillospirales; f__[Eubacterium]_coprostanoligenes_group; g__[Eubacterium]_coprostanoligenes_group; s__uncultured_bacterium	0	0	0	3.56221e-05
OTU_2394	k__Bacteria; p__Firmicutes; c__Bacilli; o__Lactobacillales; f__Leuconostocaceae; g__Leuconostoc	0	0	0	3.56221e-05
OTU_2395	k__Bacteria; p__Actinobacteriota; c__Actinobacteria; o__Micrococcales; f__Microbacteriaceae	0	0	0	3.56221e-05
OTU_2396	k__Bacteria; p__Firmicutes; c__Clostridia; o__Clostridiales; f__Clostridiaceae; g__Clostridium_sensu_stricto_18	0	0	0	3.56221e-05
OTU_2397	k__Bacteria; p__Gemmatimonadota; c__Gemmatimonadetes; o__Gemmatimonadales; f__Gemmatimonadaceae; g__uncultured	0	0	0	3.56221e-05
OTU_2398	k__Bacteria; p__Acidobacteriota; c__Blastocatellia; o__Pyrinomonadales; f__Pyrinomonadaceae; g__RB41; s__uncultured_bacterium	0	0	0	3.56221e-05
OTU_2399	k__Bacteria; p__Myxococcota; c__Polyangia; o__Polyangiales; f__Polyangiaceae; g__Pajaroellobacter; s__uncultured_bacterium	0	0	0	3.56221e-05
OTU_2400	k__Bacteria; p__Cyanobacteria; c__Cyanobacteriia; o__Chloroplast; f__Chloroplast; g__Chloroplast	0	0	0	3.56221e-05
OTU_2401	k__Bacteria; p__Proteobacteria; c__Gammaproteobacteria; o__Cellvibrionales; f__Cellvibrionaceae; g__Cellvibrio	0	0	0	3.56221e-05
OTU_2402	k__Bacteria; p__Bacteroidota; c__Bacteroidia; o__Bacteroidales; f__Bacteroidaceae; g__Bacteroides; s__uncultured_bacterium	0	0	0	3.56221e-05
OTU_2403	k__Bacteria; p__Chloroflexi; c__Ktedonobacteria; o__Ktedonobacterales; f__JG30-KF-AS9; g__JG30-KF-AS9; s__uncultured_bacterium	0	0	0	3.56221e-05
OTU_2404	k__Bacteria; p__Bacteroidota; c__Bacteroidia; o__Bacteroidales; f__Bacteroidaceae; g__Bacteroides; s__uncultured_organism	0	0	0	3.56221e-05
OTU_2405	k__Bacteria; p__Proteobacteria; c__Gammaproteobacteria; o__Burkholderiales; f__Comamonadaceae; g__Hydrogenophaga	0	0	0	3.56221e-05
OTU_2406	k__Bacteria; p__Firmicutes; c__Clostridia; o__Lachnospirales; f__Lachnospiraceae; g__Stomatobaculum; s__uncultured_bacterium	0	0	0	3.56221e-05
OTU_2407	k__Bacteria; p__Firmicutes; c__Clostridia; o__Lachnospirales; f__Lachnospiraceae; g__Dorea; s__uncultured_bacterium	0	0	0	3.56221e-05
OTU_2408	k__Bacteria; p__Gemmatimonadota; c__Gemmatimonadetes; o__Gemmatimonadales; f__Gemmatimonadaceae; g__Gemmatimonas; s__uncultured_bacterium	0	0	0	3.56221e-05
OTU_2409	k__Bacteria; p__Proteobacteria; c__Gammaproteobacteria; o__Burkholderiales; f__TRA3-20; g__TRA3-20	0	0	0	3.56221e-05
OTU_2410	k__Bacteria; p__Proteobacteria; c__Alphaproteobacteria; o__Rhizobiales; f__Rhizobiales_Incertae_Sedis; g__Nordella	0	0	0	3.56221e-05
OTU_2411	k__Bacteria; p__Proteobacteria; c__Gammaproteobacteria; o__Pseudomonadales; f__Moraxellaceae; g__Acinetobacter	0	0	0	3.56221e-05
OTU_2412	k__Bacteria; p__Firmicutes; c__Bacilli; o__Erysipelotrichales; f__Erysipelotrichaceae; g__[Clostridium]_innocuum_group; s__uncultured_bacterium	0	0	0	3.56221e-05
OTU_2413	k__Bacteria; p__Proteobacteria; c__Alphaproteobacteria; o__Rickettsiales; f__SM2D12; g__SM2D12; s__metagenome	0	0	0	3.56221e-05
OTU_2414	k__Bacteria; p__Actinobacteriota; c__Coriobacteriia; o__Coriobacteriales; f__Atopobiaceae; g__Atopobium	0	0	0	3.56221e-05
OTU_2415	k__Bacteria; p__Fusobacteriota; c__Fusobacteriia; o__Fusobacteriales; f__Fusobacteriaceae; g__Fusobacterium	0	0	0	3.56221e-05
OTU_2416	k__Bacteria; p__Gemmatimonadota; c__Gemmatimonadetes; o__Gemmatimonadales; f__Gemmatimonadaceae; g__uncultured; s__uncultured_bacterium	0	0	0	3.56221e-05
OTU_2417	k__Bacteria; p__Actinobacteriota; c__MB-A2-108; o__MB-A2-108; f__MB-A2-108; g__MB-A2-108; s__uncultured_bacterium	0	0	0	3.56221e-05
OTU_2418	k__Bacteria; p__Firmicutes; c__Clostridia; o__Lachnospirales; f__Lachnospiraceae; g__Lachnoclostridium	0	0	0	3.56221e-05
OTU_2419	k__Bacteria; p__Firmicutes; c__Clostridia; o__Oscillospirales; f__Oscillospiraceae; g__Oscillibacter	0	0	0	3.56221e-05
OTU_2420	k__Bacteria; p__Proteobacteria; c__Gammaproteobacteria; o__Xanthomonadales; f__Rhodanobacteraceae; g__Rhodanobacter	0	0	0	3.56221e-05
OTU_2421	k__Bacteria; p__Myxococcota; c__Polyangia; o__Haliangiales; f__Haliangiaceae; g__Haliangium; s__uncultured_bacterium	0	0	0	3.56221e-05
OTU_2422	k__Bacteria; p__Proteobacteria; c__Gammaproteobacteria; o__Methylococcales; f__Methylococcaceae; g__Methylocaldum	0	0	0	3.56221e-05
OTU_2423	k__Bacteria; p__Proteobacteria; c__Alphaproteobacteria; o__Rhodospirillales; f__Rhodospirillaceae; g__uncultured; s__uncultured_bacterium	0	0	0	3.56221e-05
OTU_2424	k__Bacteria; p__Proteobacteria; c__Alphaproteobacteria; o__Elsterales; f__uncultured; g__uncultured	0	0	0	3.56221e-05
OTU_2425	k__Bacteria; p__Proteobacteria; c__Alphaproteobacteria; o__Rhizobiales; f__Rhizobiales_Incertae_Sedis; g__Nordella; s__uncultured_bacterium	0	0	0	3.56221e-05
OTU_2426	k__Bacteria; p__Actinobacteriota; c__Acidimicrobiia; o__Microtrichales; f__uncultured; g__uncultured; s__uncultured_bacterium	0	0	0	3.56221e-05
OTU_2427	k__Bacteria; p__Chloroflexi; c__Ktedonobacteria; o__Ktedonobacterales; f__JG30-KF-AS9; g__JG30-KF-AS9; s__uncultured_bacterium	0	0	0	3.56221e-05
OTU_2428	k__Bacteria; p__Actinobacteriota; c__Acidimicrobiia; o__IMCC26256; f__IMCC26256; g__IMCC26256; s__uncultured_bacterium	0	0	0	3.56221e-05
OTU_2429	k__Bacteria; p__Firmicutes; c__Bacilli; o__Lactobacillales; f__Lactobacillaceae; g__Lactobacillus; s__Lactobacillus_salivarius	0	0	0	3.56221e-05
OTU_2430	k__Bacteria; p__Firmicutes; c__Clostridia; o__Lachnospirales; f__Lachnospiraceae; g__Oribacterium; s__uncultured_bacterium	0	0	0	3.56221e-05
OTU_2431	k__Bacteria; p__Proteobacteria; c__Alphaproteobacteria; o__Rhizobiales; f__Rhizobiales_Incertae_Sedis; g__Bauldia	0	0	0	3.56221e-05
OTU_2432	k__Bacteria; p__Nitrospirota; c__Nitrospiria; o__Nitrospirales; f__Nitrospiraceae; g__Nitrospira; s__uncultured_bacterium	0	0	0	3.56221e-05
OTU_2433	k__Bacteria; p__Firmicutes; c__Clostridia; o__Lachnospirales; f__Lachnospiraceae; g__Lachnoclostridium; s__uncultured_bacterium	0	0	0	3.56221e-05
OTU_2434	k__Bacteria; p__Firmicutes; c__Bacilli; o__Erysipelotrichales; f__Erysipelotrichaceae; g__Turicibacter; s__uncultured_bacterium	0	0	0	3.56221e-05
OTU_2435	k__Bacteria; p__Proteobacteria; c__Alphaproteobacteria; o__Acetobacterales; f__Acetobacteraceae; g__uncultured; s__metagenome	0	0	0	3.56221e-05
OTU_2436	k__Bacteria; p__Firmicutes; c__Clostridia; o__Clostridia_UCG-014; f__Clostridia_UCG-014; g__Clostridia_UCG-014; s__uncultured_bacterium	0	0	0	3.56221e-05
OTU_2437	k__Bacteria; p__Firmicutes; c__Negativicutes; o__Veillonellales-Selenomonadales; f__Selenomonadaceae; g__Selenomonas; s__uncultured_bacterium	0	0	0	3.56221e-05
OTU_2438	k__Bacteria; p__Firmicutes; c__Clostridia; o__Clostridia_UCG-014; f__Clostridia_UCG-014; g__Clostridia_UCG-014; s__uncultured_bacterium	0	0	0	3.56221e-05
OTU_2439	k__Bacteria; p__Myxococcota; c__Polyangia; o__Haliangiales; f__Haliangiaceae; g__Haliangium; s__uncultured_bacterium	0	0	0	3.56221e-05
OTU_2440	k__Bacteria; p__Proteobacteria; c__Gammaproteobacteria; o__Salinisphaerales; f__Solimonadaceae; g__uncultured; s__uncultured_bacterium	0	0	0	3.56221e-05
OTU_2441	k__Bacteria; p__Firmicutes; c__Bacilli; o__Erysipelotrichales; f__Erysipelotrichaceae; g__Allobaculum	0	0	0	3.56221e-05
OTU_2442	k__Bacteria; p__Nitrospirota; c__Nitrospiria; o__Nitrospirales; f__Nitrospiraceae; g__Nitrospira; s__uncultured_bacterium	0	0	0	3.56221e-05
OTU_2443	k__Bacteria; p__Acidobacteriota; c__Acidobacteriae; o__Bryobacterales; f__Bryobacteraceae; g__Bryobacter	0	0	0	3.56221e-05
OTU_2444	k__Bacteria; p__Acidobacteriota; c__Acidobacteriae; o__Acidobacteriales; f__Acidobacteriaceae_(Subgroup_1)	0	0	0	3.56221e-05
OTU_2445	k__Bacteria; p__Firmicutes; c__Clostridia; o__Lachnospirales; f__Lachnospiraceae; g__[Ruminococcus]_torques_group; s__uncultured_bacterium	0	0	0	3.56221e-05
OTU_2446	k__Bacteria; p__Proteobacteria; c__Gammaproteobacteria; o__Burkholderiales; f__Oxalobacteraceae; g__Massilia; s__uncultured_bacterium	0	0	0	3.56221e-05
OTU_2447	k__Bacteria; p__Proteobacteria; c__Alphaproteobacteria; o__Sphingomonadales; f__Sphingomonadaceae; g__Sphingomonas	0	0	0	3.56221e-05
OTU_2448	k__Bacteria; p__Proteobacteria; c__Gammaproteobacteria; o__Burkholderiales; f__Burkholderiaceae; g__Ralstonia	0	0	0	3.56221e-05
OTU_2449	k__Bacteria; p__Proteobacteria; c__Gammaproteobacteria; o__Xanthomonadales; f__Xanthomonadaceae; g__Lysobacter	0	0	0	3.56221e-05
OTU_2554	k__Bacteria; p__Myxococcota; c__Polyangia; o__Polyangiales; f__Sandaracinaceae; g__Sandaracinus	0	0	0	1.7811e-05
OTU_2555	k__Bacteria; p__Actinobacteriota; c__Thermoleophilia; o__Gaiellales; f__uncultured; g__uncultured; s__uncultured_bacterium	0	0	0	1.7811e-05
OTU_2556	k__Bacteria; p__Proteobacteria; c__Gammaproteobacteria; o__Diplorickettsiales; f__Diplorickettsiaceae; g__Aquicella	0	0	0	1.7811e-05
OTU_2557	k__Bacteria; p__Firmicutes; c__Clostridia; o__Lachnospirales; f__Lachnospiraceae; g__Blautia; s__uncultured_bacterium	0	0	0	1.7811e-05
OTU_2558	k__Bacteria; p__Proteobacteria; c__Alphaproteobacteria; o__Rhizobiales; f__uncultured; g__uncultured	0	0	0	1.7811e-05
OTU_2559	k__Bacteria; p__Firmicutes; c__Symbiobacteriia; o__Symbiobacteriales; f__Symbiobacteraceae; g__uncultured; s__uncultured_bacterium	0	0	0	1.7811e-05
OTU_2560	k__Bacteria; p__Chloroflexi; c__Anaerolineae; o__Ardenticatenales; f__Ardenticatenaceae; g__uncultured; s__uncultured_bacterium	0	0	0	1.7811e-05
OTU_2561	k__Bacteria; p__Chloroflexi; c__Chloroflexia; o__Thermomicrobiales; f__JG30-KF-CM45; g__JG30-KF-CM45; s__uncultured_bacterium	0	0	0	1.7811e-05
OTU_2562	k__Bacteria; p__Chloroflexi; c__Anaerolineae; o__Anaerolineales; f__Anaerolineaceae; g__UTCFX1	0	0	0	1.7811e-05
OTU_2563	k__Bacteria; p__Proteobacteria; c__Alphaproteobacteria	0	0	0	1.7811e-05
OTU_2564	k__Bacteria; p__Proteobacteria; c__Gammaproteobacteria; o__Oceanospirillales; f__Pseudohongiellaceae; g__BIyi10	0	0	0	1.7811e-05
OTU_2565	k__Bacteria; p__Firmicutes; c__Clostridia; o__Christensenellales; f__Christensenellaceae; g__Christensenellaceae_R-7_group; s__uncultured_bacterium	0	0	0	1.7811e-05
OTU_2566	k__Bacteria; p__Myxococcota; c__Polyangia; o__Haliangiales; f__Haliangiaceae; g__Haliangium	0	0	0	1.7811e-05
OTU_2567	k__Bacteria; p__Proteobacteria; c__Gammaproteobacteria; o__Burkholderiales; f__SC-I-84; g__SC-I-84; s__uncultured_bacterium	0	0	0	1.7811e-05
OTU_2568	k__Bacteria; p__Proteobacteria; c__Alphaproteobacteria	0	0	0	1.7811e-05
OTU_2569	k__Bacteria; p__Proteobacteria; c__Gammaproteobacteria; o__Burkholderiales; f__Nitrosomonadaceae; g__Nitrosomonas	0	0	0	1.7811e-05
OTU_2570	k__Bacteria; p__Bacteroidota; c__Bacteroidia; o__Bacteroidales; f__Bacteroidaceae; g__Bacteroides; s__uncultured_bacterium	0	0	0	1.7811e-05
OTU_2571	k__Bacteria; p__Firmicutes; c__Bacilli; o__Bacillales; f__Planococcaceae; g__Psychrobacillus	0	0	0	1.7811e-05
OTU_2572	k__Bacteria; p__Actinobacteriota; c__Acidimicrobiia; o__Actinomarinales; f__uncultured; g__uncultured	0	0	0	1.7811e-05
OTU_2573	k__Bacteria; p__Myxococcota; c__Myxococcia; o__Myxococcales; f__Myxococcaceae	0	0	0	1.7811e-05
OTU_2574	k__Bacteria; p__Acidobacteriota; c__Acidobacteriae; o__Bryobacterales; f__Bryobacteraceae; g__Bryobacter; s__uncultured_bacterium	0	0	0	1.7811e-05
OTU_2575	k__Bacteria; p__Firmicutes; c__Bacilli; o__Bacillales; f__Bacillaceae; g__Bacillus	0	0	0	1.7811e-05
OTU_2576	k__Bacteria; p__Actinobacteriota; c__Actinobacteria; o__Micromonosporales; f__Micromonosporaceae	0	0	0	1.7811e-05
OTU_2577	k__Bacteria; p__Firmicutes; c__Clostridia; o__Oscillospirales; f__Ruminococcaceae; g__Ruminococcus; s__uncultured_bacterium	0	0	0	1.7811e-05
OTU_2578	k__Bacteria; p__Proteobacteria; c__Gammaproteobacteria; o__Burkholderiales; f__Oxalobacteraceae; g__Massilia	0	0	0	1.7811e-05
OTU_2579	k__Bacteria; p__Actinobacteriota; c__Acidimicrobiia; o__uncultured; f__uncultured; g__uncultured; s__uncultured_bacterium	0	0	0	1.7811e-05
OTU_2580	k__Bacteria; p__Actinobacteriota; c__Actinobacteria; o__Micrococcales; f__Micrococcaceae; g__Rothia; s__uncultured_bacterium	0	0	0	1.7811e-05
OTU_2581	k__Bacteria; p__Firmicutes; c__Clostridia; o__Clostridia_UCG-014; f__Clostridia_UCG-014; g__Clostridia_UCG-014; s__uncultured_bacterium	0	0	0	1.7811e-05
OTU_2582	k__Bacteria; p__Gemmatimonadota; c__Gemmatimonadetes; o__Gemmatimonadales; f__Gemmatimonadaceae; g__uncultured; s__uncultured_bacterium	0	0	0	1.7811e-05
OTU_2583	k__Bacteria; p__Proteobacteria; c__Alphaproteobacteria; o__Rhizobiales; f__Devosiaceae; g__Devosia	0	0	0	1.7811e-05
OTU_2584	k__Bacteria; p__Chloroflexi; c__Anaerolineae; o__Anaerolineae; f__Anaerolineae; g__Anaerolineae; s__uncultured_Bellilinea	0	0	0	1.7811e-05
OTU_2585	k__Bacteria; p__Patescibacteria; c__Saccharimonadia; o__Saccharimonadales; f__Saccharimonadales; g__Saccharimonadales; s__uncultured_bacterium	0	0	0	1.7811e-05
OTU_2586	k__Bacteria; p__Firmicutes; c__Bacilli; o__Lactobacillales; f__Lactobacillaceae; g__Lactobacillus	0	0	0	1.7811e-05
OTU_2587	k__Bacteria; p__Gemmatimonadota; c__Gemmatimonadetes; o__Gemmatimonadales; f__Gemmatimonadaceae; g__uncultured; s__uncultured_bacterium	0	0	0	1.7811e-05
OTU_2588	k__Bacteria; p__Chloroflexi; c__Anaerolineae; o__SBR1031; f__A4b; g__A4b; s__uncultured_bacterium	0	0	0	1.7811e-05
OTU_2589	k__Bacteria; p__Firmicutes; c__Clostridia; o__Oscillospirales; f__Ruminococcaceae; g__Incertae_Sedis; s__uncultured_bacterium	0	0	0	1.7811e-05
OTU_2590	k__Bacteria; p__Actinobacteriota; c__Actinobacteria; o__Micromonosporales; f__Micromonosporaceae; g__Asanoa	0	0	0	1.7811e-05
OTU_2591	k__Bacteria; p__Bacteroidota; c__Bacteroidia; o__Bacteroidales; f__Muribaculaceae; g__Muribaculaceae; s__uncultured_bacterium	0	0	0	1.7811e-05
OTU_2592	k__Bacteria; p__MBNT15; c__MBNT15; o__MBNT15; f__MBNT15; g__MBNT15; s__uncultured_bacterium	0	0	0	1.7811e-05
OTU_2593	k__Bacteria; p__Cyanobacteria; c__Cyanobacteriia; o__Chloroplast; f__Chloroplast; g__Chloroplast	0	0	0	1.7811e-05
OTU_2594	k__Bacteria; p__WPS-2; c__WPS-2; o__WPS-2; f__WPS-2; g__WPS-2; s__uncultured_bacterium	0	0	0	1.7811e-05
OTU_2595	k__Bacteria; p__Chloroflexi; c__TK10; o__TK10; f__TK10; g__TK10; s__uncultured_bacterium	0	0	0	1.7811e-05
OTU_2596	k__Bacteria	0	0	0	1.7811e-05
OTU_2597	k__Bacteria; p__Proteobacteria; c__Alphaproteobacteria; o__Elsterales; f__uncultured; g__uncultured; s__uncultured_bacterium	0	0	0	1.7811e-05
OTU_2598	k__Bacteria; p__Proteobacteria; c__Gammaproteobacteria; o__Burkholderiales; f__TRA3-20; g__TRA3-20; s__uncultured_bacterium	0	0	0	1.7811e-05
OTU_2599	k__Bacteria; p__Proteobacteria; c__Alphaproteobacteria; o__Caulobacterales; f__Hyphomonadaceae; g__Hirschia; s__uncultured_bacterium	0	0	0	1.7811e-05
OTU_2600	k__Bacteria; p__Chloroflexi; c__Ktedonobacteria; o__Ktedonobacterales; f__JG30-KF-AS9; g__JG30-KF-AS9; s__uncultured_bacterium	0	0	0	1.7811e-05
OTU_2601	k__Bacteria; p__Proteobacteria; c__Alphaproteobacteria; o__uncultured; f__uncultured; g__uncultured; s__uncultured_bacterium	0	0	0	1.7811e-05
OTU_2602	k__Bacteria; p__Acidobacteriota; c__Acidobacteriae; o__Bryobacterales; f__Bryobacteraceae; g__Bryobacter; s__uncultured_bacterium	0	0	0	1.7811e-05
OTU_2603	k__Bacteria; p__GAL15; c__GAL15; o__GAL15; f__GAL15; g__GAL15; s__uncultured_bacterium	0	0	0	1.7811e-05
OTU_2604	k__Bacteria; p__Actinobacteriota; c__Actinobacteria; o__Propionibacteriales; f__Propionibacteriaceae; g__Propioniciclava	0	0	0	1.7811e-05
OTU_2605	k__Bacteria; p__Chloroflexi; c__Ktedonobacteria; o__Ktedonobacterales; f__Ktedonobacteraceae; g__HSB_OF53-F07	0	0	0	1.7811e-05
OTU_2606	k__Bacteria; p__Actinobacteriota; c__Acidimicrobiia; o__IMCC26256; f__IMCC26256; g__IMCC26256; s__uncultured_bacterium	0	0	0	1.7811e-05
OTU_2607	k__Bacteria; p__Bacteroidota; c__Bacteroidia; o__Bacteroidales; f__Prevotellaceae; g__Prevotella; s__uncultured_bacterium	0	0	0	1.7811e-05
OTU_2608	k__Bacteria; p__Firmicutes; c__Clostridia; o__Lachnospirales; f__Lachnospiraceae; g__Marvinbryantia; s__uncultured_bacterium	0	0	0	1.7811e-05
OTU_2609	k__Bacteria; p__Proteobacteria; c__Alphaproteobacteria; o__Caulobacterales; f__Hyphomonadaceae; g__SWB02; s__uncultured_bacterium	0	0	0	1.7811e-05
OTU_2610	k__Bacteria; p__Proteobacteria; c__Alphaproteobacteria; o__Rhizobiales; f__Rhizobiaceae; g__Allorhizobium-Neorhizobium-Pararhizobium-Rhizobium	0	0	0	1.7811e-05
OTU_2611	k__Bacteria; p__Proteobacteria; c__Gammaproteobacteria; o__Burkholderiales; f__TRA3-20; g__TRA3-20	0	0	0	1.7811e-05
OTU_2612	k__Bacteria; p__Firmicutes; c__Clostridia; o__Lachnospirales; f__Lachnospiraceae	0	0	0	1.7811e-05
OTU_2613	k__Bacteria; p__Proteobacteria; c__Gammaproteobacteria; o__JG36-GS-52; f__JG36-GS-52; g__JG36-GS-52	0	0	0	1.7811e-05
OTU_2614	k__Bacteria; p__Acidobacteriota; c__Blastocatellia; o__Blastocatellales; f__Blastocatellaceae; g__uncultured; s__uncultured_bacterium	0	0	0	1.7811e-05
OTU_2615	k__Bacteria; p__Bdellovibrionota; c__Bdellovibrionia; o__Bdellovibrionales; f__Bdellovibrionaceae; g__Bdellovibrio; s__uncultured_bacterium	0	0	0	1.7811e-05
OTU_2616	k__Bacteria; p__Chloroflexi; c__Ktedonobacteria; o__Ktedonobacterales; f__Ktedonobacteraceae; g__JG30a-KF-32	0	0	0	1.7811e-05
OTU_2617	k__Bacteria; p__Firmicutes; c__Clostridia; o__Clostridia_UCG-014; f__Clostridia_UCG-014; g__Clostridia_UCG-014; s__uncultured_bacterium	0	0	0	1.7811e-05
OTU_2618	k__Bacteria; p__Bacteroidota; c__Bacteroidia; o__Bacteroidales; f__Prevotellaceae; g__Alloprevotella; s__uncultured_bacterium	0	0	0	1.7811e-05
OTU_2619	k__Bacteria; p__Proteobacteria; c__Alphaproteobacteria; o__Azospirillales; f__Azospirillaceae; g__Skermanella; s__uncultured_bacterium	0	0	0	1.7811e-05
OTU_2620	k__Bacteria; p__Chloroflexi; c__Chloroflexia; o__Chloroflexales; f__Roseiflexaceae; g__uncultured; s__uncultured_bacterium	0	0	0	1.7811e-05
OTU_2621	k__Bacteria; p__Actinobacteriota; c__Coriobacteriia; o__Coriobacteriales; f__Eggerthellaceae; g__Adlercreutzia	0	0	0	1.7811e-05
OTU_2622	k__Bacteria; p__Gemmatimonadota; c__Gemmatimonadetes; o__Gemmatimonadales; f__Gemmatimonadaceae; g__uncultured	0	0	0	1.7811e-05
OTU_2623	k__Bacteria; p__Bacteroidota; c__Bacteroidia; o__Bacteroidales; f__Tannerellaceae; g__Parabacteroides; s__uncultured_bacterium	0	0	0	1.7811e-05
OTU_2624	k__Bacteria; p__Actinobacteriota; c__Actinobacteria; o__Actinomycetales; f__Actinomycetaceae; g__Actinomyces; s__uncultured_bacterium	0	0	0	1.7811e-05
OTU_2625	k__Bacteria; p__Bacteroidota; c__Bacteroidia; o__Bacteroidales; f__Muribaculaceae; g__Muribaculaceae; s__uncultured_bacterium	0	0	0	1.7811e-05
OTU_2626	k__Bacteria; p__Firmicutes; c__Clostridia; o__Lachnospirales; f__Lachnospiraceae; g__Johnsonella; s__uncultured_bacterium	0	0	0	1.7811e-05
OTU_2627	k__Bacteria; p__Actinobacteriota; c__Actinobacteria; o__Propionibacteriales; f__Nocardioidaceae	0	0	0	1.7811e-05
OTU_2628	k__Bacteria; p__Proteobacteria; c__Alphaproteobacteria; o__Sphingomonadales; f__Sphingomonadaceae; g__Sphingoaurantiacus	0	0	0	1.7811e-05
OTU_2629	k__Bacteria; p__Proteobacteria; c__Gammaproteobacteria; o__Xanthomonadales; f__Xanthomonadaceae; g__Arenimonas; s__uncultured_bacterium	0	0	0	1.7811e-05
OTU_2630	k__Bacteria; p__Proteobacteria; c__Alphaproteobacteria; o__Dongiales; f__Dongiaceae; g__Dongia; s__uncultured_bacterium	0	0	0	1.7811e-05
OTU_2631	k__Bacteria; p__Bacteroidota; c__Bacteroidia; o__Chitinophagales; f__Chitinophagaceae; g__uncultured	0	0	0	1.7811e-05
OTU_2632	k__Bacteria; p__Proteobacteria; c__Gammaproteobacteria; o__Burkholderiales; f__Sutterellaceae; g__uncultured; s__uncultured_bacterium	0	0	0	1.7811e-05
OTU_2633	k__Bacteria; p__Bacteroidota; c__Bacteroidia; o__Bacteroidales; f__Muribaculaceae; g__Muribaculaceae; s__uncultured_bacterium	0	0	0	1.7811e-05
OTU_2634	k__Bacteria; p__Acidobacteriota; c__Holophagae; o__Subgroup_7; f__Subgroup_7; g__Subgroup_7; s__uncultured_bacterium	0	0	0	1.7811e-05
OTU_2635	k__Bacteria; p__Firmicutes; c__Clostridia; o__Lachnospirales; f__Lachnospiraceae	0	0	0	1.7811e-05
OTU_2636	k__Bacteria; p__Gemmatimonadota; c__Gemmatimonadetes; o__Gemmatimonadales; f__Gemmatimonadaceae; g__uncultured; s__uncultured_bacterium	0	0	0	1.7811e-05
OTU_2637	k__Bacteria; p__Acidobacteriota; c__Acidobacteriae; o__Bryobacterales; f__Bryobacteraceae; g__Bryobacter; s__uncultured_bacterium	0	0	0	1.7811e-05
OTU_2638	k__Bacteria; p__Actinobacteriota; c__Acidimicrobiia; o__Microtrichales	0	0	0	1.7811e-05
OTU_2639	k__Bacteria; p__Proteobacteria; c__Alphaproteobacteria; o__uncultured; f__uncultured; g__uncultured; s__uncultured_bacterium	0	0	0	1.7811e-05
OTU_2640	k__Bacteria; p__Actinobacteriota; c__Thermoleophilia; o__Solirubrobacterales; f__Solirubrobacteraceae; g__Conexibacter; s__uncultured_bacterium	0	0	0	1.7811e-05
OTU_2641	k__Bacteria; p__Actinobacteriota; c__Actinobacteria; o__Pseudonocardiales; f__Pseudonocardiaceae; g__Pseudonocardia; s__uncultured_bacterium	0	0	0	1.7811e-05
OTU_2642	k__Bacteria; p__Actinobacteriota; c__Acidimicrobiia; o__IMCC26256; f__IMCC26256; g__IMCC26256; s__uncultured_bacterium	0	0	0	1.7811e-05
OTU_2643	k__Bacteria; p__Actinobacteriota; c__Acidimicrobiia; o__IMCC26256; f__IMCC26256; g__IMCC26256; s__uncultured_bacterium	0	0	0	1.7811e-05
OTU_2644	k__Bacteria; p__Proteobacteria; c__Alphaproteobacteria; o__Rhizobiales; f__Rhizobiaceae; g__Allorhizobium-Neorhizobium-Pararhizobium-Rhizobium; s__uncultured_bacterium	0	0	0	1.7811e-05
OTU_2645	k__Bacteria; p__Entotheonellaeota; c__Entotheonellia; o__Entotheonellales; f__Entotheonellaceae; g__Entotheonellaceae; s__uncultured_bacterium	0	0	0	1.7811e-05
OTU_2646	k__Bacteria; p__Bacteroidota; c__Bacteroidia; o__Bacteroidales; f__Prolixibacteraceae	0	0	0	1.7811e-05
OTU_2647	k__Bacteria; p__Proteobacteria; c__Alphaproteobacteria; o__Rhodospirillales; f__uncultured; g__uncultured; s__uncultured_bacterium	0	0	0	1.7811e-05
OTU_2648	k__Bacteria; p__Chloroflexi; c__OLB14; o__OLB14; f__OLB14; g__OLB14	0	0	0	1.7811e-05
OTU_2649	k__Bacteria; p__Myxococcota; c__Polyangia; o__Polyangiales	0	0	0	1.7811e-05
OTU_2650	k__Bacteria; p__Proteobacteria; c__Gammaproteobacteria; o__Diplorickettsiales; f__Diplorickettsiaceae; g__Aquicella; s__uncultured_bacterium	0	0	0	1.7811e-05
OTU_2651	k__Bacteria; p__Fibrobacterota; c__Fibrobacteria; o__Fibrobacterales; f__Fibrobacteraceae; g__possible_genus_04; s__uncultured_bacterium	0	0	0	1.7811e-05
OTU_2652	k__Bacteria; p__Chloroflexi; c__JG30-KF-CM66; o__JG30-KF-CM66; f__JG30-KF-CM66; g__JG30-KF-CM66; s__uncultured_bacterium	0	0	0	1.7811e-05
OTU_2653	k__Bacteria; p__Acidobacteriota; c__Vicinamibacteria; o__Vicinamibacterales; f__Vicinamibacteraceae; g__Vicinamibacteraceae; s__uncultured_bacterium	0	0	0	1.7811e-05
OTU_2654	k__Bacteria; p__Chloroflexi; c__Ktedonobacteria; o__Ktedonobacterales; f__Ktedonobacteraceae; g__FCPS473; s__uncultured_bacterium	0	0	0	1.7811e-05
OTU_2655	k__Bacteria; p__Bacteroidota; c__Bacteroidia; o__Bacteroidales; f__Bacteroidaceae; g__Bacteroides; s__uncultured_bacterium	0	0	0	1.7811e-05
OTU_2656	k__Bacteria; p__Acidobacteriota; c__Acidobacteriae; o__Solibacterales; f__Solibacteraceae; g__Candidatus_Solibacter; s__uncultured_bacterium	0	0	0	1.7811e-05
OTU_2657	k__Bacteria; p__Firmicutes; c__Clostridia; o__Clostridia_UCG-014; f__Clostridia_UCG-014; g__Clostridia_UCG-014; s__uncultured_bacterium	0	0	0	1.7811e-05
OTU_2658	k__Bacteria; p__Actinobacteriota; c__Actinobacteria; o__Frankiales; f__Acidothermaceae; g__Acidothermus	0	0	0	1.7811e-05
OTU_2659	k__Bacteria; p__Acidobacteriota; c__Blastocatellia; o__11-24; f__11-24; g__11-24; s__uncultured_bacterium	0	0	0	1.7811e-05
OTU_2660	k__Bacteria; p__Proteobacteria; c__Gammaproteobacteria; o__Xanthomonadales; f__Xanthomonadaceae; g__Stenotrophomonas; s__Stenotrophomonas_maltophilia	0	0	0	1.7811e-05
OTU_2661	k__Bacteria; p__Proteobacteria; c__Gammaproteobacteria; o__Alteromonadales; f__Pseudoalteromonadaceae; g__Pseudoalteromonas	0	0	0	1.7811e-05
OTU_2662	k__Bacteria; p__Firmicutes; c__Clostridia; o__Lachnospirales; f__Lachnospiraceae; g__Lachnospiraceae_NK4A136_group; s__uncultured_bacterium	0	0	0	1.7811e-05
OTU_2663	k__Bacteria; p__Firmicutes; c__Clostridia; o__Oscillospirales; f__Oscillospiraceae; g__NK4A214_group; s__uncultured_bacterium	0	0	0	1.7811e-05
OTU_2664	k__Bacteria; p__Firmicutes; c__Clostridia; o__Oscillospirales; f__Oscillospiraceae; g__uncultured; s__uncultured_bacterium	0	0	0	1.7811e-05
OTU_2665	k__Bacteria; p__Firmicutes; c__Clostridia; o__Oscillospirales; f__Oscillospiraceae; g__Oscillibacter; s__uncultured_bacterium	0	0	0	1.7811e-05
OTU_2666	k__Bacteria; p__Proteobacteria; c__Alphaproteobacteria; o__Rhizobiales; f__Hyphomicrobiaceae; g__Hyphomicrobium; s__uncultured_bacterium	0	0	0	1.7811e-05
OTU_2667	k__Bacteria; p__Verrucomicrobiota; c__Verrucomicrobiae; o__Chthoniobacterales; f__Xiphinematobacteraceae; g__Candidatus_Xiphinematobacter; s__uncultured_bacterium	0	0	0	1.7811e-05
OTU_2668	k__Bacteria; p__Methylomirabilota; c__Methylomirabilia; o__Rokubacteriales; f__Rokubacteriales; g__Rokubacteriales; s__uncultured_bacterium	0	0	0	1.7811e-05
OTU_2669	k__Bacteria; p__Firmicutes; c__Clostridia; o__Lachnospirales; f__Lachnospiraceae; g__Dorea	0	0	0	1.7811e-05
OTU_2670	k__Bacteria; p__Campilobacterota; c__Campylobacteria; o__Campylobacterales; f__Campylobacteraceae; g__Campylobacter; s__uncultured_bacterium	0	0	0	1.7811e-05
OTU_2671	k__Bacteria; p__Firmicutes; c__Clostridia; o__Lachnospirales; f__Lachnospiraceae; g__[Eubacterium]_ventriosum_group; s__uncultured_bacterium	0	0	0	1.7811e-05
OTU_2672	k__Bacteria; p__Firmicutes; c__Clostridia; o__Oscillospirales; f__Oscillospiraceae; g__UCG-003; s__uncultured_bacterium	0	0	0	1.7811e-05
OTU_2673	k__Bacteria; p__Proteobacteria; c__Alphaproteobacteria; o__Sphingomonadales; f__Sphingomonadaceae	0	0	0	1.7811e-05
OTU_2674	k__Bacteria; p__Firmicutes; c__Clostridia; o__Oscillospirales; f__Oscillospiraceae; g__Flavonifractor	0	0	0	1.7811e-05
OTU_2675	k__Bacteria; p__Proteobacteria; c__Gammaproteobacteria; o__Burkholderiales; f__Burkholderiaceae; g__Burkholderia-Caballeronia-Paraburkholderia	0	0	0	1.7811e-05
OTU_2676	k__Bacteria; p__Firmicutes; c__Clostridia; o__Lachnospirales; f__Lachnospiraceae; g__Lachnospiraceae_NK4A136_group; s__uncultured_bacterium	0	0	0	1.7811e-05
OTU_2839	k__Bacteria; p__Bacteroidota; c__Bacteroidia; o__Chitinophagales; f__Chitinophagaceae; g__uncultured	0	0	0	1.7811e-05
OTU_2840	k__Bacteria; p__Chloroflexi; c__Anaerolineae; o__SBR1031; f__SBR1031; g__SBR1031; s__uncultured_bacterium	0	0	0	1.7811e-05
OTU_2841	k__Bacteria; p__Firmicutes; c__Clostridia; o__Oscillospirales; f__Ruminococcaceae; g__[Eubacterium]_siraeum_group; s__uncultured_bacterium	0	0	0	1.7811e-05
OTU_2842	k__Bacteria; p__Bacteroidota; c__Bacteroidia; o__Bacteroidales; f__Muribaculaceae; g__Muribaculaceae; s__uncultured_bacterium	0	0	0	1.7811e-05
OTU_2843	k__Bacteria; p__Proteobacteria; c__Alphaproteobacteria; o__Micavibrionales; f__Micavibrionaceae; g__uncultured	0	0	0	1.7811e-05
OTU_2844	k__Bacteria; p__Firmicutes; c__Clostridia; o__Lachnospirales; f__Lachnospiraceae; g__Epulopiscium; s__uncultured_bacterium	0	0	0	1.7811e-05
OTU_2845	k__Bacteria; p__Actinobacteriota; c__Actinobacteria; o__Micromonosporales; f__Micromonosporaceae	0	0	0	1.7811e-05
OTU_2846	k__Bacteria; p__Bacteroidota; c__Bacteroidia; o__Chitinophagales; f__Saprospiraceae; g__uncultured	0	0	0	1.7811e-05
OTU_2847	k__Bacteria; p__Bdellovibrionota; c__Bdellovibrionia; o__Bdellovibrionales; f__Bdellovibrionaceae; g__OM27_clade	0	0	0	1.7811e-05
OTU_2848	k__Bacteria; p__Chloroflexi; c__Chloroflexia; o__Chloroflexales; f__Roseiflexaceae; g__uncultured; s__uncultured_bacterium	0	0	0	1.7811e-05
OTU_2849	k__Bacteria; p__Gemmatimonadota; c__S0134_terrestrial_group; o__S0134_terrestrial_group; f__S0134_terrestrial_group; g__S0134_terrestrial_group; s__uncultured_bacterium	0	0	0	1.7811e-05
OTU_2850	k__Bacteria; p__Myxococcota; c__Myxococcia; o__Myxococcales; f__Myxococcaceae; g__P3OB-42; s__uncultured_bacterium	0	0	0	1.7811e-05
OTU_2851	k__Bacteria; p__Proteobacteria; c__Gammaproteobacteria; o__BD72BR169; f__BD72BR169; g__BD72BR169; s__uncultured_bacterium	0	0	0	1.7811e-05
OTU_2852	k__Bacteria; p__Myxococcota; c__Polyangia; o__Polyangiales; f__BIrii41; g__BIrii41	0	0	0	1.7811e-05
OTU_2853	k__Bacteria; p__Chloroflexi; c__Chloroflexia; o__Chloroflexales; f__Roseiflexaceae; g__uncultured; s__uncultured_bacterium	0	0	0	1.7811e-05
OTU_2854	k__Bacteria; p__Myxococcota; c__Polyangia; o__Polyangiales; f__Sandaracinaceae; g__uncultured; s__metagenome	0	0	0	1.7811e-05
OTU_2855	k__Bacteria; p__Proteobacteria; c__Alphaproteobacteria; o__uncultured; f__uncultured; g__uncultured	0	0	0	1.7811e-05
OTU_2856	k__Bacteria; p__Gemmatimonadota; c__Gemmatimonadetes; o__Gemmatimonadales; f__Gemmatimonadaceae; g__uncultured; s__uncultured_bacterium	0	0	0	1.7811e-05
OTU_2857	k__Bacteria; p__Myxococcota; c__Polyangia; o__Polyangiales; f__Sandaracinaceae; g__uncultured; s__uncultured_bacterium	0	0	0	1.7811e-05
OTU_2858	k__Bacteria; p__Proteobacteria; c__Gammaproteobacteria; o__uncultured; f__uncultured; g__uncultured	0	0	0	1.7811e-05
OTU_2859	k__Bacteria; p__Proteobacteria; c__Alphaproteobacteria; o__Caulobacterales; f__Parvularculaceae; g__Amphiplicatus; s__uncultured_bacterium	0	0	0	1.7811e-05
OTU_2860	k__Bacteria; p__Desulfobacterota; c__uncultured; o__uncultured; f__uncultured; g__uncultured	0	0	0	1.7811e-05
OTU_2861	k__Bacteria; p__Myxococcota; c__Polyangia; o__Polyangiales; f__Polyangiaceae	0	0	0	1.7811e-05
OTU_2862	k__Bacteria; p__Proteobacteria; c__Gammaproteobacteria; o__Diplorickettsiales; f__Diplorickettsiaceae; g__Aquicella	0	0	0	1.7811e-05
OTU_2863	k__Bacteria; p__Bacteroidota; c__Bacteroidia; o__Bacteroidales; f__Muribaculaceae; g__Muribaculaceae; s__uncultured_bacterium	0	0	0	1.7811e-05
OTU_2864	k__Bacteria; p__Chloroflexi; c__AD3; o__AD3; f__AD3; g__AD3; s__uncultured_bacterium	0	0	0	1.7811e-05
OTU_2865	k__Bacteria; p__Firmicutes; c__Clostridia; o__Oscillospirales; f__Oscillospiraceae; g__Oscillibacter; s__uncultured_bacterium	0	0	0	1.7811e-05
OTU_2866	k__Bacteria; p__Myxococcota; c__Polyangia; o__Polyangiales; f__BIrii41; g__BIrii41; s__uncultured_bacterium	0	0	0	1.7811e-05
OTU_2867	k__Bacteria; p__Acidobacteriota; c__Vicinamibacteria; o__Vicinamibacterales; f__uncultured; g__uncultured; s__uncultured_Acidobacteria	0	0	0	1.7811e-05
OTU_2868	k__Bacteria; p__Proteobacteria; c__Gammaproteobacteria; o__EPR3968-O8a-Bc78; f__EPR3968-O8a-Bc78; g__EPR3968-O8a-Bc78	0	0	0	1.7811e-05
OTU_2869	k__Bacteria; p__Bacteroidota; c__Bacteroidia; o__Bacteroidales; f__Prevotellaceae; g__Alloprevotella; s__uncultured_bacterium	0	0	0	1.7811e-05
OTU_2870	k__Bacteria; p__Firmicutes; c__Clostridia; o__Christensenellales; f__Christensenellaceae; g__Christensenellaceae_R-7_group; s__uncultured_bacterium	0	0	0	1.7811e-05
OTU_2871	k__Bacteria; p__Firmicutes; c__Clostridia; o__Lachnospirales; f__Lachnospiraceae; g__[Eubacterium]_ruminantium_group; s__uncultured_bacterium	0	0	0	1.7811e-05
OTU_2872	k__Bacteria; p__Acidobacteriota; c__Blastocatellia; o__Blastocatellales; f__Blastocatellaceae; g__JGI_0001001-H03	0	0	0	1.7811e-05
OTU_2873	k__Bacteria; p__Gemmatimonadota; c__Gemmatimonadetes; o__Gemmatimonadales; f__Gemmatimonadaceae; g__Gemmatimonas	0	0	0	1.7811e-05
OTU_2874	k__Bacteria; p__Acidobacteriota; c__Acidobacteriae; o__PAUC26f; f__PAUC26f; g__PAUC26f	0	0	0	1.7811e-05
OTU_2875	k__Bacteria; p__Actinobacteriota; c__Actinobacteria; o__Corynebacteriales; f__Nocardiaceae; g__Rhodococcus	0	0	0	1.7811e-05
OTU_2876	k__Bacteria; p__Proteobacteria; c__Alphaproteobacteria; o__Sphingomonadales; f__Sphingomonadaceae; g__Sphingomonas	0	0	0	1.7811e-05
OTU_2877	k__Bacteria; p__Actinobacteriota; c__Acidimicrobiia; o__IMCC26256; f__IMCC26256; g__IMCC26256	0	0	0	1.7811e-05
OTU_2878	k__Bacteria; p__Gemmatimonadota; c__Gemmatimonadetes; o__Gemmatimonadales; f__Gemmatimonadaceae; g__uncultured; s__uncultured_bacterium	0	0	0	1.7811e-05
OTU_2879	k__Bacteria; p__Fusobacteriota; c__Fusobacteriia; o__Fusobacteriales; f__Leptotrichiaceae; g__Leptotrichia; s__uncultured_bacterium	0	0	0	1.7811e-05
OTU_2880	k__Bacteria; p__Firmicutes; c__Clostridia; o__Lachnospirales; f__Lachnospiraceae; g__Lachnoclostridium	0	0	0	1.7811e-05
OTU_2881	k__Bacteria; p__Nitrospirota; c__Thermodesulfovibrionia; o__uncultured; f__uncultured; g__uncultured; s__uncultured_bacterium	0	0	0	1.7811e-05
OTU_2882	k__Bacteria; p__Firmicutes; c__Desulfotomaculia; o__Desulfotomaculales; f__Desulfotomaculales	0	0	0	1.7811e-05
OTU_2883	k__Bacteria; p__Firmicutes; c__Clostridia; o__Oscillospirales; f__Ruminococcaceae; g__uncultured	0	0	0	1.7811e-05
OTU_2884	k__Bacteria; p__Chloroflexi; c__Ktedonobacteria; o__Ktedonobacterales; f__JG30-KF-AS9; g__JG30-KF-AS9; s__uncultured_bacterium	0	0	0	1.7811e-05
OTU_2885	k__Bacteria; p__Firmicutes; c__Clostridia; o__Oscillospirales; f__[Eubacterium]_coprostanoligenes_group; g__[Eubacterium]_coprostanoligenes_group; s__uncultured_bacterium	0	0	0	1.7811e-05
OTU_2886	k__Bacteria; p__Acidobacteriota; c__Vicinamibacteria; o__Vicinamibacterales; f__Vicinamibacteraceae	0	0	0	1.7811e-05
OTU_2887	k__Bacteria; p__Elusimicrobiota; c__Elusimicrobia; o__Lineage_IV; f__Lineage_IV; g__Lineage_IV	0	0	0	1.7811e-05
OTU_2888	k__Bacteria; p__Verrucomicrobiota; c__Verrucomicrobiae; o__Chthoniobacterales; f__Chthoniobacteraceae; g__Chthoniobacter; s__uncultured_bacterium	0	0	0	1.7811e-05
OTU_2889	k__Bacteria; p__Actinobacteriota; c__Thermoleophilia; o__Solirubrobacterales; f__67-14; g__67-14; s__uncultured_bacterium	0	0	0	1.7811e-05
OTU_2890	k__Bacteria; p__Proteobacteria; c__Alphaproteobacteria; o__Rhizobiales; f__Pleomorphomonadaceae; g__Chthonobacter	0	0	0	1.7811e-05
OTU_2891	k__Bacteria; p__Firmicutes; c__Clostridia; o__Peptostreptococcales-Tissierellales; f__Peptostreptococcaceae; g__Peptoclostridium; s__Peptoclostridium_acidaminophilum	0	0	0	1.7811e-05
OTU_2892	k__Bacteria; p__Proteobacteria; c__Alphaproteobacteria; o__Rhizobiales; f__Rhizobiales_Incertae_Sedis; g__Bauldia; s__uncultured_bacterium	0	0	0	1.7811e-05
OTU_2893	k__Bacteria; p__Proteobacteria; c__Gammaproteobacteria; o__Diplorickettsiales; f__Diplorickettsiaceae; g__uncultured; s__uncultured_bacterium	0	0	0	1.7811e-05
OTU_2894	k__Bacteria; p__Nitrospirota; c__Thermodesulfovibrionia; o__uncultured; f__uncultured; g__uncultured; s__uncultured_bacterium	0	0	0	1.7811e-05
OTU_2895	k__Bacteria; p__Proteobacteria; c__Alphaproteobacteria; o__Rhizobiales; f__Hyphomicrobiaceae; g__Hyphomicrobium; s__uncultured_bacterium	0	0	0	1.7811e-05
OTU_2896	k__Bacteria; p__Proteobacteria; c__Gammaproteobacteria; o__Alteromonadales; f__Pseudoalteromonadaceae; g__Pseudoalteromonas; s__Pseudoalteromonas_sp.	0	0	0	1.7811e-05
OTU_2897	k__Bacteria; p__Desulfobacterota; c__uncultured; o__uncultured; f__uncultured; g__uncultured; s__uncultured_bacterium	0	0	0	1.7811e-05
OTU_2898	k__Bacteria; p__Acidobacteriota; c__Vicinamibacteria; o__Vicinamibacterales; f__uncultured; g__uncultured	0	0	0	1.7811e-05
OTU_2899	k__Bacteria; p__Actinobacteriota; c__Thermoleophilia; o__Solirubrobacterales; f__Solirubrobacteraceae; g__uncultured	0	0	0	1.7811e-05
OTU_2900	k__Bacteria; p__Firmicutes; c__Bacilli; o__Lactobacillales; f__Lactobacillaceae; g__Lactobacillus; s__Lactobacillus_sp.	0	0	0	1.7811e-05
OTU_2901	k__Bacteria; p__Proteobacteria; c__Alphaproteobacteria; o__Rhodospirillales; f__Rhodospirillaceae	0	0	0	1.7811e-05
OTU_2902	k__Bacteria; p__Firmicutes; c__Clostridia; o__Oscillospirales; f__[Eubacterium]_coprostanoligenes_group; g__[Eubacterium]_coprostanoligenes_group; s__uncultured_bacterium	0	0	0	1.7811e-05
OTU_2903	k__Bacteria; p__Proteobacteria; c__Gammaproteobacteria; o__Ectothiorhodospirales; f__Ectothiorhodospiraceae; g__uncultured	0	0	0	1.7811e-05
OTU_2904	k__Bacteria; p__Bacteroidota; c__Bacteroidia; o__Bacteroidales; f__Prevotellaceae; g__Prevotellaceae_UCG-001	0	0	0	1.7811e-05
OTU_2905	k__Bacteria; p__Firmicutes; c__Clostridia; o__Oscillospirales; f__Oscillospiraceae; g__NK4A214_group; s__uncultured_bacterium	0	0	0	1.7811e-05
OTU_2906	k__Bacteria; p__Firmicutes; c__Clostridia; o__Lachnospirales; f__Lachnospiraceae; g__uncultured	0	0	0	1.7811e-05
OTU_2907	k__Bacteria; p__Proteobacteria; c__Alphaproteobacteria; o__Elsterales; f__uncultured; g__uncultured	0	0	0	1.7811e-05
OTU_2908	k__Bacteria; p__Proteobacteria; c__Gammaproteobacteria; o__Burkholderiales; f__Nitrosomonadaceae; g__mle1-7; s__uncultured_bacterium	0	0	0	1.7811e-05
OTU_2909	k__Bacteria; p__Bacteroidota; c__Bacteroidia; o__Bacteroidales; f__Prevotellaceae; g__Prevotellaceae_NK3B31_group; s__uncultured_bacterium	0	0	0	1.7811e-05
OTU_2910	k__Bacteria; p__Bacteroidota; c__Bacteroidia; o__Bacteroidales; f__Muribaculaceae; g__Muribaculaceae; s__uncultured_bacterium	0	0	0	1.7811e-05
OTU_2911	k__Bacteria; p__Acidobacteriota; c__Blastocatellia; o__Pyrinomonadales; f__Pyrinomonadaceae; g__RB41	0	0	0	1.7811e-05
OTU_2912	k__Bacteria; p__Actinobacteriota; c__Acidimicrobiia; o__Microtrichales; f__Iamiaceae; g__Iamia	0	0	0	1.7811e-05
OTU_2913	k__Bacteria; p__Actinobacteriota; c__Actinobacteria; o__Corynebacteriales; f__Mycobacteriaceae; g__Mycobacterium	0	0	0	1.7811e-05
OTU_2914	k__Bacteria; p__Actinobacteriota; c__Acidimicrobiia; o__IMCC26256; f__IMCC26256; g__IMCC26256; s__uncultured_bacterium	0	0	0	1.7811e-05
OTU_2915	k__Bacteria; p__Acidobacteriota; c__Acidobacteriae; o__Bryobacterales; f__Bryobacteraceae; g__Bryobacter; s__uncultured_bacterium	0	0	0	1.7811e-05
OTU_2916	k__Bacteria; p__Proteobacteria; c__Alphaproteobacteria; o__Caulobacterales; f__Caulobacteraceae; g__Phenylobacterium	0	0	0	1.7811e-05
OTU_2917	k__Bacteria; p__Firmicutes; c__Clostridia; o__Lachnospirales; f__Lachnospiraceae; g__Oribacterium; s__uncultured_bacterium	0	0	0	1.7811e-05
OTU_2918	k__Bacteria; p__Proteobacteria; c__Gammaproteobacteria; o__Burkholderiales; f__Comamonadaceae; g__Aquabacterium	0	0	0	1.7811e-05
OTU_2919	k__Bacteria; p__Proteobacteria; c__Gammaproteobacteria; o__Pseudomonadales; f__Moraxellaceae; g__Acinetobacter	0	0	0	1.7811e-05
OTU_2920	k__Bacteria; p__Actinobacteriota; c__Acidimicrobiia; o__Actinomarinales; f__uncultured; g__uncultured; s__uncultured_bacterium	0	0	0	1.7811e-05
OTU_2921	k__Bacteria; p__Firmicutes; c__Clostridia; o__Lachnospirales; f__Lachnospiraceae; g__Lachnospiraceae_NK4A136_group; s__uncultured_bacterium	0	0	0	1.7811e-05
OTU_2922	k__Bacteria; p__Firmicutes; c__Clostridia; o__Lachnospirales; f__Lachnospiraceae; g__[Eubacterium]_xylanophilum_group; s__uncultured_bacterium	0	0	0	1.7811e-05
OTU_2923	k__Bacteria; p__Firmicutes; c__Clostridia; o__Oscillospirales; f__Ruminococcaceae; g__Caproiciproducens; s__uncultured_bacterium	0	0	0	1.7811e-05
OTU_2924	k__Bacteria; p__Methylomirabilota; c__Methylomirabilia; o__Rokubacteriales; f__Rokubacteriales; g__Rokubacteriales; s__uncultured_bacterium	0	0	0	1.7811e-05
OTU_2925	k__Bacteria; p__Patescibacteria; c__Saccharimonadia; o__Saccharimonadales; f__Saccharimonadales; g__Saccharimonadales; s__uncultured_bacterium	0	0	0	1.7811e-05
OTU_2926	k__Bacteria; p__Bacteroidota; c__Bacteroidia; o__Bacteroidales; f__Muribaculaceae; g__Muribaculaceae; s__uncultured_bacterium	0	0	0	1.7811e-05
OTU_2927	k__Bacteria; p__Actinobacteriota; c__MB-A2-108; o__MB-A2-108; f__MB-A2-108; g__MB-A2-108; s__uncultured_bacterium	0	0	0	1.7811e-05
OTU_2928	k__Bacteria; p__Chloroflexi; c__TK10; o__TK10; f__TK10; g__TK10; s__uncultured_bacterium	0	0	0	1.7811e-05
OTU_2929	k__Bacteria; p__Proteobacteria; c__Gammaproteobacteria; o__Steroidobacterales; f__Woeseiaceae; g__Woeseia; s__uncultured_bacterium	0	0	0	1.7811e-05
OTU_2930	k__Bacteria; p__Proteobacteria; c__Alphaproteobacteria; o__uncultured; f__uncultured; g__uncultured; s__uncultured_bacterium	0	0	0	1.7811e-05
OTU_2931	k__Bacteria; p__Bacteroidota; c__Bacteroidia; o__Flavobacteriales; f__Crocinitomicaceae; g__Crocinitomix	0	0	0	1.7811e-05
OTU_2932	k__Bacteria; p__Firmicutes; c__Clostridia; o__Lachnospirales; f__Lachnospiraceae; g__Blautia	0	0	0	1.7811e-05
OTU_2933	k__Bacteria; p__Actinobacteriota; c__Actinobacteria; o__Corynebacteriales; f__Dietziaceae; g__Dietzia	0	0	0	1.7811e-05
OTU_2934	k__Bacteria; p__Proteobacteria; c__Gammaproteobacteria; o__Diplorickettsiales; f__Diplorickettsiaceae; g__Aquicella; s__uncultured_bacterium	0	0	0	1.7811e-05
OTU_2935	k__Bacteria; p__MBNT15; c__MBNT15; o__MBNT15; f__MBNT15; g__MBNT15	0	0	0	1.7811e-05
OTU_2936	k__Bacteria; p__Proteobacteria; c__Alphaproteobacteria; o__Defluviicoccales; f__Defluviicoccaceae; g__Defluviicoccus; s__uncultured_bacterium	0	0	0	1.7811e-05
OTU_2937	k__Bacteria; p__Myxococcota; c__Polyangia; o__Polyangiales; f__Phaselicystidaceae; g__Phaselicystis; s__uncultured_bacterium	0	0	0	1.7811e-05
OTU_2938	k__Bacteria; p__Actinobacteriota; c__Thermoleophilia; o__Solirubrobacterales; f__Solirubrobacteraceae; g__Conexibacter	0	0	0	1.7811e-05
OTU_2939	k__Bacteria; p__Acidobacteriota; c__Vicinamibacteria; o__Vicinamibacterales; f__uncultured; g__uncultured; s__uncultured_Acidobacteria	0	0	0	1.7811e-05
OTU_2940	k__Bacteria; p__Chloroflexi; c__Ktedonobacteria; o__Ktedonobacterales; f__Ktedonobacteraceae; g__JG30a-KF-32	0	0	0	1.7811e-05
OTU_2941	k__Bacteria; p__Acidobacteriota; c__Acidobacteriae; o__Bryobacterales; f__Bryobacteraceae; g__Bryobacter; s__uncultured_bacterium	0	0	0	1.7811e-05
OTU_2942	k__Bacteria; p__Proteobacteria; c__Gammaproteobacteria; o__Xanthomonadales; f__Rhodanobacteraceae; g__Tahibacter; s__uncultured_bacterium	0	0	0	1.7811e-05
OTU_2943	k__Bacteria; p__Proteobacteria; c__Alphaproteobacteria; o__Azospirillales; f__Inquilinaceae; g__Inquilinus	0	0	0	1.7811e-05
OTU_2944	k__Bacteria; p__Proteobacteria; c__Alphaproteobacteria; o__Rhodobacterales; f__Rhodobacteraceae	0	0	0	1.7811e-05
OTU_2945	k__Bacteria; p__Bacteroidota; c__Bacteroidia; o__Bacteroidales; f__Muribaculaceae; g__Muribaculaceae; s__uncultured_bacterium	0	0	0	1.7811e-05
OTU_2946	k__Bacteria; p__Chloroflexi; c__Ktedonobacteria; o__Ktedonobacterales; f__JG30-KF-AS9; g__JG30-KF-AS9; s__uncultured_bacterium	0	0	0	1.7811e-05
OTU_2947	k__Bacteria; p__Firmicutes; c__Clostridia; o__Lachnospirales; f__Lachnospiraceae; g__Lachnospiraceae_ND3007_group; s__uncultured_bacterium	0	0	0	1.7811e-05
OTU_2948	k__Bacteria; p__Actinobacteriota; c__Actinobacteria; o__Micromonosporales; f__Micromonosporaceae; g__Longispora	0	0	0	1.7811e-05
OTU_2949	k__Bacteria; p__Firmicutes; c__Clostridia; o__Oscillospirales; f__Oscillospiraceae; g__uncultured; s__uncultured_bacterium	0	0	0	1.7811e-05
OTU_2950	k__Bacteria; p__Actinobacteriota; c__Actinobacteria; o__Propionibacteriales; f__Propionibacteriaceae; g__Tessaracoccus	0	0	0	1.7811e-05
OTU_2951	k__Bacteria; p__Acidobacteriota; c__Acidobacteriae; o__Bryobacterales; f__Bryobacteraceae; g__Bryobacter	0	0	0	1.7811e-05
OTU_2952	k__Bacteria; p__Acidobacteriota; c__Blastocatellia; o__Blastocatellales; f__Blastocatellaceae; g__JGI_0001001-H03	0	0	0	1.7811e-05
OTU_2953	k__Bacteria; p__Acidobacteriota; c__Vicinamibacteria; o__Vicinamibacterales; f__uncultured; g__uncultured	0	0	0	1.7811e-05
OTU_2954	k__Bacteria; p__Proteobacteria; c__Gammaproteobacteria; o__Aeromonadales; f__Aeromonadaceae; g__Zobellella; s__Zobellella_denitrificans	0	0	0	1.7811e-05
OTU_2955	k__Bacteria; p__Proteobacteria; c__Alphaproteobacteria; o__Sphingomonadales; f__Sphingomonadaceae	0	0	0	1.7811e-05
OTU_2956	k__Bacteria; p__Actinobacteriota; c__Actinobacteria; o__Frankiales; f__Geodermatophilaceae; g__Blastococcus; s__uncultured_bacterium	0	0	0	1.7811e-05
OTU_2957	k__Bacteria; p__Myxococcota; c__Polyangia; o__Polyangiales; f__BIrii41; g__BIrii41	0	0	0	1.7811e-05
OTU_2958	k__Bacteria; p__Proteobacteria; c__Gammaproteobacteria; o__Enterobacterales; f__Morganellaceae; g__Providencia	0	0	0	1.7811e-05
OTU_2959	k__Bacteria; p__Proteobacteria; c__Gammaproteobacteria; o__Xanthomonadales; f__Xanthomonadaceae; g__Pseudoxanthomonas	0	0	0	1.7811e-05
OTU_2960	k__Bacteria; p__Firmicutes; c__Clostridia; o__Lachnospirales; f__Lachnospiraceae	0	0	0	1.7811e-05
OTU_2961	k__Bacteria; p__Bacteroidota; c__Bacteroidia; o__Bacteroidales; f__Muribaculaceae; g__Muribaculaceae; s__uncultured_bacterium	0	0	0	1.7811e-05
OTU_2962	k__Bacteria; p__Firmicutes; c__Clostridia; o__Lachnospirales; f__Lachnospiraceae; g__Lachnospiraceae_NK4A136_group; s__uncultured_bacterium	0	0	0	1.7811e-05
OTU_2963	k__Bacteria; p__Proteobacteria; c__Gammaproteobacteria; o__Burkholderiales; f__Nitrosomonadaceae; g__MND1; s__uncultured_bacterium	0	0	0	1.7811e-05
OTU_2964	k__Bacteria; p__Proteobacteria; c__Gammaproteobacteria; o__Burkholderiales; f__Comamonadaceae; g__Hydrogenophaga	0	0	0	1.7811e-05
OTU_2965	k__Bacteria; p__Firmicutes; c__Clostridia; o__Lachnospirales; f__Lachnospiraceae; g__Lachnospiraceae_NK4A136_group; s__uncultured_bacterium	0	0	0	1.7811e-05
OTU_2966	k__Bacteria; p__Proteobacteria; c__Gammaproteobacteria; o__Steroidobacterales; f__Woeseiaceae; g__Woeseia	0	0	0	1.7811e-05
OTU_2967	k__Bacteria; p__Bacteroidota; c__Bacteroidia; o__Chitinophagales; f__Chitinophagaceae; g__Terrimonas; s__uncultured_bacterium	0	0	0	1.7811e-05
OTU_2968	k__Bacteria; p__Acidobacteriota; c__Acidobacteriae; o__Acidobacteriales; f__uncultured; g__uncultured	0	0	0	1.7811e-05
OTU_2969	k__Bacteria; p__Proteobacteria; c__Gammaproteobacteria; o__Gammaproteobacteria_Incertae_Sedis; f__Unknown_Family; g__Acidibacter	0	0	0	1.7811e-05
OTU_2970	k__Bacteria; p__Firmicutes; c__Clostridia; o__Peptostreptococcales-Tissierellales; f__Anaerovoracaceae; g__Family_XIII_AD3011_group; s__uncultured_bacterium	0	0	0	1.7811e-05
OTU_2971	k__Bacteria; p__Nitrospirota; c__Nitrospiria; o__Nitrospirales; f__Nitrospiraceae; g__Nitrospira; s__uncultured_bacterium	0	0	0	1.7811e-05
OTU_2972	k__Bacteria; p__Dependentiae; c__Babeliae; o__Babeliales; f__Vermiphilaceae; g__Vermiphilaceae; s__uncultured_bacterium	0	0	0	1.7811e-05
OTU_2973	k__Bacteria; p__Acidobacteriota; c__Subgroup_22; o__Subgroup_22; f__Subgroup_22; g__Subgroup_22; s__uncultured_bacterium	0	0	0	1.7811e-05
OTU_2974	k__Bacteria; p__Bdellovibrionota; c__Oligoflexia; o__0319-6G20; f__0319-6G20; g__0319-6G20; s__uncultured_bacterium	0	0	0	1.7811e-05
OTU_2975	k__Bacteria; p__Firmicutes; c__Bacilli; o__RF39; f__RF39; g__RF39; s__uncultured_bacterium	0	0	0	1.7811e-05
OTU_2976	k__Bacteria; p__Chloroflexi; c__Chloroflexia; o__Thermomicrobiales; f__AKYG1722; g__AKYG1722	0	0	0	1.7811e-05
OTU_2977	k__Bacteria; p__Acidobacteriota; c__Blastocatellia; o__11-24; f__11-24; g__11-24	0	0	0	1.7811e-05
OTU_2978	k__Bacteria; p__Patescibacteria; c__Saccharimonadia; o__Saccharimonadales; f__Saccharimonadales; g__Saccharimonadales; s__uncultured_bacterium	0	0	0	1.7811e-05
OTU_2979	k__Bacteria; p__Bacteroidota; c__Bacteroidia; o__Flavobacteriales; f__Weeksellaceae; g__Bergeyella; s__uncultured_bacterium	0	0	0	1.7811e-05
OTU_2980	k__Bacteria; p__Acidobacteriota; c__Holophagae; o__Subgroup_7; f__Subgroup_7; g__Subgroup_7; s__uncultured_bacterium	0	0	0	1.7811e-05
OTU_2981	k__Bacteria; p__Bacteroidota; c__Bacteroidia; o__Bacteroidales; f__Muribaculaceae; g__Muribaculaceae; s__uncultured_bacterium	0	0	0	1.7811e-05
OTU_2982	k__Bacteria; p__Proteobacteria; c__Gammaproteobacteria; o__PLTA13; f__PLTA13; g__PLTA13; s__uncultured_bacterium	0	0	0	1.7811e-05
OTU_2983	k__Bacteria; p__Chloroflexi; c__Ktedonobacteria; o__Ktedonobacterales; f__Ktedonobacteraceae; g__G12-WMSP1; s__uncultured_bacterium	0	0	0	1.7811e-05
OTU_2984	k__Bacteria; p__Chloroflexi; c__JG30-KF-CM66; o__JG30-KF-CM66; f__JG30-KF-CM66; g__JG30-KF-CM66; s__uncultured_bacterium	0	0	0	1.7811e-05
OTU_2985	k__Bacteria; p__Proteobacteria; c__Gammaproteobacteria; o__Oceanospirillales; f__Pseudohongiellaceae; g__BIyi10	0	0	0	1.7811e-05
OTU_2986	k__Bacteria; p__Actinobacteriota; c__Acidimicrobiia; o__Microtrichales; f__uncultured; g__uncultured; s__uncultured_bacterium	0	0	0	1.7811e-05
OTU_2987	k__Bacteria; p__Firmicutes; c__Clostridia; o__Lachnospirales; f__Lachnospiraceae; g__Tyzzerella; s__uncultured_bacterium	0	0	0	1.7811e-05
OTU_2988	k__Bacteria; p__Myxococcota; c__Polyangia; o__Polyangiales; f__BIrii41; g__BIrii41; s__uncultured_bacterium	0	0	0	1.7811e-05
OTU_2989	k__Bacteria; p__Proteobacteria; c__Alphaproteobacteria; o__Caulobacterales; f__Hyphomonadaceae; g__Hirschia; s__uncultured_bacterium	0	0	0	1.7811e-05
OTU_2990	k__Bacteria; p__Actinobacteriota; c__Acidimicrobiia; o__IMCC26256; f__IMCC26256; g__IMCC26256; s__uncultured_bacterium	0	0	0	1.7811e-05
OTU_2991	k__Bacteria; p__Firmicutes; c__Clostridia; o__Lachnospirales; f__Lachnospiraceae; g__Stomatobaculum	0	0	0	1.7811e-05
OTU_2992	k__Bacteria; p__Proteobacteria; c__Gammaproteobacteria; o__Vibrionales; f__Vibrionaceae; g__Enterovibrio	0	0	0	1.7811e-05
OTU_2993	k__Bacteria; p__Proteobacteria; c__Gammaproteobacteria; o__Burkholderiales; f__Comamonadaceae; g__Comamonas	0	0	0	1.7811e-05
OTU_2994	k__Bacteria; p__Acidobacteriota; c__Acidobacteriae; o__Acidobacteriales; f__uncultured; g__uncultured; s__uncultured_bacterium	0	0	0	1.7811e-05
OTU_2995	k__Bacteria; p__Proteobacteria; c__Alphaproteobacteria; o__Rhizobiales; f__Xanthobacteraceae; g__uncultured; s__uncultured_bacterium	0	0	0	1.7811e-05
OTU_2996	k__Bacteria; p__Acidobacteriota; c__Acidobacteriae; o__Subgroup_2; f__Subgroup_2; g__Subgroup_2; s__uncultured_bacterium	0	0	0	1.7811e-05
OTU_2997	k__Bacteria; p__Acidobacteriota; c__Acidobacteriae; o__Bryobacterales; f__Bryobacteraceae; g__Bryobacter; s__uncultured_Acidobacteria	0	0	0	1.7811e-05
OTU_2998	k__Bacteria; p__Firmicutes; c__Clostridia; o__Lachnospirales; f__Lachnospiraceae; g__Lachnoclostridium; s__uncultured_organism	0	0	0	1.7811e-05
OTU_2999	k__Bacteria; p__Proteobacteria; c__Alphaproteobacteria; o__Rhizobiales; f__Rhizobiales_Incertae_Sedis; g__uncultured; s__uncultured_bacterium	0	0	0	1.7811e-05
OTU_3220	k__Bacteria; p__Bacteroidota; c__Bacteroidia; o__Cytophagales; f__Microscillaceae; g__Ohtaekwangia	0	0	0	1.7811e-05
OTU_3221	k__Bacteria; p__Proteobacteria; c__Gammaproteobacteria; o__Burkholderiales	0	0	0	1.7811e-05
OTU_3222	k__Bacteria; p__Planctomycetota; c__Planctomycetes; o__Planctomycetales; f__uncultured; g__uncultured; s__uncultured_bacterium	0	0	0	1.7811e-05
OTU_3223	k__Bacteria; p__Chloroflexi; c__Anaerolineae; o__SJA-15; f__SJA-15; g__SJA-15; s__uncultured_bacterium	0	0	0	1.7811e-05
OTU_3224	k__Bacteria; p__Nitrospirota; c__Thermodesulfovibrionia; o__uncultured; f__uncultured; g__uncultured; s__uncultured_bacterium	0	0	0	1.7811e-05
OTU_3225	k__Bacteria; p__Chloroflexi; c__Ktedonobacteria; o__Ktedonobacterales; f__Ktedonobacteraceae; g__uncultured; s__uncultured_bacterium	0	0	0	1.7811e-05
OTU_3226	k__Bacteria; p__Verrucomicrobiota; c__Verrucomicrobiae; o__Pedosphaerales; f__Pedosphaeraceae; g__uncultured	0	0	0	1.7811e-05
OTU_3227	k__Bacteria; p__Latescibacterota; c__Latescibacterota; o__Latescibacterota; f__Latescibacterota; g__Latescibacterota; s__uncultured_bacterium	0	0	0	1.7811e-05
OTU_3228	k__Bacteria; p__Myxococcota; c__Polyangia; o__mle1-27; f__mle1-27; g__mle1-27; s__uncultured_bacterium	0	0	0	1.7811e-05
OTU_3229	k__Bacteria; p__Actinobacteriota; c__Coriobacteriia; o__Coriobacteriales; f__Eggerthellaceae; g__Enterorhabdus; s__uncultured_bacterium	0	0	0	1.7811e-05
OTU_3230	k__Bacteria; p__Acidobacteriota; c__FFCH5909; o__FFCH5909; f__FFCH5909; g__FFCH5909; s__uncultured_bacterium	0	0	0	1.7811e-05
OTU_3231	k__Bacteria; p__Proteobacteria; c__Gammaproteobacteria; o__Diplorickettsiales; f__Diplorickettsiaceae; g__uncultured	0	0	0	1.7811e-05
OTU_3232	k__Bacteria; p__Chloroflexi; c__Ktedonobacteria; o__Ktedonobacterales; f__Ktedonobacteraceae; g__BacC-u-018	0	0	0	1.7811e-05
OTU_3233	k__Bacteria; p__Proteobacteria; c__Alphaproteobacteria; o__Tistrellales; f__Geminicoccaceae; g__Candidatus_Alysiosphaera; s__uncultured_bacterium	0	0	0	1.7811e-05
OTU_3234	k__Bacteria; p__Firmicutes; c__Clostridia; o__Peptostreptococcales-Tissierellales; f__Peptostreptococcales-Tissierellales; g__W5053; s__uncultured_bacterium	0	0	0	1.7811e-05
OTU_3235	k__Bacteria; p__Myxococcota; c__bacteriap25; o__bacteriap25; f__bacteriap25; g__bacteriap25; s__uncultured_bacterium	0	0	0	1.7811e-05
OTU_3236	k__Bacteria; p__Bacteroidota; c__Bacteroidia; o__Bacteroidales; f__Muribaculaceae; g__Muribaculaceae; s__uncultured_bacterium	0	0	0	1.7811e-05
OTU_3237	k__Bacteria; p__Proteobacteria; c__Gammaproteobacteria; o__Burkholderiales; f__Sutterellaceae; g__Sutterella	0	0	0	1.7811e-05
OTU_3238	k__Bacteria; p__Acidobacteriota; c__Thermoanaerobaculia; o__Thermoanaerobaculales; f__Thermoanaerobaculaceae; g__Subgroup_10	0	0	0	1.7811e-05
OTU_3239	k__Bacteria; p__Proteobacteria; c__Alphaproteobacteria	0	0	0	1.7811e-05
OTU_3240	k__Bacteria; p__Myxococcota; c__Polyangia; o__Haliangiales; f__Haliangiaceae; g__Haliangium; s__uncultured_bacterium	0	0	0	1.7811e-05
OTU_3241	k__Bacteria; p__Firmicutes; c__Clostridia; o__Oscillospirales; f__Ruminococcaceae; g__UBA1819	0	0	0	1.7811e-05
OTU_3242	k__Bacteria; p__Proteobacteria; c__Gammaproteobacteria; o__Diplorickettsiales; f__Diplorickettsiaceae; g__uncultured; s__uncultured_bacterium	0	0	0	1.7811e-05
OTU_3243	k__Bacteria; p__Proteobacteria; c__Alphaproteobacteria; o__Puniceispirillales; f__Puniceispirillales_Incertae_Sedis; g__Constrictibacter; s__uncultured_bacterium	0	0	0	1.7811e-05
OTU_3244	k__Bacteria; p__Acidobacteriota; c__Vicinamibacteria; o__Vicinamibacterales; f__uncultured; g__uncultured; s__uncultured_Acidobacteria	0	0	0	1.7811e-05
OTU_3245	k__Bacteria; p__Proteobacteria; c__Alphaproteobacteria; o__Acetobacterales; f__Acetobacteraceae	0	0	0	1.7811e-05
OTU_3246	k__Bacteria; p__Firmicutes; c__Clostridia; o__Clostridia_UCG-014; f__Clostridia_UCG-014; g__Clostridia_UCG-014; s__uncultured_bacterium	0	0	0	1.7811e-05
OTU_3247	k__Bacteria; p__Myxococcota; c__Polyangia; o__Nannocystales; f__Nannocystaceae; g__Nannocystis	0	0	0	1.7811e-05
OTU_3248	k__Bacteria; p__Actinobacteriota; c__Actinobacteria; o__Micromonosporales; f__Micromonosporaceae	0	0	0	1.7811e-05
OTU_3249	k__Bacteria; p__Actinobacteriota; c__Actinobacteria; o__Streptosporangiales; f__Thermomonosporaceae; g__Actinomadura; s__uncultured_bacterium	0	0	0	1.7811e-05
OTU_3250	k__Bacteria; p__Proteobacteria; c__Gammaproteobacteria; o__Xanthomonadales; f__Rhodanobacteraceae; g__Rhodanobacter	0	0	0	1.7811e-05
OTU_3251	k__Bacteria; p__Bacteroidota; c__Bacteroidia; o__Bacteroidales; f__Prevotellaceae; g__Prevotella; s__uncultured_bacterium	0	0	0	1.7811e-05
OTU_3252	k__Bacteria; p__Acidobacteriota; c__Holophagae; o__Subgroup_7; f__Subgroup_7; g__Subgroup_7; s__uncultured_bacterium	0	0	0	1.7811e-05
OTU_3253	k__Bacteria; p__Bdellovibrionota; c__Bdellovibrionia; o__Bdellovibrionales; f__Bdellovibrionaceae; g__OM27_clade; s__uncultured_bacterium	0	0	0	1.7811e-05
OTU_3254	k__Bacteria; p__Firmicutes; c__Clostridia; o__Oscillospirales; f__Oscillospiraceae; g__Colidextribacter; s__uncultured_bacterium	0	0	0	1.7811e-05
OTU_3255	k__Bacteria; p__Gemmatimonadota; c__Gemmatimonadetes; o__Gemmatimonadales; f__Gemmatimonadaceae; g__Gemmatimonas; s__uncultured_bacterium	0	0	0	1.7811e-05
OTU_3256	k__Bacteria; p__Acidobacteriota; c__Acidobacteriae; o__Bryobacterales; f__Bryobacteraceae; g__Bryobacter	0	0	0	1.7811e-05
OTU_3257	k__Bacteria; p__Bacteroidota; c__Bacteroidia; o__Bacteroidales; f__Muribaculaceae; g__Muribaculaceae; s__uncultured_bacterium	0	0	0	1.7811e-05
OTU_3258	k__Bacteria; p__Chloroflexi; c__Chloroflexia; o__Thermomicrobiales; f__JG30-KF-CM45; g__JG30-KF-CM45	0	0	0	1.7811e-05
OTU_3259	k__Bacteria; p__Proteobacteria; c__Alphaproteobacteria; o__Rhizobiales; f__Beijerinckiaceae	0	0	0	1.7811e-05
OTU_3260	k__Bacteria; p__Gemmatimonadota; c__Gemmatimonadetes; o__Gemmatimonadales; f__Gemmatimonadaceae; g__Gemmatimonas; s__uncultured_bacterium	0	0	0	1.7811e-05
OTU_3261	k__Bacteria; p__Proteobacteria; c__Alphaproteobacteria; o__Rhizobiales; f__Beijerinckiaceae; g__Bosea; s__Bosea_sp.	0	0	0	1.7811e-05
OTU_3262	k__Bacteria; p__Proteobacteria; c__Gammaproteobacteria; o__Xanthomonadales; f__Xanthomonadaceae; g__Luteimonas; s__uncultured_bacterium	0	0	0	1.7811e-05
OTU_3263	k__Bacteria; p__Actinobacteriota; c__Actinobacteria; o__Corynebacteriales; f__Nocardiaceae; g__Nocardia	0	0	0	1.7811e-05
OTU_3264	k__Bacteria; p__Campilobacterota; c__Campylobacteria; o__Campylobacterales; f__Campylobacteraceae; g__Campylobacter; s__uncultured_bacterium	0	0	0	1.7811e-05
OTU_3265	k__Bacteria; p__Proteobacteria; c__Alphaproteobacteria; o__Elsterales; f__uncultured; g__uncultured; s__uncultured_bacterium	0	0	0	1.7811e-05
OTU_3266	k__Bacteria; p__Actinobacteriota; c__Acidimicrobiia; o__Microtrichales; f__uncultured; g__uncultured; s__uncultured_bacterium	0	0	0	1.7811e-05
OTU_3267	k__Bacteria; p__Chloroflexi; c__KD4-96; o__KD4-96; f__KD4-96; g__KD4-96; s__uncultured_bacterium	0	0	0	1.7811e-05
OTU_3268	k__Bacteria; p__Acidobacteriota; c__Acidobacteriae; o__Subgroup_2; f__Subgroup_2; g__Subgroup_2; s__uncultured_bacterium	0	0	0	1.7811e-05
OTU_3269	k__Bacteria; p__Proteobacteria; c__Alphaproteobacteria; o__Rhizobiales; f__Xanthobacteraceae; g__uncultured; s__uncultured_bacterium	0	0	0	1.7811e-05
OTU_3270	k__Bacteria; p__Bacteroidota; c__Bacteroidia; o__Bacteroidales; f__Rikenellaceae; g__Alistipes	0	0	0	1.7811e-05
OTU_3271	k__Bacteria; p__Bacteroidota; c__Bacteroidia; o__Flavobacteriales; f__Flavobacteriaceae; g__Flavobacterium; s__uncultured_bacterium	0	0	0	1.7811e-05
OTU_3272	k__Bacteria; p__Bacteroidota; c__Bacteroidia; o__Chitinophagales; f__Saprospiraceae; g__Phaeodactylibacter	0	0	0	1.7811e-05
OTU_3273	k__Bacteria; p__SAR324_clade(Marine_group_B); c__SAR324_clade(Marine_group_B); o__SAR324_clade(Marine_group_B); f__SAR324_clade(Marine_group_B); g__SAR324_clade(Marine_group_B); s__uncultured_bacterium	0	0	0	1.7811e-05
OTU_3274	k__Bacteria; p__Bacteroidota; c__Bacteroidia; o__Chitinophagales	0	0	0	1.7811e-05
OTU_3275	k__Bacteria; p__Planctomycetota; c__Planctomycetes; o__Gemmatales; f__Gemmataceae; g__uncultured; s__uncultured_bacterium	0	0	0	1.7811e-05
OTU_3276	k__Bacteria; p__Latescibacterota; c__Latescibacteria; o__Latescibacterales; f__Latescibacteraceae; g__Latescibacteraceae; s__uncultured_bacterium	0	0	0	1.7811e-05
OTU_3277	k__Bacteria; p__Verrucomicrobiota; c__Verrucomicrobiae; o__Chthoniobacterales; f__Xiphinematobacteraceae; g__Candidatus_Xiphinematobacter; s__uncultured_bacterium	0	0	0	1.7811e-05
OTU_3278	k__Bacteria; p__Proteobacteria; c__Gammaproteobacteria; o__Gammaproteobacteria_Incertae_Sedis; f__Unknown_Family; g__Candidatus_Ovatusbacter; s__uncultured_bacterium	0	0	0	1.7811e-05
OTU_3279	k__Bacteria; p__Gemmatimonadota; c__Longimicrobia; o__Longimicrobiales; f__Longimicrobiaceae; g__Longimicrobiaceae; s__uncultured_bacterium	0	0	0	1.7811e-05
OTU_3280	k__Bacteria; p__Chloroflexi; c__Chloroflexia; o__Thermomicrobiales; f__JG30-KF-CM45; g__JG30-KF-CM45; s__uncultured_bacterium	0	0	0	1.7811e-05
OTU_3281	k__Bacteria; p__Proteobacteria; c__Alphaproteobacteria; o__Tistrellales; f__Geminicoccaceae; g__Candidatus_Alysiosphaera; s__uncultured_bacterium	0	0	0	1.7811e-05
OTU_3282	k__Bacteria; p__Bacteroidota; c__Bacteroidia; o__Bacteroidales; f__Bacteroidetes_vadinHA17; g__Bacteroidetes_vadinHA17; s__uncultured_bacterium	0	0	0	1.7811e-05
OTU_3283	k__Bacteria; p__Myxococcota; c__Polyangia; o__Polyangiales; f__Sandaracinaceae; g__uncultured	0	0	0	1.7811e-05
OTU_3284	k__Bacteria; p__Acidobacteriota; c__Vicinamibacteria; o__Vicinamibacterales; f__uncultured; g__uncultured	0	0	0	1.7811e-05
OTU_3285	k__Bacteria; p__Firmicutes; c__Clostridia; o__Oscillospirales; f__Oscillospiraceae; g__UCG-005; s__uncultured_bacterium	0	0	0	1.7811e-05
OTU_3286	k__Bacteria; p__Acidobacteriota; c__Vicinamibacteria; o__Subgroup_17; f__Subgroup_17; g__Subgroup_17	0	0	0	1.7811e-05
OTU_3287	k__Bacteria; p__Proteobacteria; c__Alphaproteobacteria; o__Defluviicoccales; f__Defluviicoccaceae; g__Defluviicoccus	0	0	0	1.7811e-05
OTU_3288	k__Bacteria; p__Proteobacteria; c__Alphaproteobacteria; o__Caulobacterales; f__Hyphomonadaceae; g__SWB02; s__uncultured_bacterium	0	0	0	1.7811e-05
OTU_3289	k__Bacteria; p__Actinobacteriota; c__Acidimicrobiia; o__uncultured; f__uncultured; g__uncultured	0	0	0	1.7811e-05
OTU_3290	k__Bacteria; p__Actinobacteriota; c__Actinobacteria; o__Propionibacteriales; f__Nocardioidaceae; g__Nocardioides	0	0	0	1.7811e-05
OTU_3291	k__Bacteria; p__Acidobacteriota; c__Acidobacteriae; o__Acidobacteriales; f__Acidobacteriaceae_(Subgroup_1); g__Granulicella; s__uncultured_bacterium	0	0	0	1.7811e-05
OTU_3292	k__Bacteria; p__Firmicutes; c__Clostridia; o__Oscillospirales; f__Ruminococcaceae; g__Ruminococcus	0	0	0	1.7811e-05
OTU_3293	k__Bacteria; p__Proteobacteria; c__Alphaproteobacteria; o__Rhizobiales; f__Rhizobiaceae	0	0	0	1.7811e-05
OTU_3294	k__Bacteria; p__Proteobacteria; c__Alphaproteobacteria; o__uncultured; f__uncultured; g__uncultured	0	0	0	1.7811e-05
OTU_3295	k__Bacteria; p__Actinobacteriota; c__Acidimicrobiia; o__Microtrichales; f__uncultured; g__uncultured	0	0	0	1.7811e-05
OTU_3296	k__Bacteria; p__Proteobacteria; c__Alphaproteobacteria	0	0	0	1.7811e-05
OTU_3297	k__Bacteria; p__Firmicutes; c__Clostridia; o__Peptostreptococcales-Tissierellales; f__Dethiosulfatibacteraceae; g__Dethiosulfatibacter; s__uncultured_bacterium	0	0	0	1.7811e-05
OTU_3298	k__Bacteria; p__Actinobacteriota; c__Acidimicrobiia; o__IMCC26256; f__IMCC26256; g__IMCC26256; s__uncultured_bacterium	0	0	0	1.7811e-05
OTU_3299	k__Bacteria; p__Proteobacteria; c__Gammaproteobacteria; o__Steroidobacterales; f__Woeseiaceae; g__Woeseia; s__uncultured_bacterium	0	0	0	1.7811e-05
OTU_3300	k__Bacteria; p__Proteobacteria; c__Gammaproteobacteria; o__Xanthomonadales; f__Rhodanobacteraceae; g__Luteibacter	0	0	0	1.7811e-05
OTU_3301	k__Bacteria; p__Acidobacteriota; c__Vicinamibacteria; o__Vicinamibacterales; f__uncultured; g__uncultured; s__uncultured_Acidobacteria	0	0	0	1.7811e-05
OTU_3302	k__Bacteria; p__Gemmatimonadota; c__Gemmatimonadetes; o__Gemmatimonadales; f__Gemmatimonadaceae; g__Roseisolibacter	0	0	0	1.7811e-05
OTU_3303	k__Bacteria; p__Firmicutes; c__Clostridia; o__Oscillospirales; f__Oscillospiraceae; g__Oscillibacter	0	0	0	1.7811e-05
OTU_3304	k__Bacteria; p__Proteobacteria; c__Gammaproteobacteria; o__EPR3968-O8a-Bc78; f__EPR3968-O8a-Bc78; g__EPR3968-O8a-Bc78	0	0	0	1.7811e-05
OTU_3305	k__Bacteria; p__Actinobacteriota; c__MB-A2-108; o__MB-A2-108; f__MB-A2-108; g__MB-A2-108; s__uncultured_bacterium	0	0	0	1.7811e-05
OTU_3306	k__Bacteria; p__Acidobacteriota; c__Acidobacteriae; o__Acidobacteriales	0	0	0	1.7811e-05
OTU_3307	k__Bacteria; p__Actinobacteriota; c__Acidimicrobiia; o__Microtrichales	0	0	0	1.7811e-05
OTU_3308	k__Bacteria; p__Proteobacteria; c__Alphaproteobacteria; o__Caulobacterales; f__Hyphomonadaceae; g__uncultured; s__uncultured_bacterium	0	0	0	1.7811e-05
OTU_3309	k__Bacteria; p__Proteobacteria; c__Alphaproteobacteria; o__Reyranellales; f__Reyranellaceae; g__uncultured	0	0	0	1.7811e-05
OTU_3310	k__Bacteria; p__Proteobacteria; c__Gammaproteobacteria; o__Burkholderiales; f__Comamonadaceae	0	0	0	1.7811e-05
OTU_3311	k__Bacteria; p__Actinobacteriota; c__Actinobacteria; o__Micrococcales	0	0	0	1.7811e-05
OTU_3312	k__Bacteria; p__Proteobacteria; c__Alphaproteobacteria; o__Acetobacterales; f__Acetobacteraceae; g__Roseomonas	0	0	0	1.7811e-05
OTU_3313	k__Bacteria; p__Firmicutes; c__Clostridia; o__Lachnospirales; f__Lachnospiraceae; g__Sellimonas; s__uncultured_bacterium	0	0	0	1.7811e-05
OTU_3314	k__Bacteria; p__Proteobacteria; c__Gammaproteobacteria; o__Gammaproteobacteria_Incertae_Sedis; f__Unknown_Family; g__Acidibacter; s__uncultured_bacterium	0	0	0	1.7811e-05
OTU_3315	k__Bacteria; p__Proteobacteria; c__Alphaproteobacteria; o__Rhizobiales; f__Rhizobiales_Incertae_Sedis; g__Bauldia	0	0	0	1.7811e-05
OTU_3316	k__Bacteria; p__Acidobacteriota; c__Acidobacteriae; o__Acidobacteriales; f__Acidobacteriaceae_(Subgroup_1); g__Acidipila	0	0	0	1.7811e-05
OTU_3317	k__Bacteria; p__Proteobacteria; c__Gammaproteobacteria; o__Xanthomonadales; f__Xanthomonadaceae; g__Arenimonas; s__uncultured_bacterium	0	0	0	1.7811e-05
OTU_3318	k__Bacteria; p__Acidobacteriota; c__Acidobacteriae; o__Acidobacteriales; f__Acidobacteriaceae_(Subgroup_1); g__uncultured; s__uncultured_bacterium	0	0	0	1.7811e-05
OTU_3319	k__Bacteria; p__Chloroflexi; c__Ktedonobacteria; o__Ktedonobacterales; f__Ktedonobacteraceae; g__HSB_OF53-F07; s__uncultured_Ktedonobacter	0	0	0	1.7811e-05
OTU_3320	k__Bacteria; p__Proteobacteria; c__Alphaproteobacteria; o__Rhizobiales; f__Rhodomicrobiaceae; g__Rhodomicrobium; s__uncultured_bacterium	0	0	0	1.7811e-05
OTU_3321	k__Bacteria; p__Proteobacteria; c__Gammaproteobacteria; o__Xanthomonadales; f__Xanthomonadaceae; g__Pseudoxanthomonas	0	0	0	1.7811e-05
OTU_3322	k__Bacteria; p__Bdellovibrionota; c__Oligoflexia; o__0319-6G20; f__0319-6G20; g__0319-6G20; s__uncultured_bacterium	0	0	0	1.7811e-05
OTU_3323	k__Bacteria; p__Chloroflexi; c__Anaerolineae; o__RBG-13-54-9; f__RBG-13-54-9; g__RBG-13-54-9; s__uncultured_bacterium	0	0	0	1.7811e-05
OTU_3324	k__Bacteria; p__Bacteroidota; c__Bacteroidia; o__Cytophagales; f__Microscillaceae; g__Ohtaekwangia	0	0	0	1.7811e-05
OTU_3325	k__Bacteria; p__Myxococcota; c__Polyangia; o__Polyangiales; f__BIrii41; g__BIrii41; s__uncultured_bacterium	0	0	0	1.7811e-05
OTU_3326	k__Bacteria; p__Proteobacteria; c__Alphaproteobacteria; o__Rickettsiales; f__Rickettsiales; g__Candidatus_Jidaibacter	0	0	0	1.7811e-05
OTU_3327	k__Bacteria; p__WPS-2; c__WPS-2; o__WPS-2; f__WPS-2; g__WPS-2; s__uncultured_bacterium	0	0	0	1.7811e-05
OTU_3328	k__Bacteria; p__Spirochaetota; c__MVP-15; o__MVP-15; f__MVP-15; g__MVP-15; s__uncultured_bacterium	0	0	0	1.7811e-05
OTU_3329	k__Bacteria; p__Myxococcota; c__bacteriap25; o__bacteriap25; f__bacteriap25; g__bacteriap25	0	0	0	1.7811e-05
OTU_3330	k__Bacteria; p__Latescibacterota; c__Latescibacterota; o__Latescibacterota; f__Latescibacterota; g__Latescibacterota; s__uncultured_bacterium	0	0	0	1.7811e-05
OTU_3331	k__Bacteria; p__Bdellovibrionota; c__Bdellovibrionia; o__Bdellovibrionales; f__Bdellovibrionaceae; g__Bdellovibrio	0	0	0	1.7811e-05
OTU_3332	k__Bacteria; p__Acidobacteriota; c__Subgroup_5; o__Subgroup_5; f__Subgroup_5; g__Subgroup_5; s__uncultured_bacterium	0	0	0	1.7811e-05
OTU_3333	k__Bacteria; p__Firmicutes; c__Bacilli; o__Paenibacillales; f__Paenibacillaceae; g__Paenibacillus	0	0	0	1.7811e-05
OTU_3334	k__Bacteria; p__MBNT15; c__MBNT15; o__MBNT15; f__MBNT15; g__MBNT15	0	0	0	1.7811e-05
OTU_3335	k__Bacteria; p__Acidobacteriota; c__FFCH5909; o__FFCH5909; f__FFCH5909; g__FFCH5909; s__uncultured_bacterium	0	0	0	1.7811e-05
OTU_3336	k__Bacteria; p__Chloroflexi; c__JG30-KF-CM66; o__JG30-KF-CM66; f__JG30-KF-CM66; g__JG30-KF-CM66; s__uncultured_bacterium	0	0	0	1.7811e-05
OTU_3337	k__Bacteria; p__Chloroflexi; c__Ktedonobacteria; o__Ktedonobacterales; f__Ktedonobacteraceae; g__G12-WMSP1; s__uncultured_bacterium	0	0	0	1.7811e-05
OTU_3338	k__Bacteria; p__Firmicutes; c__Clostridia; o__Oscillospirales; f__[Eubacterium]_coprostanoligenes_group; g__[Eubacterium]_coprostanoligenes_group; s__uncultured_bacterium	0	0	0	1.7811e-05
OTU_3339	k__Bacteria; p__Patescibacteria; c__Saccharimonadia; o__Saccharimonadales; f__Saccharimonadales; g__Saccharimonadales; s__uncultured_bacterium	0	0	0	1.7811e-05
OTU_3340	k__Bacteria; p__Chloroflexi; c__JG30-KF-CM66; o__JG30-KF-CM66; f__JG30-KF-CM66; g__JG30-KF-CM66; s__uncultured_bacterium	0	0	0	1.7811e-05
OTU_3341	k__Bacteria; p__Patescibacteria; c__Saccharimonadia; o__Saccharimonadales; f__Saccharimonadaceae; g__Candidatus_Saccharimonas; s__uncultured_bacterium	0	0	0	1.7811e-05
OTU_3342	k__Bacteria; p__Gemmatimonadota; c__Gemmatimonadetes; o__Gemmatimonadales; f__Gemmatimonadaceae; g__Gemmatimonas; s__uncultured_bacterium	0	0	0	1.7811e-05
OTU_3343	k__Bacteria; p__Patescibacteria; c__Saccharimonadia; o__Saccharimonadales; f__Saccharimonadales; g__Saccharimonadales; s__uncultured_bacterium	0	0	0	1.7811e-05
OTU_3344	k__Bacteria; p__Proteobacteria; c__Alphaproteobacteria; o__Rhodobacterales; f__Rhodobacteraceae; g__Rubellimicrobium; s__uncultured_bacterium	0	0	0	1.7811e-05
OTU_3345	k__Bacteria; p__Myxococcota; c__Myxococcia; o__Myxococcales; f__Myxococcaceae; g__uncultured; s__uncultured_bacterium	0	0	0	1.7811e-05
OTU_3346	k__Bacteria; p__Proteobacteria; c__Alphaproteobacteria	0	0	0	1.7811e-05
OTU_3347	k__Bacteria; p__Bacteroidota; c__Bacteroidia; o__Bacteroidales; f__Barnesiellaceae; g__Barnesiella; s__uncultured_bacterium	0	0	0	1.7811e-05
OTU_3348	k__Bacteria; p__Actinobacteriota; c__Acidimicrobiia; o__Actinomarinales; f__uncultured; g__uncultured; s__uncultured_bacterium	0	0	0	1.7811e-05
OTU_3349	k__Bacteria; p__Firmicutes; c__Clostridia; o__Oscillospirales; f__Butyricicoccaceae; g__UCG-009; s__uncultured_bacterium	0	0	0	1.7811e-05
OTU_3350	k__Bacteria; p__Bacteroidota; c__Bacteroidia; o__Bacteroidales; f__Muribaculaceae; g__Muribaculaceae; s__uncultured_bacterium	0	0	0	1.7811e-05
OTU_3351	k__Bacteria; p__Gemmatimonadota; c__Gemmatimonadetes; o__Gemmatimonadales; f__Gemmatimonadaceae; g__uncultured; s__uncultured_bacterium	0	0	0	1.7811e-05
OTU_3352	k__Bacteria; p__Proteobacteria; c__Alphaproteobacteria	0	0	0	1.7811e-05
OTU_3353	k__Bacteria; p__Proteobacteria; c__Alphaproteobacteria; o__Elsterales; f__uncultured; g__uncultured; s__uncultured_bacterium	0	0	0	1.7811e-05
OTU_3354	k__Bacteria; p__Patescibacteria; c__Saccharimonadia; o__Saccharimonadales; f__Saccharimonadaceae	0	0	0	1.7811e-05
OTU_3355	k__Bacteria; p__Proteobacteria; c__Gammaproteobacteria; o__Burkholderiales	0	0	0	1.7811e-05
OTU_3356	k__Bacteria; p__Actinobacteriota; c__Thermoleophilia; o__Solirubrobacterales; f__67-14; g__67-14; s__uncultured_bacterium	0	0	0	1.7811e-05
OTU_3357	k__Bacteria; p__Proteobacteria; c__Gammaproteobacteria; o__uncultured; f__uncultured; g__uncultured; s__uncultured_bacterium	0	0	0	1.7811e-05
OTU_3358	k__Bacteria; p__Chloroflexi; c__AD3; o__AD3; f__AD3; g__AD3; s__uncultured_bacterium	0	0	0	1.7811e-05
OTU_3359	k__Bacteria; p__Myxococcota; c__Polyangia; o__Haliangiales; f__Haliangiaceae; g__Haliangium; s__uncultured_bacterium	0	0	0	1.7811e-05
OTU_3360	k__Bacteria; p__Chloroflexi; c__Ktedonobacteria; o__Ktedonobacterales; f__JG30-KF-AS9; g__JG30-KF-AS9; s__uncultured_bacterium	0	0	0	1.7811e-05
OTU_3361	k__Bacteria; p__Proteobacteria; c__Gammaproteobacteria; o__Salinisphaerales; f__Solimonadaceae; g__Alkanibacter	0	0	0	1.7811e-05
OTU_3362	k__Bacteria; p__Firmicutes; c__Clostridia; o__Lachnospirales; f__Lachnospiraceae; g__Roseburia; s__uncultured_bacterium	0	0	0	1.7811e-05
OTU_3363	k__Bacteria; p__Proteobacteria; c__Gammaproteobacteria; o__Burkholderiales; f__Rhodocyclaceae	0	0	0	1.7811e-05
OTU_3364	k__Bacteria; p__Chloroflexi; c__TK10; o__TK10; f__TK10; g__TK10; s__uncultured_bacterium	0	0	0	1.7811e-05
OTU_3365	k__Bacteria; p__Firmicutes; c__Clostridia; o__Lachnospirales; f__Lachnospiraceae	0	0	0	1.7811e-05
OTU_3366	k__Bacteria; p__Actinobacteriota; c__MB-A2-108; o__MB-A2-108; f__MB-A2-108; g__MB-A2-108; s__uncultured_bacterium	0	0	0	1.7811e-05
OTU_3367	k__Bacteria; p__Bacteroidota; c__Bacteroidia; o__Bacteroidales; f__Muribaculaceae; g__Muribaculaceae; s__uncultured_bacterium	0	0	0	1.7811e-05
OTU_3368	k__Bacteria; p__Myxococcota; c__Polyangia; o__Haliangiales; f__Haliangiaceae; g__Haliangium; s__uncultured_bacterium	0	0	0	1.7811e-05
OTU_3369	k__Bacteria; p__Proteobacteria; c__Gammaproteobacteria; o__Burkholderiales; f__Rhodocyclaceae; g__uncultured; s__uncultured_bacterium	0	0	0	1.7811e-05
OTU_3370	k__Bacteria; p__Bacteroidota; c__Bacteroidia; o__Chitinophagales; f__Chitinophagaceae; g__Flavisolibacter; s__uncultured_bacterium	0	0	0	1.7811e-05
OTU_3371	k__Bacteria; p__Deinococcota; c__Deinococci; o__Deinococcales; f__Deinococcaceae; g__Deinococcus	0	0	0	1.7811e-05
OTU_3372	k__Bacteria; p__Bacteroidota; c__Bacteroidia; o__Bacteroidales; f__Muribaculaceae; g__Muribaculaceae; s__uncultured_bacterium	0	0	0	1.7811e-05
OTU_3373	k__Bacteria; p__Bacteroidota; c__Bacteroidia; o__Chitinophagales; f__Chitinophagaceae; g__Ferruginibacter	0	0	0	1.7811e-05
OTU_3374	k__Bacteria; p__Actinobacteriota; c__Acidimicrobiia; o__Microtrichales; f__uncultured; g__uncultured	0	0	0	1.7811e-05
OTU_3375	k__Bacteria; p__Proteobacteria; c__Gammaproteobacteria; o__Diplorickettsiales; f__Diplorickettsiaceae; g__Aquicella	0	0	0	1.7811e-05
OTU_3376	k__Bacteria; p__Firmicutes; c__Clostridia; o__Lachnospirales; f__Lachnospiraceae; g__uncultured; s__uncultured_bacterium	0	0	0	1.7811e-05
OTU_3377	k__Bacteria; p__Acidobacteriota; c__Acidobacteriae; o__Acidobacteriales; f__uncultured; g__uncultured; s__uncultured_bacterium	0	0	0	1.7811e-05
OTU_3378	k__Bacteria; p__Actinobacteriota; c__Thermoleophilia; o__Gaiellales; f__uncultured; g__uncultured; s__uncultured_bacterium	0	0	0	1.7811e-05
OTU_3379	k__Bacteria; p__Proteobacteria; c__Gammaproteobacteria; o__Xanthomonadales; f__Rhodanobacteraceae; g__Tahibacter	0	0	0	1.7811e-05
OTU_3380	k__Bacteria; p__Acidobacteriota; c__Acidobacteriae; o__Acidobacteriales; f__uncultured; g__uncultured	0	0	0	1.7811e-05
OTU_3381	k__Bacteria; p__Proteobacteria; c__Alphaproteobacteria; o__Rhizobiales; f__Beijerinckiaceae	0	0	0	1.7811e-05
OTU_3382	k__Bacteria; p__Proteobacteria; c__Alphaproteobacteria; o__Elsterales; f__uncultured; g__uncultured	0	0	0	1.7811e-05
OTU_3383	k__Bacteria; p__Entotheonellaeota; c__Entotheonellia; o__Entotheonellales; f__Entotheonellaceae; g__Entotheonellaceae; s__uncultured_bacterium	0	0	0	1.7811e-05
OTU_3384	k__Bacteria; p__Firmicutes; c__Bacilli; o__Lactobacillales; f__Listeriaceae; g__Brochothrix; s__Brochothrix_thermosphacta	0	0	0	1.7811e-05
OTU_3385	k__Bacteria; p__Nitrospirota; c__Thermodesulfovibrionia; o__uncultured; f__uncultured; g__uncultured; s__uncultured_bacterium	0	0	0	1.7811e-05
OTU_3386	k__Bacteria; p__Gemmatimonadota; c__BD2-11_terrestrial_group; o__BD2-11_terrestrial_group; f__BD2-11_terrestrial_group; g__BD2-11_terrestrial_group; s__uncultured_bacterium	0	0	0	1.7811e-05
OTU_3387	k__Bacteria; p__Acidobacteriota; c__Blastocatellia; o__Blastocatellales; f__Blastocatellaceae; g__JGI_0001001-H03; s__uncultured_bacterium	0	0	0	1.7811e-05
OTU_3388	k__Bacteria; p__Cyanobacteria; c__Cyanobacteriia; o__Chloroplast; f__Chloroplast; g__Chloroplast	0	0	0	1.7811e-05
OTU_3389	k__Bacteria; p__Chloroflexi; c__Ktedonobacteria; o__Ktedonobacterales; f__Ktedonobacteraceae; g__JG30a-KF-32	0	0	0	1.7811e-05
OTU_3390	k__Bacteria; p__Chloroflexi; c__Anaerolineae; o__RBG-13-54-9; f__RBG-13-54-9; g__RBG-13-54-9; s__uncultured_bacterium	0	0	0	1.7811e-05
OTU_3391	k__Bacteria; p__Cyanobacteria; c__Vampirivibrionia; o__Gastranaerophilales; f__Gastranaerophilales; g__Gastranaerophilales; s__uncultured_bacterium	0	0	0	1.7811e-05
OTU_3392	k__Bacteria; p__Patescibacteria; c__Parcubacteria; o__Candidatus_Adlerbacteria; f__Candidatus_Adlerbacteria; g__Candidatus_Adlerbacteria	0	0	0	1.7811e-05
OTU_3393	k__Bacteria; p__Chloroflexi; c__TK10; o__TK10; f__TK10; g__TK10; s__uncultured_bacterium	0	0	0	1.7811e-05
OTU_3394	k__Bacteria; p__Acidobacteriota; c__Blastocatellia; o__11-24; f__11-24; g__11-24; s__uncultured_bacterium	0	0	0	1.7811e-05
OTU_3396	k__Bacteria; p__Patescibacteria; c__Saccharimonadia; o__Saccharimonadales; f__Saccharimonadales; g__Saccharimonadales; s__uncultured_bacterium	0	0	0	1.7811e-05
OTU_3397	k__Bacteria; p__Actinobacteriota; c__Coriobacteriia; o__Coriobacteriales; f__Eggerthellaceae; g__Eggerthella	0	0	0	1.7811e-05
OTU_3398	k__Bacteria; p__Firmicutes; c__Clostridia; o__Oscillospirales; f__Ruminococcaceae; g__uncultured; s__uncultured_bacterium	0	0	0	1.7811e-05
OTU_3399	k__Bacteria; p__Acidobacteriota; c__Acidobacteriae; o__Subgroup_13; f__Subgroup_13; g__Subgroup_13; s__uncultured_bacterium	0	0	0	1.7811e-05
OTU_3400	k__Bacteria; p__Proteobacteria; c__Alphaproteobacteria; o__Tistrellales; f__Geminicoccaceae; g__Candidatus_Alysiosphaera	0	0	0	1.7811e-05
OTU_3401	k__Bacteria; p__Patescibacteria; c__Saccharimonadia; o__Saccharimonadales; f__Saccharimonadales; g__Saccharimonadales; s__uncultured_bacterium	0	0	0	1.7811e-05
OTU_3402	k__Bacteria; p__Proteobacteria; c__Alphaproteobacteria; o__Micavibrionales; f__uncultured; g__uncultured; s__uncultured_bacterium	0	0	0	1.7811e-05
OTU_3403	k__Bacteria; p__NB1-j; c__NB1-j; o__NB1-j; f__NB1-j; g__NB1-j; s__uncultured_bacterium	0	0	0	1.7811e-05
OTU_3404	k__Bacteria; p__Myxococcota; c__Polyangia; o__Polyangiales; f__Sandaracinaceae; g__uncultured; s__uncultured_bacterium	0	0	0	1.7811e-05
OTU_3405	k__Bacteria; p__Actinobacteriota; c__Acidimicrobiia; o__IMCC26256; f__IMCC26256; g__IMCC26256	0	0	0	1.7811e-05
OTU_3406	k__Bacteria; p__Firmicutes; c__Clostridia; o__Oscillospirales; f__UCG-010; g__UCG-010; s__uncultured_bacterium	0	0	0	1.7811e-05
OTU_3407	k__Bacteria; p__Proteobacteria; c__Alphaproteobacteria; o__Rhodospirillales; f__uncultured; g__uncultured; s__uncultured_bacterium	0	0	0	1.7811e-05
OTU_3408	k__Bacteria; p__Gemmatimonadota; c__Gemmatimonadetes; o__Gemmatimonadales; f__Gemmatimonadaceae; g__uncultured; s__uncultured_bacterium	0	0	0	1.7811e-05
OTU_3409	k__Bacteria; p__Proteobacteria; c__Gammaproteobacteria; o__Diplorickettsiales; f__Diplorickettsiaceae; g__Aquicella; s__uncultured_bacterium	0	0	0	1.7811e-05
OTU_3410	k__Bacteria; p__Actinobacteriota; c__MB-A2-108; o__MB-A2-108; f__MB-A2-108; g__MB-A2-108; s__uncultured_bacterium	0	0	0	1.7811e-05
OTU_3411	k__Bacteria; p__Actinobacteriota; c__Thermoleophilia; o__Solirubrobacterales; f__67-14; g__67-14; s__uncultured_bacterium	0	0	0	1.7811e-05
OTU_3412	k__Bacteria; p__Myxococcota; c__Polyangia; o__Haliangiales; f__Haliangiaceae; g__Haliangium; s__uncultured_bacterium	0	0	0	1.7811e-05
OTU_3413	k__Bacteria; p__Proteobacteria; c__Gammaproteobacteria; o__Gammaproteobacteria_Incertae_Sedis; f__Unknown_Family; g__Candidatus_Berkiella; s__uncultured_bacterium	0	0	0	1.7811e-05
OTU_3414	k__Bacteria; p__Proteobacteria; c__Alphaproteobacteria; o__Rhodobacterales; f__Rhodobacteraceae; g__Nereida	0	0	0	1.7811e-05
OTU_3415	k__Bacteria; p__Verrucomicrobiota; c__Verrucomicrobiae; o__Chthoniobacterales; f__Chthoniobacteraceae; g__Chthoniobacter; s__uncultured_bacterium	0	0	0	1.7811e-05
OTU_3416	k__Bacteria; p__Proteobacteria; c__Gammaproteobacteria; o__Diplorickettsiales; f__Diplorickettsiaceae; g__Aquicella; s__uncultured_bacterium	0	0	0	1.7811e-05
OTU_3417	k__Bacteria; p__Proteobacteria; c__Gammaproteobacteria; o__Burkholderiales; f__Alcaligenaceae; g__Bordetella	0	0	0	1.7811e-05
OTU_3418	k__Bacteria; p__Proteobacteria; c__Gammaproteobacteria; o__Diplorickettsiales; f__Diplorickettsiaceae; g__uncultured; s__uncultured_bacterium	0	0	0	1.7811e-05
OTU_3419	k__Bacteria; p__Proteobacteria; c__Alphaproteobacteria; o__uncultured; f__uncultured; g__uncultured; s__uncultured_bacterium	0	0	0	1.7811e-05
OTU_3420	k__Bacteria; p__Proteobacteria; c__Gammaproteobacteria; o__Burkholderiales; f__Gallionellaceae; g__Gallionella; s__uncultured_bacterium	0	0	0	1.7811e-05
OTU_3421	k__Bacteria; p__Myxococcota; c__Polyangia; o__mle1-27; f__mle1-27; g__mle1-27	0	0	0	1.7811e-05
OTU_3422	k__Bacteria; p__Myxococcota; c__Myxococcia; o__Myxococcales; f__Myxococcaceae; g__uncultured	0	0	0	1.7811e-05
OTU_3423	k__Bacteria; p__Actinobacteriota; c__Acidimicrobiia; o__Actinomarinales; f__uncultured; g__uncultured	0	0	0	1.7811e-05
OTU_3424	k__Bacteria; p__Chloroflexi; c__Anaerolineae; o__RBG-13-54-9; f__RBG-13-54-9; g__RBG-13-54-9; s__uncultured_bacterium	0	0	0	1.7811e-05
OTU_3425	k__Bacteria; p__Myxococcota; c__Polyangia; o__Polyangiales; f__Polyangiaceae; g__uncultured	0	0	0	1.7811e-05
OTU_3426	k__Bacteria; p__Acidobacteriota; c__Blastocatellia; o__11-24; f__11-24; g__11-24; s__uncultured_bacterium	0	0	0	1.7811e-05
OTU_3427	k__Bacteria; p__Proteobacteria; c__Alphaproteobacteria; o__Rhizobiales; f__Beijerinckiaceae; g__Roseiarcus; s__uncultured_bacterium	0	0	0	1.7811e-05
OTU_3428	k__Bacteria; p__Gemmatimonadota; c__Gemmatimonadetes; o__Gemmatimonadales; f__Gemmatimonadaceae; g__uncultured; s__uncultured_bacterium	0	0	0	1.7811e-05
OTU_3429	k__Bacteria; p__Actinobacteriota; c__Actinobacteria; o__Pseudonocardiales; f__Pseudonocardiaceae; g__Lechevalieria	0	0	0	1.7811e-05
OTU_3430	k__Bacteria; p__Proteobacteria; c__Alphaproteobacteria; o__Rhodobacterales; f__Rhodobacteraceae; g__Rubellimicrobium; s__uncultured_bacterium	0	0	0	1.7811e-05
OTU_3431	k__Bacteria; p__Gemmatimonadota; c__Gemmatimonadetes; o__Gemmatimonadales; f__Gemmatimonadaceae; g__uncultured; s__uncultured_bacterium	0	0	0	1.7811e-05
OTU_3432	k__Bacteria; p__Acidobacteriota; c__Blastocatellia; o__Pyrinomonadales; f__Pyrinomonadaceae; g__RB41; s__uncultured_bacterium	0	0	0	1.7811e-05
OTU_3433	k__Bacteria; p__Actinobacteriota; c__Acidimicrobiia; o__uncultured; f__uncultured; g__uncultured	0	0	0	1.7811e-05
OTU_3434	k__Bacteria; p__Proteobacteria; c__Gammaproteobacteria; o__Burkholderiales; f__Burkholderiaceae; g__Limnobacter; s__uncultured_bacterium	0	0	0	1.7811e-05
OTU_3435	k__Bacteria; p__Nitrospirota; c__Nitrospiria; o__Nitrospirales; f__Nitrospiraceae; g__Nitrospira; s__uncultured_bacterium	0	0	0	1.7811e-05
OTU_3436	k__Bacteria; p__Myxococcota; c__Polyangia; o__Haliangiales; f__Haliangiaceae; g__Haliangium; s__uncultured_bacterium	0	0	0	1.7811e-05
OTU_3437	k__Bacteria; p__Acidobacteriota; c__Acidobacteriae; o__Bryobacterales; f__Bryobacteraceae; g__Bryobacter	0	0	0	1.7811e-05
OTU_3438	k__Bacteria; p__Actinobacteriota; c__Acidimicrobiia; o__Acidimicrobiales; f__Acidimicrobiaceae; g__uncultured	0	0	0	1.7811e-05
OTU_3439	k__Bacteria; p__Chloroflexi; c__OLB14; o__OLB14; f__OLB14; g__OLB14; s__uncultured_bacterium	0	0	0	1.7811e-05
OTU_3440	k__Bacteria; p__Acidobacteriota; c__Acidobacteriae; o__Acidobacteriales; f__Acidobacteriaceae_(Subgroup_1); g__Edaphobacter	0	0	0	1.7811e-05
OTU_3441	k__Bacteria; p__Firmicutes; c__Negativicutes; o__Veillonellales-Selenomonadales; f__Veillonellaceae; g__Dialister; s__uncultured_bacterium	0	0	0	1.7811e-05
OTU_3442	k__Bacteria; p__Firmicutes; c__Clostridia; o__Oscillospirales; f__Ruminococcaceae; g__Ruminococcus; s__uncultured_bacterium	0	0	0	1.7811e-05
OTU_3443	k__Bacteria; p__Bacteroidota; c__Bacteroidia; o__Bacteroidales; f__Muribaculaceae; g__Muribaculaceae; s__uncultured_bacterium	0	0	0	1.7811e-05
OTU_3444	k__Bacteria; p__Firmicutes; c__Clostridia; o__Lachnospirales; f__Lachnospiraceae; g__Lachnospira; s__uncultured_bacterium	0	0	0	1.7811e-05
OTU_3445	k__Bacteria; p__Actinobacteriota; c__Actinobacteria; o__Corynebacteriales; f__Corynebacteriaceae; g__Corynebacterium; s__uncultured_bacterium	0	0	0	1.7811e-05
OTU_3446	k__Bacteria; p__Firmicutes; c__Clostridia; o__Oscillospirales; f__Ruminococcaceae; g__Fournierella; s__uncultured_bacterium	0	0	0	1.7811e-05
OTU_3447	k__Bacteria; p__Firmicutes; c__Clostridia; o__Lachnospirales; f__Lachnospiraceae; g__[Eubacterium]_fissicatena_group	0	0	0	1.7811e-05
OTU_3448	k__Bacteria; p__Firmicutes; c__Clostridia; o__Clostridia_UCG-014; f__Clostridia_UCG-014; g__Clostridia_UCG-014; s__uncultured_bacterium	0	0	0	1.7811e-05
OTU_3449	k__Bacteria; p__Firmicutes; c__Clostridia; o__Clostridiales; f__Clostridiaceae; g__Clostridium_sensu_stricto_13	0	0	0	1.7811e-05
OTU_3450	k__Bacteria; p__Firmicutes; c__Clostridia; o__Lachnospirales; f__Lachnospiraceae	0	0	0	1.7811e-05
OTU_3451	k__Bacteria; p__Actinobacteriota; c__Thermoleophilia; o__Gaiellales; f__Gaiellaceae; g__Gaiella; s__uncultured_bacterium	0	0	0	1.7811e-05
OTU_3452	k__Bacteria; p__Cyanobacteria; c__Cyanobacteriia; o__Chloroplast; f__Chloroplast; g__Chloroplast	0	0	0	1.7811e-05
OTU_3453	k__Bacteria; p__Proteobacteria; c__Alphaproteobacteria; o__Caulobacterales; f__Caulobacteraceae; g__Brevundimonas	0	0	0	1.7811e-05
OTU_3454	k__Bacteria; p__Proteobacteria; c__Alphaproteobacteria; o__Acetobacterales; f__Acetobacteraceae; g__uncultured	0	0	0	1.7811e-05
