# Supplementary material for: Bacterial community structure of Anopheles hyrcanus group, Anopheles nivipes, Anopheles philippinensis, and Anopheles vagus from a malaria-endemic area in Thailand
Source: PLoS One. 2023 Aug 17;18(8):e0289733. doi: 10.1371/journal.pone.0289733 (PMC10434920; doi:10.1371/journal.pone.0289733)
Supplement: S5 Table — (XLSX) [file pone.0289733.s005.xlsx]

## Sheet: HYR shared ASVs
S5 Table. Shared and unique amplicon sequence variants (ASVs) in each Anopheles species/group.
k;Kingdom, p;Phylum, c;Class, o;Order, f;Family, g;Genus, s;Species
#OTU ID	Sequence count of each ASV per individaul sample				Taxonomy
	HYR1	HYR2	HYR4	HYR5
OTU_1	412	59	22829	285	k__Bacteria; p__Proteobacteria; c__Gammaproteobacteria; o__Pseudomonadales; f__Pseudomonadaceae; g__Pseudomonas; s__Pseudomonas_sp.
OTU_2	6990	1139	27	3349	k__Bacteria; p__Proteobacteria; c__Gammaproteobacteria; o__Enterobacterales; f__Yersiniaceae; g__Serratia
OTU_8	53	29	30	45	k__Bacteria; p__Proteobacteria; c__Gammaproteobacteria; o__Enterobacterales; f__Erwiniaceae; g__Pantoea
OTU_10	648	1175	8	521	k__Bacteria; p__Proteobacteria; c__Gammaproteobacteria; o__Pseudomonadales; f__Moraxellaceae; g__Enhydrobacter; s__uncultured_bacterium
OTU_33	547	250	113	2410	k__Bacteria; p__Proteobacteria; c__Alphaproteobacteria; o__Sphingomonadales; f__Sphingomonadaceae; g__Sphingomonas
OTU_42	499	599	8	513	k__Bacteria; p__Proteobacteria; c__Gammaproteobacteria; o__Pseudomonadales; f__Moraxellaceae; g__Acinetobacter
OTU_59	378	122	20	127	k__Bacteria; p__Actinobacteriota; c__Actinobacteria; o__Propionibacteriales; f__Propionibacteriaceae; g__Cutibacterium; s__uncultured_bacterium
OTU_76	56	498	4	663	k__Bacteria; p__Proteobacteria; c__Gammaproteobacteria; o__Burkholderiales; f__Comamonadaceae; g__Comamonas
OTU_86	24	7	8	73	k__Bacteria; p__Proteobacteria; c__Gammaproteobacteria; o__Pseudomonadales; f__Moraxellaceae; g__Acinetobacter; s__Acinetobacter_baumannii
OTU_88	45	29	4	57	k__Bacteria; p__Actinobacteriota; c__Actinobacteria; o__Corynebacteriales; f__Corynebacteriaceae; g__Lawsonella; s__uncultured_bacterium
OTU_120	41	18	11	208	k__Bacteria; p__Proteobacteria; c__Alphaproteobacteria; o__Rhizobiales; f__Beijerinckiaceae; g__Methylobacterium-Methylorubrum; s__uncultured_bacterium

## Sheet: NIV shared ASVs
S5 Table. Shared and unique amplicon sequence variants (ASVs) in each Anopheles species/group.
k;Kingdom, p;Phylum, c;Class, o;Order, f;Family, g;Genus, s;Species
#OTU ID	Sequence count of each ASV per individaul sample					Taxonomy
	NIV1	NIV2	NIV3	NIV4	NIV5
OTU_1	10	14	24	251	232	k__Bacteria; p__Proteobacteria; c__Gammaproteobacteria; o__Pseudomonadales; f__Pseudomonadaceae; g__Pseudomonas; s__Pseudomonas_sp.
OTU_2	7280	1325	2383	11319	10466	k__Bacteria; p__Proteobacteria; c__Gammaproteobacteria; o__Enterobacterales; f__Yersiniaceae; g__Serratia
OTU_4	859	654	881	183	232	k__Bacteria; p__Proteobacteria; c__Gammaproteobacteria; o__Pseudomonadales; f__Pseudomonadaceae; g__Pseudomonas; s__Pseudomonas_aeruginosa
OTU_6	1575	1586	2054	667	551	k__Bacteria; p__Bacteroidota; c__Bacteroidia; o__Flavobacteriales; f__Weeksellaceae; g__Elizabethkingia; s__Elizabethkingia_meningoseptica
OTU_8	57	33	50	670	31907	k__Bacteria; p__Proteobacteria; c__Gammaproteobacteria; o__Enterobacterales; f__Erwiniaceae; g__Pantoea
OTU_10	8174	433	7743	3224	745	k__Bacteria; p__Proteobacteria; c__Gammaproteobacteria; o__Pseudomonadales; f__Moraxellaceae; g__Enhydrobacter; s__uncultured_bacterium
OTU_13	3661	3146	3695	406	807	k__Bacteria; p__Proteobacteria; c__Alphaproteobacteria; o__Acetobacterales; f__Acetobacteraceae; g__Asaia; s__Asaia_krungthepensis
OTU_15	3023	554	1048	4535	4745	k__Bacteria; p__Proteobacteria; c__Gammaproteobacteria; o__Enterobacterales; f__Yersiniaceae; g__Serratia
OTU_16	3211	2816	3649	290	2326	k__Bacteria; p__Proteobacteria; c__Alphaproteobacteria; o__Acetobacterales; f__Acetobacteraceae; g__Asaia
OTU_17	1467	1053	988	1452	1505	k__Bacteria; p__Firmicutes; c__Bacilli; o__Staphylococcales; f__Staphylococcaceae; g__Staphylococcus
OTU_19	1515	7646	288	8899	73	k__Bacteria; p__Proteobacteria; c__Alphaproteobacteria; o__Rhodospirillales; f__Rhodospirillaceae; g__Novispirillum; s__Novispirillum_itersonii
OTU_23	1629	1459	2000	1517	1396	k__Bacteria; p__Proteobacteria; c__Gammaproteobacteria; o__Burkholderiales; f__Chromobacteriaceae; g__Paludibacterium
OTU_24	2502	1733	2630	403	313	k__Bacteria; p__Proteobacteria; c__Gammaproteobacteria; o__Enterobacterales; f__Enterobacteriaceae; g__Klebsiella
OTU_25	4719	5019	233	946	250	k__Bacteria; p__Firmicutes; c__Bacilli; o__Bacillales; f__Planococcaceae; g__Lysinibacillus
OTU_26	640	2509	3627	716	333	k__Bacteria; p__Proteobacteria; c__Gammaproteobacteria; o__Pseudomonadales; f__Moraxellaceae; g__Acinetobacter
OTU_32	1000	1810	853	1236	287	k__Bacteria; p__Firmicutes; c__Bacilli; o__Lactobacillales; f__Enterococcaceae; g__Enterococcus
OTU_33	901	579	620	408	1979	k__Bacteria; p__Proteobacteria; c__Alphaproteobacteria; o__Sphingomonadales; f__Sphingomonadaceae; g__Sphingomonas
OTU_34	1192	68	138	1538	296	k__Bacteria; p__Firmicutes; c__Clostridia; o__Peptostreptococcales-Tissierellales; f__Peptostreptococcaceae; g__Romboutsia; s__uncultured_bacterium
OTU_35	1119	1074	1386	916	965	k__Bacteria; p__Proteobacteria; c__Gammaproteobacteria; o__Burkholderiales; f__Chromobacteriaceae; g__Paludibacterium
OTU_36	784	267	403	885	944	k__Bacteria; p__Proteobacteria; c__Gammaproteobacteria; o__Enterobacterales; f__Enterobacteriaceae; g__Cedecea; s__Cedecea_neteri
OTU_37	218	161	5940	21	28	k__Bacteria; p__Proteobacteria; c__Gammaproteobacteria; o__Enterobacterales; f__Erwiniaceae; g__Pantoea
OTU_38	395	391	121	117	227	k__Bacteria; p__Actinobacteriota; c__Actinobacteria; o__Micrococcales; f__Micrococcaceae; g__Glutamicibacter; s__Arthrobacter_sp.
OTU_39	2903	84	118	523	87	k__Bacteria; p__Firmicutes; c__Clostridia; o__Peptostreptococcales-Tissierellales; f__Peptostreptococcaceae; g__Romboutsia; s__uncultured_bacterium
OTU_40	24	148	183	3187	22	k__Bacteria; p__Proteobacteria; c__Gammaproteobacteria; o__Enterobacterales; f__Morganellaceae; g__Morganella; s__Morganella_morganii
OTU_41	23	34	2276	1240	785	k__Bacteria; p__Firmicutes; c__Clostridia; o__Clostridiales; f__Clostridiaceae; g__Clostridium_sensu_stricto_12
OTU_42	593	482	987	163	855	k__Bacteria; p__Proteobacteria; c__Gammaproteobacteria; o__Pseudomonadales; f__Moraxellaceae; g__Acinetobacter
OTU_48	273	406	183	122	193	k__Bacteria; p__Proteobacteria; c__Gammaproteobacteria; o__Enterobacterales; f__Enterobacteriaceae; g__Enterobacter
OTU_53	271	187	181	239	381	k__Bacteria; p__Firmicutes; c__Bacilli; o__Staphylococcales; f__Staphylococcaceae; g__Staphylococcus; s__uncultured_bacterium
OTU_55	191	311	128	102	118	k__Bacteria; p__Proteobacteria; c__Gammaproteobacteria; o__Enterobacterales; f__Enterobacteriaceae; g__Enterobacter
OTU_56	429	125	151	431	466	k__Bacteria; p__Proteobacteria; c__Gammaproteobacteria; o__Enterobacterales; f__Enterobacteriaceae; g__Cedecea; s__Cedecea_neteri
OTU_59	1347	355	94	223	220	k__Bacteria; p__Actinobacteriota; c__Actinobacteria; o__Propionibacteriales; f__Propionibacteriaceae; g__Cutibacterium; s__uncultured_bacterium
OTU_61	3069	25	18	9	18	k__Bacteria; p__Firmicutes; c__Bacilli; o__Bacillales; f__Sporolactobacillaceae; g__Sporolactobacillus; s__Sporolactobacillus_inulinus
OTU_62	103	55	119	65	88	k__Bacteria; p__Proteobacteria; c__Gammaproteobacteria; o__Burkholderiales; f__Hydrogenophilaceae; g__Hydrogenophilus
OTU_65	5	3	19	13	1703	k__Bacteria; p__Firmicutes; c__Clostridia; o__Oscillospirales; f__Oscillospiraceae; g__NK4A214_group; s__uncultured_bacterium
OTU_66	64	38	81	425	276	k__Bacteria; p__Actinobacteriota; c__Actinobacteria; o__Micrococcales; f__Intrasporangiaceae; g__Ornithinimicrobium
OTU_69	394	514	360	210	10	k__Bacteria; p__Firmicutes; c__Bacilli; o__Bacillales; f__Bacillaceae; g__Bacillus
OTU_70	1341	44	431	296	26	k__Bacteria; p__Firmicutes; c__Bacilli; o__Bacillales; f__Planococcaceae; g__Lysinibacillus; s__uncultured_bacterium
OTU_76	109	26	31	63	64	k__Bacteria; p__Proteobacteria; c__Gammaproteobacteria; o__Burkholderiales; f__Comamonadaceae; g__Comamonas
OTU_86	55	55	626	57	51	k__Bacteria; p__Proteobacteria; c__Gammaproteobacteria; o__Pseudomonadales; f__Moraxellaceae; g__Acinetobacter; s__Acinetobacter_baumannii
OTU_89	58	63	87	155	249	k__Bacteria; p__Actinobacteriota; c__Actinobacteria; o__Micrococcales; f__Brevibacteriaceae; g__Brevibacterium
OTU_101	59	133	46	20	159	k__Bacteria; p__Proteobacteria; c__Gammaproteobacteria; o__Pseudomonadales; f__Pseudomonadaceae; g__Pseudomonas
OTU_107	149	45	70	192	196	k__Bacteria; p__Proteobacteria; c__Gammaproteobacteria; o__Enterobacterales; f__Enterobacteriaceae; g__Cedecea; s__Cedecea_neteri
OTU_109	17	6	14	18	44	k__Bacteria; p__Actinobacteriota; c__Actinobacteria; o__Actinomycetales; f__Actinomycetaceae; g__Flaviflexus; s__uncultured_bacterium
OTU_116	104	839	67	26	32	k__Bacteria; p__Proteobacteria; c__Gammaproteobacteria; o__Enterobacterales; f__Enterobacteriaceae; g__Citrobacter
OTU_117	7	7	6	834	26	k__Bacteria; p__Acidobacteriota; c__Blastocatellia; o__Blastocatellales; f__Blastocatellaceae
OTU_120	134	80	47	399	262	k__Bacteria; p__Proteobacteria; c__Alphaproteobacteria; o__Rhizobiales; f__Beijerinckiaceae; g__Methylobacterium-Methylorubrum; s__uncultured_bacterium
OTU_121	26	8	14	265	164	k__Bacteria; p__Actinobacteriota; c__Actinobacteria; o__Micrococcales; f__Intrasporangiaceae; g__Tetrasphaera
OTU_127	7	381	9	669	26	k__Bacteria; p__Proteobacteria; c__Alphaproteobacteria; o__Sphingomonadales; f__Sphingomonadaceae; g__Sphingomonas
OTU_131	31	21	29	21	11	k__Bacteria; p__Proteobacteria; c__Alphaproteobacteria; o__Rhizobiales; f__Rhizobiaceae
OTU_140	19	11	13	61	140	k__Bacteria; p__Proteobacteria; c__Gammaproteobacteria; o__Burkholderiales; f__Alcaligenaceae; g__Parapusillimonas; s__uncultured_bacterium
OTU_142	159	123	138	39	30	k__Bacteria; p__Proteobacteria; c__Gammaproteobacteria; o__Enterobacterales; f__Enterobacteriaceae; g__Klebsiella
OTU_150	38	518	23	45	22	k__Bacteria; p__Proteobacteria; c__Gammaproteobacteria; o__Burkholderiales; f__Alcaligenaceae; g__Castellaniella
OTU_157	25	366	17	32	73	k__Bacteria; p__Proteobacteria; c__Gammaproteobacteria; o__Xanthomonadales; f__Xanthomonadaceae; g__Stenotrophomonas
OTU_173	15	11	16	4	33	k__Bacteria; p__Proteobacteria; c__Gammaproteobacteria; o__Burkholderiales; f__Nitrosomonadaceae; g__IS-44; s__uncultured_bacterium
OTU_177	602	10	5	5	55	k__Bacteria; p__Actinobacteriota; c__Actinobacteria; o__Propionibacteriales; f__Propionibacteriaceae; g__Propioniciclava; s__uncultured_bacterium
OTU_229	25	13	14	8	47	k__Bacteria; p__Proteobacteria; c__Alphaproteobacteria; o__Rhizobiales; f__Rhizobiaceae; g__Aminobacter; s__uncultured_bacterium
OTU_233	19	10	8	46	8	k__Bacteria; p__Actinobacteriota; c__Actinobacteria; o__Propionibacteriales; f__Nocardioidaceae; g__Nocardioides
OTU_276	74	17	25	76	33	k__Bacteria; p__Proteobacteria; c__Gammaproteobacteria; o__Burkholderiales; f__Alcaligenaceae; g__Castellaniella
OTU_293	25	27	34	22	73	k__Bacteria; p__Proteobacteria; c__Gammaproteobacteria; o__Pseudomonadales; f__Moraxellaceae; g__Acinetobacter
OTU_298	15	16	7	33	78	k__Bacteria; p__Proteobacteria; c__Gammaproteobacteria; o__Burkholderiales; f__Oxalobacteraceae; g__Herbaspirillum; s__Herbaspirillum_huttiense
OTU_309	71	48	14	35	46	k__Bacteria; p__Proteobacteria; c__Gammaproteobacteria; o__Xanthomonadales; f__Xanthomonadaceae; g__Stenotrophomonas
OTU_350	28	29	29	23	31	k__Bacteria; p__Actinobacteriota; c__Actinobacteria; o__Micrococcales; f__Micrococcaceae; g__Micrococcus
OTU_370	10	87	9	19	23	k__Bacteria; p__Actinobacteriota; c__Actinobacteria; o__Corynebacteriales; f__Corynebacteriaceae; g__Corynebacterium; s__uncultured_bacterium
OTU_403	19	20	15	9	59	k__Bacteria; p__Actinobacteriota; c__Actinobacteria; o__Micrococcales; f__Microbacteriaceae; g__Cryobacterium
OTU_544	10	13	9	10	20	k__Bacteria; p__Proteobacteria; c__Alphaproteobacteria; o__Rhodobacterales; f__Rhodobacteraceae; g__Rhodobacter
OTU_620	15	10	9	23	3	k__Bacteria; p__Actinobacteriota; c__Actinobacteria; o__Corynebacteriales; f__Corynebacteriaceae; g__Corynebacterium; s__uncultured_bacterium
OTU_627	7	11	8	15	7	k__Bacteria; p__Proteobacteria; c__Alphaproteobacteria; o__Caulobacterales; f__Caulobacteraceae; g__Brevundimonas

## Sheet: PHI shared ASVs
S5 Table. Shared and unique amplicon sequence variants (ASVs) in each Anopheles species/group.
k;Kingdom, p;Phylum, c;Class, o;Order, f;Family, g;Genus, s;Species
#OTU ID	Sequence count of each ASV per individaul sample				Taxonomy
	PHI1	PHI2	PHI3	PHI4
OTU_1	256	9420	13767	156	k__Bacteria; p__Proteobacteria; c__Gammaproteobacteria; o__Pseudomonadales; f__Pseudomonadaceae; g__Pseudomonas; s__Pseudomonas_sp.
OTU_17	110	246	32	154	k__Bacteria; p__Firmicutes; c__Bacilli; o__Staphylococcales; f__Staphylococcaceae; g__Staphylococcus
OTU_42	500	17	18	415	k__Bacteria; p__Proteobacteria; c__Gammaproteobacteria; o__Pseudomonadales; f__Moraxellaceae; g__Acinetobacter
OTU_204	29	19	28	4	k__Bacteria; p__Bacteroidota; c__Bacteroidia; o__Bacteroidales; f__Prevotellaceae; g__Prevotella; s__uncultured_bacterium

## Sheet: VAG shared ASVs
S5 Table. Shared and unique amplicon sequence variants (ASVs) in each Anopheles species/group.
k;Kingdom, p;Phylum, c;Class, o;Order, f;Family, g;Genus, s;Species
#OTU ID	Sequence count of each ASV per individaul sample				Taxonomy
	VAG1	VAG2	VAG3	VAG4
OTU_1	28561	24232	14104	2656	k__Bacteria; p__Proteobacteria; c__Gammaproteobacteria; o__Pseudomonadales; f__Pseudomonadaceae; g__Pseudomonas; s__Pseudomonas_sp.
OTU_7	5808	3001	12871	2267	k__Bacteria; p__Proteobacteria; c__Gammaproteobacteria; o__Burkholderiales; f__Burkholderiaceae; g__Ralstonia
OTU_12	4080	3066	9517	780	k__Bacteria; p__Proteobacteria; c__Gammaproteobacteria; o__Burkholderiales; f__Burkholderiaceae; g__Cupriavidus
OTU_17	12	14	40	149	k__Bacteria; p__Firmicutes; c__Bacilli; o__Staphylococcales; f__Staphylococcaceae; g__Staphylococcus
OTU_22	268	11116	307	4602	k__Bacteria; p__Cyanobacteria; c__Cyanobacteriia; o__Chloroplast; f__Chloroplast; g__Chloroplast
OTU_27	153	7191	145	3255	k__Bacteria; p__Cyanobacteria; c__Cyanobacteriia; o__Chloroplast; f__Chloroplast; g__Chloroplast
OTU_28	287	530	289	8267	k__Bacteria; p__Firmicutes; c__Bacilli; o__Lactobacillales; f__Streptococcaceae; g__Streptococcus
OTU_34	56	39	35	159	k__Bacteria; p__Firmicutes; c__Clostridia; o__Peptostreptococcales-Tissierellales; f__Peptostreptococcaceae; g__Romboutsia; s__uncultured_bacterium
OTU_42	20	52	90	11	k__Bacteria; p__Proteobacteria; c__Gammaproteobacteria; o__Pseudomonadales; f__Moraxellaceae; g__Acinetobacter
OTU_50	111	155	175	3779	k__Bacteria; p__Firmicutes; c__Negativicutes; o__Veillonellales-Selenomonadales; f__Veillonellaceae; g__Veillonella; s__uncultured_bacterium
OTU_54	105	136	126	3311	k__Bacteria; p__Firmicutes; c__Bacilli; o__Lactobacillales; f__Carnobacteriaceae; g__Granulicatella; s__uncultured_bacterium
OTU_59	23	30	92	35	k__Bacteria; p__Actinobacteriota; c__Actinobacteria; o__Propionibacteriales; f__Propionibacteriaceae; g__Cutibacterium; s__uncultured_bacterium
OTU_68	115	60	112	2298	k__Bacteria; p__Bacteroidota; c__Bacteroidia; o__Bacteroidales; f__Porphyromonadaceae; g__Porphyromonas; s__uncultured_bacterium
OTU_71	54	1582	67	923	k__Bacteria; p__Cyanobacteria; c__Cyanobacteriia; o__Chloroplast; f__Chloroplast; g__Chloroplast
OTU_72	49	50	241	587	k__Bacteria; p__Proteobacteria; c__Gammaproteobacteria; o__Enterobacterales; f__Enterobacteriaceae; g__Escherichia-Shigella; s__Escherichia_coli
OTU_74	62	43	50	2195	k__Bacteria; p__Fusobacteriota; c__Fusobacteriia; o__Fusobacteriales; f__Leptotrichiaceae; g__Leptotrichia; s__uncultured_bacterium
OTU_75	61	51	74	1995	k__Bacteria; p__Firmicutes; c__Bacilli; o__Lactobacillales; f__Aerococcaceae; g__Abiotrophia; s__uncultured_bacterium
OTU_79	55	79	72	1679	k__Bacteria; p__Firmicutes; c__Bacilli; o__Lactobacillales; f__Streptococcaceae; g__Streptococcus; s__uncultured_bacterium
OTU_83	57	40	57	1751	k__Bacteria; p__Patescibacteria; c__Saccharimonadia; o__Saccharimonadales; f__Saccharimonadaceae; g__TM7a; s__uncultured_bacterium
OTU_84	67	58	78	1680	k__Bacteria; p__Firmicutes; c__Negativicutes; o__Veillonellales-Selenomonadales; f__Selenomonadaceae; g__Selenomonas; s__uncultured_bacterium
OTU_86	129	92	110	99	k__Bacteria; p__Proteobacteria; c__Gammaproteobacteria; o__Pseudomonadales; f__Moraxellaceae; g__Acinetobacter; s__Acinetobacter_baumannii
OTU_90	25	172	120	391	k__Bacteria; p__Cyanobacteria; c__Cyanobacteriia; o__Chloroplast; f__Chloroplast; g__Chloroplast
OTU_97	64	860	78	534	k__Bacteria; p__Firmicutes; c__Bacilli; o__Lactobacillales; f__Enterococcaceae; g__Enterococcus; s__Enterococcus_durans
OTU_111	31	40	38	1160	k__Bacteria; p__Firmicutes; c__Bacilli; o__Lactobacillales; f__Aerococcaceae; g__Abiotrophia; s__uncultured_bacterium
OTU_119	30	32	37	1126	k__Bacteria; p__Firmicutes; c__Negativicutes; o__Veillonellales-Selenomonadales; f__Veillonellaceae; g__Veillonella
OTU_124	29	32	36	1018	k__Bacteria; p__Patescibacteria; c__Saccharimonadia; o__Saccharimonadales; f__Saccharimonadaceae; g__TM7x
OTU_126	58	31	958	43	k__Bacteria; p__Proteobacteria; c__Gammaproteobacteria; o__Burkholderiales; f__Oxalobacteraceae; g__Massilia; s__uncultured_bacterium
OTU_137	89	57	694	46	k__Bacteria; p__Proteobacteria; c__Gammaproteobacteria; o__Burkholderiales; f__Oxalobacteraceae; g__Massilia; s__uncultured_bacterium
OTU_141	192	174	207	131	k__Bacteria; p__Proteobacteria; c__Gammaproteobacteria; o__Burkholderiales; f__Neisseriaceae; g__Neisseria; s__uncultured_bacterium
OTU_159	16	12	36	696	k__Bacteria; p__Bacteroidota; c__Bacteroidia; o__Bacteroidales; f__Porphyromonadaceae; g__Porphyromonas; s__uncultured_bacterium
OTU_162	44	43	44	570	k__Bacteria; p__Proteobacteria; c__Gammaproteobacteria; o__Burkholderiales; f__Burkholderiaceae; g__Lautropia; s__uncultured_bacterium
OTU_166	86	98	78	132	k__Bacteria; p__Firmicutes; c__Bacilli; o__Lactobacillales; f__Streptococcaceae; g__Streptococcus; s__uncultured_bacterium
OTU_170	37	25	574	31	k__Bacteria; p__Proteobacteria; c__Gammaproteobacteria; o__Burkholderiales; f__Comamonadaceae; g__Ideonella
OTU_171	13	19	46	637	k__Bacteria; p__Bacteroidota; c__Bacteroidia; o__Bacteroidales; f__Porphyromonadaceae; g__Porphyromonas; s__uncultured_bacterium
OTU_191	60	61	58	63	k__Bacteria; p__Firmicutes; c__Bacilli; o__Lactobacillales; f__Leuconostocaceae; g__Leuconostoc; s__Leuconostoc_citreum
OTU_197	12	380	17	165	k__Bacteria; p__Proteobacteria; c__Alphaproteobacteria; o__Rickettsiales; f__Mitochondria; g__Mitochondria
OTU_214	34	45	22	19	k__Bacteria; p__Firmicutes; c__Bacilli; o__Lactobacillales; f__Lactobacillaceae; g__Lactobacillus; s__uncultured_bacterium
OTU_220	20	13	75	97	k__Bacteria; p__Firmicutes; c__Bacilli; o__Lactobacillales; f__Lactobacillaceae; g__Lactobacillus; s__uncultured_bacterium
OTU_226	36	47	53	74	k__Bacteria; p__Firmicutes; c__Bacilli; o__Lactobacillales; f__Leuconostocaceae; g__Leuconostoc
OTU_239	26	27	319	28	k__Bacteria; p__Proteobacteria; c__Gammaproteobacteria; o__Burkholderiales; f__Oxalobacteraceae; g__Massilia
OTU_241	11	5	8	25	k__Bacteria; p__Firmicutes; c__Clostridia; o__Lachnospirales; f__Lachnospiraceae; g__Fusicatenibacter; s__uncultured_bacterium
OTU_248	88	83	48	55	k__Bacteria; p__Proteobacteria; c__Gammaproteobacteria; o__Burkholderiales; f__Nitrosomonadaceae; g__MND1; s__uncultured_bacterium
OTU_249	10	15	12	57	k__Bacteria; p__Proteobacteria; c__Gammaproteobacteria; o__Pasteurellales; f__Pasteurellaceae; g__Haemophilus; s__uncultured_bacterium
OTU_255	16	199	16	154	k__Bacteria; p__Firmicutes; c__Bacilli; o__Lactobacillales; f__Vagococcaceae; g__Vagococcus
OTU_263	31	70	95	109	k__Bacteria; p__Firmicutes; c__Bacilli; o__Erysipelotrichales; f__Erysipelotrichaceae; g__Turicibacter; s__uncultured_bacterium
OTU_268	28	12	8	69	k__Bacteria; p__Firmicutes; c__Clostridia; o__Lachnospirales; f__Lachnospiraceae; g__Blautia; s__uncultured_bacterium
OTU_273	45	60	53	33	k__Bacteria; p__Proteobacteria; c__Gammaproteobacteria; o__Burkholderiales; f__Neisseriaceae; g__Neisseria; s__uncultured_bacterium
OTU_283	65	40	54	61	k__Bacteria; p__Proteobacteria; c__Alphaproteobacteria; o__Rhizobiales; f__Xanthobacteraceae; g__Bradyrhizobium
OTU_304	44	44	45	43	k__Bacteria; p__Proteobacteria; c__Gammaproteobacteria; o__Enterobacterales; f__Enterobacteriaceae; g__Kluyvera
OTU_313	37	40	35	40	k__Bacteria; p__Myxococcota; c__Myxococcia; o__Myxococcales; f__Myxococcaceae; g__P3OB-42
OTU_314	62	38	33	30	k__Bacteria; p__Proteobacteria; c__Gammaproteobacteria; o__Burkholderiales; f__Nitrosomonadaceae; g__MND1; s__uncultured_bacterium
OTU_319	57	32	48	38	k__Bacteria; p__Chloroflexi; c__AD3; o__AD3; f__AD3; g__AD3; s__uncultured_bacterium
OTU_320	18	13	32	106	k__Bacteria; p__Firmicutes; c__Clostridia; o__Oscillospirales; f__Ruminococcaceae; g__Faecalibacterium; s__uncultured_bacterium
OTU_321	83	47	46	25	k__Bacteria; p__Proteobacteria; c__Gammaproteobacteria; o__Burkholderiales; f__TRA3-20; g__TRA3-20; s__uncultured_bacterium
OTU_332	10	7	70	131	k__Bacteria; p__Verrucomicrobiota; c__Verrucomicrobiae; o__Verrucomicrobiales; f__Akkermansiaceae; g__Akkermansia; s__uncultured_bacterium
OTU_338	16	9	17	195	k__Bacteria; p__Proteobacteria; c__Gammaproteobacteria; o__Burkholderiales; f__Neisseriaceae; g__Kingella; s__uncultured_bacterium
OTU_349	28	23	29	18	k__Bacteria; p__Proteobacteria; c__Gammaproteobacteria; o__Pseudomonadales; f__Pseudomonadaceae; g__Pseudomonas
OTU_363	29	31	43	44	k__Bacteria; p__Myxococcota; c__Myxococcia; o__Myxococcales; f__Anaeromyxobacteraceae; g__Anaeromyxobacter; s__uncultured_bacterium
OTU_377	20	26	9	88	k__Bacteria; p__Firmicutes; c__Clostridia; o__Oscillospirales; f__Ruminococcaceae; g__Subdoligranulum; s__uncultured_bacterium
OTU_389	10	17	10	144	k__Bacteria; p__Proteobacteria; c__Gammaproteobacteria; o__Burkholderiales; f__Neisseriaceae; g__Eikenella
OTU_393	14	22	21	82	k__Bacteria; p__Firmicutes; c__Clostridia; o__Lachnospirales; f__Lachnospiraceae; g__[Ruminococcus]_torques_group; s__uncultured_bacterium
OTU_416	33	38	21	25	k__Bacteria; p__Chloroflexi; c__AD3; o__AD3; f__AD3; g__AD3; s__uncultured_bacterium
OTU_417	25	58	13	23	k__Bacteria; p__Firmicutes; c__Clostridia; o__Clostridiales; f__Clostridiaceae; g__Clostridium_sensu_stricto_1; s__uncultured_bacterium
OTU_427	30	32	24	6	k__Bacteria; p__Proteobacteria; c__Gammaproteobacteria; o__Burkholderiales; f__TRA3-20; g__TRA3-20
OTU_442	4	4	8	47	k__Bacteria; p__Actinobacteriota; c__Actinobacteria; o__Bifidobacteriales; f__Bifidobacteriaceae; g__Bifidobacterium
OTU_446	21	22	24	36	k__Bacteria; p__Myxococcota; c__Myxococcia; o__Myxococcales; f__Anaeromyxobacteraceae; g__Anaeromyxobacter; s__uncultured_bacterium
OTU_467	17	23	20	15	k__Bacteria; p__Proteobacteria; c__Alphaproteobacteria; o__Rhodospirillales; f__uncultured; g__uncultured; s__uncultured_bacterium
OTU_475	29	15	28	23	k__Bacteria; p__Proteobacteria; c__Alphaproteobacteria; o__Reyranellales; f__Reyranellaceae; g__Reyranella
OTU_476	2	7	21	40	k__Bacteria; p__Bacteroidota; c__Bacteroidia; o__Bacteroidales; f__Bacteroidaceae; g__Bacteroides; s__uncultured_bacterium
OTU_486	12	12	41	29	k__Bacteria; p__Myxococcota; c__Myxococcia; o__Myxococcales; f__Anaeromyxobacteraceae; g__Anaeromyxobacter; s__uncultured_bacterium
OTU_488	15	13	19	10	k__Bacteria; p__Proteobacteria; c__Alphaproteobacteria; o__Rhizobiales; f__Rhizobiaceae; g__Allorhizobium-Neorhizobium-Pararhizobium-Rhizobium; s__Agrobacterium_radiobacter
OTU_490	37	17	16	21	k__Bacteria; p__Acidobacteriota; c__Acidobacteriae; o__Subgroup_2; f__Subgroup_2; g__Subgroup_2; s__uncultured_bacterium
OTU_507	20	25	22	16	k__Bacteria; p__Proteobacteria; c__Gammaproteobacteria; o__Burkholderiales; f__Rhodocyclaceae
OTU_528	12	42	19	13	k__Bacteria; p__Bacteroidota; c__Bacteroidia; o__Bacteroidales; f__Prevotellaceae; g__Alloprevotella; s__uncultured_bacterium
OTU_535	44	17	18	13	k__Bacteria; p__Proteobacteria; c__Alphaproteobacteria; o__Rhizobiales; f__Hyphomicrobiaceae; g__Pedomicrobium
OTU_566	11	20	21	16	k__Bacteria; p__Gemmatimonadota; c__Gemmatimonadetes; o__Gemmatimonadales; f__Gemmatimonadaceae; g__uncultured; s__uncultured_bacterium
OTU_569	10	40	3	28	k__Bacteria; p__Firmicutes; c__Clostridia; o__Clostridiales; f__Clostridiaceae; g__Clostridium_sensu_stricto_12; s__Clostridium_tyrobutyricum
OTU_572	20	30	8	11	k__Bacteria; p__Proteobacteria; c__Gammaproteobacteria; o__Burkholderiales; f__Sutterellaceae; g__Parasutterella; s__uncultured_bacterium
OTU_581	18	9	17	33	k__Bacteria; p__Gemmatimonadota; c__Gemmatimonadetes; o__Gemmatimonadales; f__Gemmatimonadaceae; g__uncultured; s__uncultured_bacterium
OTU_592	11	16	6	15	k__Bacteria; p__Acidobacteriota; c__Acidobacteriae; o__Acidobacteriales; f__Acidobacteriaceae_(Subgroup_1); g__uncultured; s__uncultured_bacterium
OTU_595	35	13	8	9	k__Bacteria; p__Proteobacteria; c__Alphaproteobacteria; o__Sphingomonadales; f__Sphingomonadaceae; g__Sphingomonas; s__uncultured_bacterium
OTU_613	21	8	25	13	k__Bacteria; p__Proteobacteria; c__Alphaproteobacteria; o__Rhizobiales; f__Xanthobacteraceae
OTU_639	13	9	21	11	k__Bacteria; p__Acidobacteriota; c__Acidobacteriae; o__Subgroup_2; f__Subgroup_2; g__Subgroup_2; s__uncultured_bacterium
OTU_682	10	8	7	13	k__Bacteria; p__Firmicutes; c__Clostridia; o__Lachnospirales; f__Lachnospiraceae; g__Lachnoanaerobaculum; s__uncultured_bacterium
OTU_693	11	8	13	15	k__Bacteria; p__Nitrospirota; c__Nitrospiria; o__Nitrospirales; f__Nitrospiraceae; g__Nitrospira; s__uncultured_bacterium
OTU_706	27	13	15	9	k__Bacteria; p__Chloroflexi; c__KD4-96; o__KD4-96; f__KD4-96; g__KD4-96; s__uncultured_bacterium
OTU_740	18	3	12	15	k__Bacteria; p__Acidobacteriota; c__Acidobacteriae; o__Acidobacteriales; f__uncultured; g__uncultured
OTU_763	4	10	2	9	k__Bacteria; p__Firmicutes; c__Clostridia; o__Oscillospirales; f__Oscillospiraceae; g__UCG-002; s__uncultured_bacterium
OTU_764	7	7	5	7	k__Bacteria; p__Proteobacteria; c__Gammaproteobacteria; o__Burkholderiales; f__Rhodocyclaceae; g__Methyloversatilis
OTU_783	9	11	6	13	k__Bacteria; p__Acidobacteriota; c__Acidobacteriae; o__Acidobacteriales; f__Acidobacteriaceae_(Subgroup_1); g__uncultured; s__uncultured_bacterium
OTU_893	10	5	9	8	k__Bacteria; p__Proteobacteria; c__Gammaproteobacteria; o__Burkholderiales; f__B1-7BS; g__B1-7BS; s__uncultured_bacterium
OTU_898	2	12	4	15	k__Bacteria; p__Firmicutes; c__Clostridia; o__Clostridiales; f__Clostridiaceae

## Sheet: HYR1 unique ASVs
S5 Table. Shared and unique amplicon sequence variants (ASVs) in each Anopheles species/group.
k;Kingdom, p;Phylum, c;Class, o;Order, f;Family, g;Genus, s;Species
#OTU ID	Sequence count of each ASV in HYR1	Taxonomy
OTU_194	502	k__Bacteria; p__Proteobacteria; c__Gammaproteobacteria; o__Enterobacterales; f__Enterobacteriaceae
OTU_252	4	k__Bacteria; p__Chloroflexi; c__KD4-96; o__KD4-96; f__KD4-96; g__KD4-96
OTU_308	286	k__Bacteria; p__Firmicutes; c__Bacilli; o__Staphylococcales; f__Staphylococcaceae; g__Staphylococcus
OTU_323	10	k__Bacteria; p__Proteobacteria; c__Gammaproteobacteria; o__Aeromonadales; f__Aeromonadaceae; g__Aeromonas
OTU_360	19	k__Bacteria; p__Firmicutes; c__Bacilli; o__Bacillales; f__Bacillaceae; g__Bacillus
OTU_411	85	k__Bacteria; p__Proteobacteria; c__Gammaproteobacteria; o__Pseudomonadales; f__Pseudomonadaceae; g__Pseudomonas; s__Pseudomonas_putida
OTU_449	9	k__Bacteria; p__Firmicutes; c__Bacilli; o__Lactobacillales; f__Carnobacteriaceae; g__Carnobacterium
OTU_508	116	k__Bacteria; p__Proteobacteria; c__Gammaproteobacteria; o__Pseudomonadales; f__Pseudomonadaceae; g__Pseudomonas
OTU_540	103	k__Bacteria; p__Proteobacteria; c__Gammaproteobacteria; o__Pseudomonadales; f__Pseudomonadaceae; g__Pseudomonas
OTU_575	11	k__Bacteria; p__Proteobacteria; c__Gammaproteobacteria; o__Pseudomonadales; f__Pseudomonadaceae; g__Pseudomonas
OTU_582	2	k__Bacteria; p__Desulfobacterota; c__uncultured; o__uncultured; f__uncultured; g__uncultured; s__uncultured_bacterium
OTU_681	67	k__Bacteria; p__Proteobacteria; c__Gammaproteobacteria; o__Pseudomonadales; f__Pseudomonadaceae; g__Pseudomonas; s__Pseudomonas_aeruginosa
OTU_721	35	k__Bacteria; p__Proteobacteria; c__Gammaproteobacteria; o__Enterobacterales; f__Enterobacteriaceae; g__Kosakonia
OTU_722	61	k__Bacteria; p__Proteobacteria; c__Gammaproteobacteria; o__Pseudomonadales; f__Pseudomonadaceae; g__Pseudomonas; s__Pseudomonas_aeruginosa
OTU_741	58	k__Bacteria; p__Proteobacteria; c__Gammaproteobacteria; o__Pseudomonadales; f__Pseudomonadaceae; g__Pseudomonas; s__Pseudomonas_aeruginosa
OTU_770	2	k__Bacteria; p__Proteobacteria; c__Gammaproteobacteria; o__Burkholderiales; f__Rhodocyclaceae; g__uncultured
OTU_863	43	k__Bacteria; p__Proteobacteria; c__Gammaproteobacteria; o__Burkholderiales; f__Alcaligenaceae; g__Parapusillimonas; s__uncultured_bacterium
OTU_957	6	k__Bacteria; p__Proteobacteria; c__Gammaproteobacteria; o__Xanthomonadales; f__Xanthomonadaceae; g__Lysobacter
OTU_992	5	k__Bacteria; p__Proteobacteria; c__Alphaproteobacteria; o__Sphingomonadales; f__Sphingomonadaceae; g__Novosphingobium
OTU_1088	26	k__Bacteria; p__Proteobacteria; c__Gammaproteobacteria; o__Xanthomonadales; f__Xanthomonadaceae; g__Pseudoxanthomonas
OTU_1108	25	k__Bacteria; p__Proteobacteria; c__Gammaproteobacteria; o__Pseudomonadales; f__Moraxellaceae; g__Acinetobacter
OTU_1109	5	k__Bacteria; p__Firmicutes; c__Clostridia; o__Peptostreptococcales-Tissierellales; f__Peptostreptococcales-Tissierellales; g__Peptoniphilus
OTU_1144	6	k__Bacteria; p__Proteobacteria; c__Gammaproteobacteria; o__Burkholderiales; f__Comamonadaceae; g__Hydrogenophaga
OTU_1190	5	k__Bacteria; p__Proteobacteria; c__Alphaproteobacteria; o__Acetobacterales; f__Acetobacteraceae; g__Asaia
OTU_1438	5	k__Bacteria; p__Proteobacteria; c__Gammaproteobacteria; o__Pseudomonadales; f__Pseudomonadaceae; g__Pseudomonas
OTU_1623	11	k__Bacteria; p__Firmicutes; c__Bacilli; o__Staphylococcales; f__Gemellaceae; g__Gemella; s__uncultured_bacterium
OTU_1699	10	k__Bacteria; p__Firmicutes; c__Bacilli; o__Staphylococcales; f__Staphylococcaceae; g__Staphylococcus
OTU_1871	2	k__Bacteria; p__Firmicutes; c__Clostridia; o__Clostridia_vadinBB60_group; f__Clostridia_vadinBB60_group; g__Clostridia_vadinBB60_group; s__uncultured_bacterium
OTU_1980	7	k__Bacteria; p__Actinobacteriota; c__Thermoleophilia; o__Solirubrobacterales; f__Solirubrobacteraceae; g__Solirubrobacter; s__uncultured_bacterium
OTU_2260	5	k__Bacteria; p__Proteobacteria; c__Gammaproteobacteria; o__Xanthomonadales; f__Xanthomonadaceae
OTU_2261	5	k__Bacteria; p__Firmicutes; c__Bacilli; o__Bacillales; f__Planococcaceae; g__Sporosarcina
OTU_2450	4	k__Bacteria; p__Firmicutes; c__Bacilli; o__Lactobacillales; f__Aerococcaceae; g__Aerococcus
OTU_2451	4	k__Bacteria; p__Proteobacteria; c__Alphaproteobacteria; o__Rhizobiales; f__Beijerinckiaceae; g__Methylobacterium-Methylorubrum
OTU_2452	4	k__Bacteria; p__Proteobacteria; c__Alphaproteobacteria; o__Sphingomonadales; f__Sphingomonadaceae; g__Sphingomonas
OTU_2677	3	k__Bacteria; p__Proteobacteria; c__Alphaproteobacteria; o__Rhodobacterales; f__Rhodobacteraceae; g__Haematobacter
OTU_2678	3	k__Bacteria; p__Proteobacteria; c__Gammaproteobacteria; o__Burkholderiales; f__Comamonadaceae; g__Delftia
OTU_3000	2	k__Bacteria; p__Actinobacteriota; c__Thermoleophilia; o__Solirubrobacterales; f__Solirubrobacteraceae; g__Solirubrobacter; s__uncultured_bacterium
OTU_3001	2	k__Bacteria; p__Actinobacteriota; c__Actinobacteria; o__Propionibacteriales; f__Propionibacteriaceae; g__Cutibacterium; s__uncultured_bacterium
OTU_3002	2	k__Bacteria; p__Proteobacteria; c__Gammaproteobacteria; o__Pseudomonadales; f__Moraxellaceae; g__Acinetobacter
OTU_3003	2	k__Bacteria; p__Firmicutes; c__Bacilli
OTU_3004	2	k__Bacteria; p__Proteobacteria; c__Gammaproteobacteria; o__Enterobacterales; f__Enterobacteriaceae; g__Enterobacter
OTU_3005	2	k__Bacteria; p__Proteobacteria; c__Gammaproteobacteria; o__Enterobacterales; f__Enterobacteriaceae; g__Klebsiella

## Sheet: HYR2 unique ASVs
S5 Table. Shared and unique amplicon sequence variants (ASVs) in each Anopheles species/group.
k;Kingdom, p;Phylum, c;Class, o;Order, f;Family, g;Genus, s;Species
#OTU ID	Sequence count of each ASV in HYR2	Taxonomy
OTU_30	496	k__Bacteria; p__Proteobacteria; c__Gammaproteobacteria; o__Enterobacterales; f__Erwiniaceae; g__Rosenbergiella; s__uncultured_bacterium
OTU_47	245	k__Bacteria; p__Proteobacteria; c__Gammaproteobacteria; o__Enterobacterales; f__Erwiniaceae; g__Rosenbergiella
OTU_63	146	k__Bacteria; p__Actinobacteriota; c__Actinobacteria; o__Micrococcales; f__Micrococcaceae; g__Pseudarthrobacter
OTU_73	108	k__Bacteria; p__Chloroflexi; c__Chloroflexia; o__Thermomicrobiales; f__JG30-KF-CM45; g__JG30-KF-CM45; s__uncultured_bacterium
OTU_100	128	k__Bacteria; p__Proteobacteria; c__Alphaproteobacteria; o__Sphingomonadales; f__Sphingomonadaceae; g__uncultured
OTU_106	104	k__Bacteria; p__Proteobacteria; c__Gammaproteobacteria; o__Xanthomonadales; f__Xanthomonadaceae; g__Luteimonas; s__uncultured_bacterium
OTU_112	80	k__Bacteria; p__Actinobacteriota; c__Actinobacteria; o__Corynebacteriales; f__Corynebacteriaceae; g__Corynebacterium; s__uncultured_bacterium
OTU_130	175	k__Bacteria; p__Proteobacteria; c__Gammaproteobacteria; o__Enterobacterales; f__Morganellaceae; g__Morganella; s__Morganella_morganii
OTU_132	23	k__Bacteria; p__Chloroflexi; c__Chloroflexia; o__Thermomicrobiales; f__JG30-KF-CM45; g__JG30-KF-CM45; s__uncultured_bacterium
OTU_133	61	k__Bacteria; p__Actinobacteriota; c__Actinobacteria; o__Micrococcales; f__Microbacteriaceae; g__Microbacterium
OTU_153	60	k__Bacteria; p__Actinobacteriota; c__Actinobacteria; o__Micrococcales; f__Micrococcaceae; g__Citricoccus
OTU_155	88	k__Bacteria; p__Actinobacteriota; c__Actinobacteria; o__Micrococcales; f__Microbacteriaceae; g__Microbacterium; s__Microbacterium_sp.
OTU_160	725	k__Bacteria; p__Firmicutes; c__Bacilli; o__Staphylococcales; f__Staphylococcaceae; g__Staphylococcus; s__Staphylococcus_saprophyticus
OTU_181	46	k__Bacteria; p__Proteobacteria; c__Alphaproteobacteria; o__Rhizobiales; f__Xanthobacteraceae; g__Pseudolabrys; s__uncultured_bacterium
OTU_188	47	k__Bacteria; p__Firmicutes; c__Bacilli; o__Bacillales; f__Bacillaceae; g__Bacillus
OTU_203	42	k__Bacteria; p__Proteobacteria; c__Gammaproteobacteria; o__Pseudomonadales; f__Moraxellaceae; g__Enhydrobacter; s__uncultured_bacterium
OTU_210	78	k__Bacteria; p__Proteobacteria; c__Gammaproteobacteria; o__Burkholderiales; f__Burkholderiaceae; g__Lautropia
OTU_213	29	k__Bacteria; p__Chloroflexi; c__Chloroflexia; o__Thermomicrobiales; f__JG30-KF-CM45; g__JG30-KF-CM45; s__uncultured_bacterium
OTU_219	39	k__Bacteria; p__Firmicutes; c__Bacilli; o__Bacillales; f__Bacillaceae; g__Bacillus; s__uncultured_bacterium
OTU_222	32	k__Bacteria; p__Firmicutes; c__Bacilli; o__Bacillales; f__Planococcaceae; g__Lysinibacillus
OTU_227	68	k__Bacteria; p__Proteobacteria; c__Alphaproteobacteria; o__Acetobacterales; f__Acetobacteraceae; g__Roseomonas
OTU_232	46	k__Bacteria; p__Proteobacteria; c__Gammaproteobacteria; o__Burkholderiales; f__Comamonadaceae; g__Comamonas; s__Comamonas_testosteroni
OTU_247	54	k__Bacteria; p__Proteobacteria; c__Alphaproteobacteria
OTU_267	46	k__Bacteria; p__Proteobacteria; c__Alphaproteobacteria; o__Caulobacterales; f__Caulobacteraceae; g__Brevundimonas
OTU_281	59	k__Bacteria; p__Proteobacteria; c__Alphaproteobacteria; o__Acetobacterales; f__Acetobacteraceae; g__Acidiphilium
OTU_288	35	k__Bacteria; p__Proteobacteria; c__Alphaproteobacteria; o__Rhizobiales; f__Devosiaceae; g__Devosia
OTU_294	314	k__Bacteria; p__Firmicutes; c__Bacilli; o__Staphylococcales; f__Staphylococcaceae; g__Staphylococcus; s__uncultured_bacterium
OTU_295	52	k__Bacteria; p__Myxococcota; c__Myxococcia; o__Myxococcales; f__Anaeromyxobacteraceae; g__Anaeromyxobacter; s__uncultured_bacterium
OTU_299	25	k__Bacteria; p__Proteobacteria; c__Alphaproteobacteria; o__Rhizobiales; f__Beijerinckiaceae; g__Microvirga
OTU_317	33	k__Bacteria; p__Bdellovibrionota; c__Oligoflexia; o__Oligoflexales; f__Oligoflexales; g__Oligoflexus
OTU_330	46	k__Bacteria; p__Acidobacteriota; c__Acidobacteriae; o__Acidobacteriales; f__Koribacteraceae; g__Candidatus_Koribacter
OTU_339	257	k__Bacteria; p__Firmicutes; c__Bacilli; o__Staphylococcales; f__Staphylococcaceae; g__Staphylococcus; s__uncultured_bacterium
OTU_341	9	k__Bacteria; p__Proteobacteria; c__Gammaproteobacteria; o__Enterobacterales; f__Enterobacteriaceae; g__Enterobacter
OTU_352	31	k__Bacteria; p__Acidobacteriota; c__Acidobacteriae; o__Bryobacterales; f__Bryobacteraceae; g__Bryobacter
OTU_433	20	k__Bacteria; p__Actinobacteriota; c__Actinobacteria; o__Pseudonocardiales; f__Pseudonocardiaceae; g__Actinomycetospora; s__Actinomycetospora_sp.
OTU_488	11	k__Bacteria; p__Proteobacteria; c__Alphaproteobacteria; o__Rhizobiales; f__Rhizobiaceae; g__Allorhizobium-Neorhizobium-Pararhizobium-Rhizobium; s__Agrobacterium_radiobacter
OTU_499	82	k__Bacteria; p__Firmicutes; c__Bacilli; o__Staphylococcales; f__Staphylococcaceae; g__Staphylococcus
OTU_500	19	k__Bacteria; p__Proteobacteria; c__Gammaproteobacteria; o__Xanthomonadales; f__Xanthomonadaceae; g__uncultured
OTU_530	107	k__Bacteria; p__Firmicutes; c__Bacilli; o__Staphylococcales; f__Staphylococcaceae; g__Staphylococcus
OTU_545	62	k__Bacteria; p__Proteobacteria; c__Gammaproteobacteria; o__Burkholderiales; f__Alcaligenaceae; g__Bordetella
OTU_558	2	k__Bacteria; p__Patescibacteria; c__Saccharimonadia; o__Saccharimonadales; f__Saccharimonadales; g__Saccharimonadales; s__uncultured_bacterium
OTU_603	82	k__Bacteria; p__Firmicutes; c__Bacilli; o__Staphylococcales; f__Staphylococcaceae; g__Staphylococcus; s__Staphylococcus_saprophyticus
OTU_607	68	k__Bacteria; p__Acidobacteriota; c__Acidobacteriae; o__Acidobacteriales; f__uncultured; g__uncultured
OTU_612	20	k__Bacteria; p__Proteobacteria; c__Gammaproteobacteria; o__Burkholderiales; f__Comamonadaceae; g__Comamonas
OTU_618	78	k__Bacteria; p__Actinobacteriota; c__Actinobacteria; o__Micrococcales; f__Micrococcaceae; g__Glutamicibacter; s__Arthrobacter_sp.
OTU_619	5	k__Bacteria; p__Acidobacteriota; c__Acidobacteriae; o__Bryobacterales; f__Bryobacteraceae; g__Bryobacter; s__uncultured_bacterium
OTU_638	20	k__Bacteria; p__Bacteroidota; c__Bacteroidia; o__Flavobacteriales; f__Weeksellaceae; g__Chryseobacterium; s__Chryseobacterium_sp.
OTU_645	2	k__Bacteria; p__Bacteroidota; c__Rhodothermia; o__Rhodothermales; f__Rhodothermaceae; g__Rubrivirga; s__uncultured_bacterium
OTU_742	18	k__Bacteria; p__Bdellovibrionota; c__Oligoflexia; o__0319-6G20; f__0319-6G20; g__0319-6G20; s__uncultured_bacterium
OTU_830	7	k__Bacteria; p__Actinobacteriota; c__Acidimicrobiia; o__Microtrichales; f__Iamiaceae; g__Iamia
OTU_837	46	k__Bacteria; p__Actinobacteriota; c__Actinobacteria; o__Micrococcales; f__Microbacteriaceae; g__Curtobacterium
OTU_838	46	k__Bacteria; p__Firmicutes; c__Bacilli; o__Lactobacillales; f__Carnobacteriaceae; g__Carnobacterium; s__Carnobacterium_maltaromaticum
OTU_871	17	k__Bacteria; p__Proteobacteria; c__Alphaproteobacteria; o__Caulobacterales; f__Caulobacteraceae; g__Brevundimonas
OTU_872	42	k__Bacteria; p__Firmicutes; c__Bacilli; o__Staphylococcales; f__Staphylococcaceae; g__Staphylococcus; s__Staphylococcus_saprophyticus
OTU_880	41	k__Bacteria; p__Actinobacteriota; c__Actinobacteria; o__Corynebacteriales; f__Mycobacteriaceae; g__Mycobacterium; s__Mycobacterium_sp.
OTU_881	25	k__Bacteria; p__Proteobacteria; c__Alphaproteobacteria; o__Rhizobiales; f__Rhizobiaceae; g__Ochrobactrum
OTU_907	32	k__Bacteria; p__Bdellovibrionota; c__Bdellovibrionia; o__Bdellovibrionales; f__Bdellovibrionaceae; g__Bdellovibrio; s__uncultured_bacterium
OTU_908	38	k__Bacteria; p__Firmicutes; c__Bacilli; o__Staphylococcales; f__Staphylococcaceae; g__Staphylococcus; s__Staphylococcus_saprophyticus
OTU_937	36	k__Bacteria; p__Proteobacteria; c__Gammaproteobacteria; o__Burkholderiales; f__Comamonadaceae; g__Comamonas
OTU_958	35	k__Bacteria; p__Actinobacteriota; c__Actinobacteria; o__Micrococcales; f__Intrasporangiaceae
OTU_959	35	k__Bacteria; p__Firmicutes; c__Bacilli; o__Bacillales; f__Bacillaceae; g__Bacillus
OTU_974	32	k__Bacteria; p__Planctomycetota; c__Planctomycetes; o__Gemmatales; f__Gemmataceae; g__Gemmata
OTU_1030	30	k__Bacteria; p__Proteobacteria; c__Gammaproteobacteria; o__Burkholderiales; f__Comamonadaceae; g__Comamonas
OTU_1044	29	k__Bacteria; p__Actinobacteriota; c__Actinobacteria; o__Corynebacteriales; f__Mycobacteriaceae; g__Mycobacterium
OTU_1061	20	k__Bacteria; p__Proteobacteria; c__Gammaproteobacteria; o__Burkholderiales; f__Oxalobacteraceae; g__Noviherbaspirillum
OTU_1062	28	k__Bacteria; p__Proteobacteria; c__Gammaproteobacteria; o__Enterobacterales; f__Enterobacteriaceae; g__Citrobacter
OTU_1125	24	k__Bacteria; p__Patescibacteria; c__Saccharimonadia; o__Saccharimonadales; f__Saccharimonadales; g__Saccharimonadales
OTU_1191	21	k__Bacteria; p__Firmicutes; c__Bacilli; o__Staphylococcales; f__Staphylococcaceae; g__Staphylococcus
OTU_1306	17	k__Bacteria; p__Actinobacteriota; c__Actinobacteria; o__Micrococcales; f__Microbacteriaceae; g__Agromyces
OTU_1307	17	k__Bacteria; p__Proteobacteria; c__Gammaproteobacteria; o__Xanthomonadales; f__Xanthomonadaceae; g__Stenotrophomonas
OTU_1390	13	k__Bacteria; p__Actinobacteriota; c__Actinobacteria; o__Corynebacteriales; f__Mycobacteriaceae; g__Mycobacterium
OTU_1391	15	k__Bacteria; p__Actinobacteriota; c__Coriobacteriia; o__Coriobacteriales; f__Eggerthellaceae; g__Enterorhabdus
OTU_1553	12	k__Bacteria; p__Proteobacteria; c__Gammaproteobacteria; o__Enterobacterales; f__Yersiniaceae; g__Rahnella1
OTU_1624	7	k__Bacteria; p__Proteobacteria; c__Gammaproteobacteria; o__Burkholderiales; f__Chromobacteriaceae; g__Vogesella; s__uncultured_bacterium
OTU_1625	2	k__Bacteria; p__Proteobacteria; c__Gammaproteobacteria; o__Burkholderiales; f__Burkholderiaceae; g__Ralstonia
OTU_1872	8	k__Bacteria; p__Verrucomicrobiota; c__Verrucomicrobiae; o__Chthoniobacterales; f__Chthoniobacteraceae; g__Chthoniobacter; s__uncultured_bacterium
OTU_1981	7	k__Bacteria; p__Proteobacteria; c__Alphaproteobacteria; o__Sphingomonadales; f__Sphingomonadaceae; g__Sphingobium; s__Sphingobium_sp.
OTU_2453	4	k__Bacteria; p__Proteobacteria; c__Gammaproteobacteria; o__Aeromonadales; f__Aeromonadaceae; g__Aeromonas
OTU_2454	4	k__Bacteria; p__Proteobacteria; c__Alphaproteobacteria; o__Sphingomonadales; f__Sphingomonadaceae; g__Sphingobium; s__Sphingobium_sp.
OTU_2679	3	k__Bacteria; p__Proteobacteria; c__Gammaproteobacteria; o__Enterobacterales; f__Enterobacteriaceae; g__Kosakonia
OTU_3006	2	k__Bacteria; p__Proteobacteria; c__Alphaproteobacteria; o__Tistrellales; f__Geminicoccaceae; g__Candidatus_Alysiosphaera; s__uncultured_bacterium
OTU_3007	2	k__Bacteria; p__Proteobacteria; c__Gammaproteobacteria; o__Pasteurellales; f__Pasteurellaceae; g__Haemophilus; s__Haemophilus_pittmaniae
OTU_3008	2	k__Bacteria; p__Firmicutes; c__Bacilli; o__Lactobacillales; f__Carnobacteriaceae; g__Carnobacterium; s__Carnobacterium_maltaromaticum

## Sheet: HYR4 unique ASVs
S5 Table. Shared and unique amplicon sequence variants (ASVs) in each Anopheles species/group.
k;Kingdom, p;Phylum, c;Class, o;Order, f;Family, g;Genus, s;Species
#OTU ID	Sequence count of each ASV in HYR4	Taxonomy
OTU_7	1997	k__Bacteria; p__Proteobacteria; c__Gammaproteobacteria; o__Burkholderiales; f__Burkholderiaceae; g__Ralstonia
OTU_12	2072	k__Bacteria; p__Proteobacteria; c__Gammaproteobacteria; o__Burkholderiales; f__Burkholderiaceae; g__Cupriavidus
OTU_14	847	k__Bacteria; p__Proteobacteria; c__Gammaproteobacteria; o__Oceanospirillales
OTU_22	38	k__Bacteria; p__Cyanobacteria; c__Cyanobacteriia; o__Chloroplast; f__Chloroplast; g__Chloroplast
OTU_72	238	k__Bacteria; p__Proteobacteria; c__Gammaproteobacteria; o__Enterobacterales; f__Enterobacteriaceae; g__Escherichia-Shigella; s__Escherichia_coli
OTU_90	324	k__Bacteria; p__Cyanobacteria; c__Cyanobacteriia; o__Chloroplast; f__Chloroplast; g__Chloroplast
OTU_97	14	k__Bacteria; p__Firmicutes; c__Bacilli; o__Lactobacillales; f__Enterococcaceae; g__Enterococcus; s__Enterococcus_durans
OTU_110	216	k__Bacteria; p__Cyanobacteria; c__Cyanobacteriia; o__Chloroplast; f__Chloroplast; g__Chloroplast
OTU_166	46	k__Bacteria; p__Firmicutes; c__Bacilli; o__Lactobacillales; f__Streptococcaceae; g__Streptococcus; s__uncultured_bacterium
OTU_209	36	k__Bacteria; p__Firmicutes; c__Bacilli; o__Lactobacillales; f__Lactobacillaceae; g__Lactobacillus; s__uncultured_bacterium
OTU_214	72	k__Bacteria; p__Firmicutes; c__Bacilli; o__Lactobacillales; f__Lactobacillaceae; g__Lactobacillus; s__uncultured_bacterium
OTU_220	45	k__Bacteria; p__Firmicutes; c__Bacilli; o__Lactobacillales; f__Lactobacillaceae; g__Lactobacillus; s__uncultured_bacterium
OTU_241	18	k__Bacteria; p__Firmicutes; c__Clostridia; o__Lachnospirales; f__Lachnospiraceae; g__Fusicatenibacter; s__uncultured_bacterium
OTU_243	82	k__Bacteria; p__Firmicutes; c__Clostridia; o__Oscillospirales; f__Ruminococcaceae; g__Faecalibacterium; s__uncultured_bacterium
OTU_248	41	k__Bacteria; p__Proteobacteria; c__Gammaproteobacteria; o__Burkholderiales; f__Nitrosomonadaceae; g__MND1; s__uncultured_bacterium
OTU_253	45	k__Bacteria; p__Firmicutes; c__Negativicutes; o__Veillonellales-Selenomonadales; f__Veillonellaceae; g__Veillonella; s__uncultured_bacterium
OTU_258	37	k__Bacteria; p__Firmicutes; c__Clostridia; o__Oscillospirales; f__Ruminococcaceae; g__Faecalibacterium; s__uncultured_bacterium
OTU_268	54	k__Bacteria; p__Firmicutes; c__Clostridia; o__Lachnospirales; f__Lachnospiraceae; g__Blautia; s__uncultured_bacterium
OTU_275	30	k__Bacteria; p__Actinobacteriota; c__Actinobacteria; o__Bifidobacteriales; f__Bifidobacteriaceae; g__Bifidobacterium
OTU_283	20	k__Bacteria; p__Proteobacteria; c__Alphaproteobacteria; o__Rhizobiales; f__Xanthobacteraceae; g__Bradyrhizobium
OTU_301	27	k__Bacteria; p__Firmicutes; c__Clostridia; o__Lachnospirales; f__Lachnospiraceae; g__Roseburia; s__uncultured_bacterium
OTU_313	20	k__Bacteria; p__Myxococcota; c__Myxococcia; o__Myxococcales; f__Myxococcaceae; g__P3OB-42
OTU_314	36	k__Bacteria; p__Proteobacteria; c__Gammaproteobacteria; o__Burkholderiales; f__Nitrosomonadaceae; g__MND1; s__uncultured_bacterium
OTU_320	27	k__Bacteria; p__Firmicutes; c__Clostridia; o__Oscillospirales; f__Ruminococcaceae; g__Faecalibacterium; s__uncultured_bacterium
OTU_321	9	k__Bacteria; p__Proteobacteria; c__Gammaproteobacteria; o__Burkholderiales; f__TRA3-20; g__TRA3-20; s__uncultured_bacterium
OTU_324	219	k__Bacteria; p__Proteobacteria; c__Alphaproteobacteria; o__Azospirillales; f__Azospirillaceae; g__Azospirillum
OTU_326	25	k__Bacteria; p__Firmicutes; c__Clostridia; o__Lachnospirales; f__Lachnospiraceae; g__Roseburia; s__uncultured_bacterium
OTU_332	16	k__Bacteria; p__Verrucomicrobiota; c__Verrucomicrobiae; o__Verrucomicrobiales; f__Akkermansiaceae; g__Akkermansia; s__uncultured_bacterium
OTU_333	27	k__Bacteria; p__Cyanobacteria; c__Cyanobacteriia; o__Chloroplast; f__Chloroplast; g__Chloroplast
OTU_358	82	k__Bacteria; p__Firmicutes; c__Bacilli; o__Lactobacillales; f__Streptococcaceae; g__Streptococcus; s__uncultured_bacterium
OTU_377	22	k__Bacteria; p__Firmicutes; c__Clostridia; o__Oscillospirales; f__Ruminococcaceae; g__Subdoligranulum; s__uncultured_bacterium
OTU_385	35	k__Bacteria; p__Proteobacteria; c__Alphaproteobacteria; o__Sphingomonadales; f__Sphingomonadaceae; g__Sphingomonas
OTU_386	35	k__Bacteria; p__Proteobacteria; c__Alphaproteobacteria; o__Rhizobiales; f__Xanthobacteraceae; g__uncultured; s__uncultured_bacterium
OTU_390	39	k__Bacteria; p__Bacteroidota; c__Bacteroidia; o__Bacteroidales; f__Bacteroidaceae; g__Bacteroides; s__uncultured_bacterium
OTU_396	30	k__Bacteria; p__Bacteroidota; c__Bacteroidia; o__Bacteroidales; f__Prevotellaceae; g__Prevotella; s__uncultured_bacterium
OTU_408	32	k__Bacteria; p__Firmicutes; c__Negativicutes; o__Veillonellales-Selenomonadales; f__Veillonellaceae; g__Veillonella; s__uncultured_bacterium
OTU_415	12	k__Bacteria; p__Proteobacteria; c__Gammaproteobacteria; o__Cellvibrionales; f__Cellvibrionaceae; g__uncultured; s__uncultured_bacterium
OTU_416	11	k__Bacteria; p__Chloroflexi; c__AD3; o__AD3; f__AD3; g__AD3; s__uncultured_bacterium
OTU_419	44	k__Bacteria; p__Bacteroidota; c__Bacteroidia; o__Bacteroidales; f__Prevotellaceae; g__Prevotella; s__uncultured_bacterium
OTU_424	43	k__Bacteria; p__Firmicutes; c__Bacilli; o__Lactobacillales; f__Lactobacillaceae; g__Lactobacillus; s__Lactobacillus_acidophilus
OTU_425	8	k__Bacteria; p__Firmicutes; c__Clostridia; o__Lachnospirales; f__Lachnospiraceae
OTU_427	14	k__Bacteria; p__Proteobacteria; c__Gammaproteobacteria; o__Burkholderiales; f__TRA3-20; g__TRA3-20
OTU_438	107	k__Bacteria; p__Proteobacteria; c__Gammaproteobacteria; o__Burkholderiales; f__Alcaligenaceae; g__Achromobacter
OTU_442	17	k__Bacteria; p__Actinobacteriota; c__Actinobacteria; o__Bifidobacteriales; f__Bifidobacteriaceae; g__Bifidobacterium
OTU_451	61	k__Bacteria; p__Firmicutes; c__Clostridia; o__Peptostreptococcales-Tissierellales; f__Peptostreptococcaceae; g__Romboutsia; s__uncultured_bacterium
OTU_460	115	k__Bacteria; p__Bacteroidota; c__Bacteroidia; o__Chitinophagales; f__Chitinophagaceae; g__Taibaiella; s__uncultured_bacterium
OTU_467	12	k__Bacteria; p__Proteobacteria; c__Alphaproteobacteria; o__Rhodospirillales; f__uncultured; g__uncultured; s__uncultured_bacterium
OTU_475	9	k__Bacteria; p__Proteobacteria; c__Alphaproteobacteria; o__Reyranellales; f__Reyranellaceae; g__Reyranella
OTU_476	23	k__Bacteria; p__Bacteroidota; c__Bacteroidia; o__Bacteroidales; f__Bacteroidaceae; g__Bacteroides; s__uncultured_bacterium
OTU_482	15	k__Bacteria; p__Proteobacteria; c__Alphaproteobacteria; o__Rhizobiales; f__Xanthobacteraceae; g__Bradyrhizobium; s__Bradyrhizobium_sp.
OTU_483	22	k__Bacteria; p__Proteobacteria; c__Gammaproteobacteria; o__Enterobacterales; f__Enterobacteriaceae; g__Escherichia-Shigella; s__uncultured_bacterium
OTU_494	19	k__Bacteria; p__Firmicutes; c__Clostridia; o__Lachnospirales; f__Lachnospiraceae; g__Blautia; s__uncultured_bacterium
OTU_503	118	k__Bacteria; p__Proteobacteria; c__Gammaproteobacteria; o__Pasteurellales; f__Pasteurellaceae; g__Actinobacillus
OTU_506	95	k__Bacteria; p__Actinobacteriota; c__Actinobacteria; o__Corynebacteriales; f__Mycobacteriaceae; g__Mycobacterium; s__Mycobacterium_sp.
OTU_507	5	k__Bacteria; p__Proteobacteria; c__Gammaproteobacteria; o__Burkholderiales; f__Rhodocyclaceae
OTU_509	22	k__Bacteria; p__Cyanobacteria; c__Cyanobacteriia; o__Chloroplast; f__Chloroplast; g__Chloroplast
OTU_513	10	k__Bacteria; p__Actinobacteriota; c__Coriobacteriia; o__Coriobacteriales; f__Coriobacteriaceae; g__Collinsella; s__uncultured_bacterium
OTU_520	13	k__Bacteria; p__Firmicutes; c__Clostridia; o__Clostridiales; f__Clostridiaceae; g__Clostridium_sensu_stricto_1; s__uncultured_bacterium
OTU_521	11	k__Bacteria; p__Gemmatimonadota; c__Gemmatimonadetes; o__Gemmatimonadales; f__Gemmatimonadaceae; g__uncultured; s__uncultured_bacterium
OTU_525	23	k__Bacteria; p__Proteobacteria; c__Gammaproteobacteria; o__Pseudomonadales; f__Pseudomonadaceae; g__Pseudomonas; s__Pseudomonas_sp.
OTU_528	10	k__Bacteria; p__Bacteroidota; c__Bacteroidia; o__Bacteroidales; f__Prevotellaceae; g__Alloprevotella; s__uncultured_bacterium
OTU_532	87	k__Bacteria; p__Proteobacteria; c__Gammaproteobacteria; o__Pasteurellales; f__Pasteurellaceae; g__Actinobacillus
OTU_547	18	k__Bacteria; p__Proteobacteria; c__Alphaproteobacteria; o__Rickettsiales; f__Mitochondria; g__Mitochondria; s__Triticum_aestivum
OTU_567	25	k__Bacteria; p__Firmicutes; c__Clostridia; o__Lachnospirales; f__Lachnospiraceae; g__Blautia; s__uncultured_bacterium
OTU_572	8	k__Bacteria; p__Proteobacteria; c__Gammaproteobacteria; o__Burkholderiales; f__Sutterellaceae; g__Parasutterella; s__uncultured_bacterium
OTU_586	9	k__Bacteria; p__Actinobacteriota; c__Actinobacteria; o__Micrococcales; f__Intrasporangiaceae
OTU_591	73	k__Bacteria; p__Proteobacteria; c__Gammaproteobacteria; o__Pasteurellales; f__Pasteurellaceae; g__Aggregatibacter
OTU_592	7	k__Bacteria; p__Acidobacteriota; c__Acidobacteriae; o__Acidobacteriales; f__Acidobacteriaceae_(Subgroup_1); g__uncultured; s__uncultured_bacterium
OTU_616	9	k__Bacteria; p__Bacteroidota; c__Bacteroidia; o__Bacteroidales; f__Bacteroidaceae; g__Bacteroides
OTU_639	6	k__Bacteria; p__Acidobacteriota; c__Acidobacteriae; o__Subgroup_2; f__Subgroup_2; g__Subgroup_2; s__uncultured_bacterium
OTU_640	11	k__Bacteria; p__Proteobacteria; c__Gammaproteobacteria; o__Burkholderiales; f__Burkholderiaceae; g__Burkholderia-Caballeronia-Paraburkholderia; s__Burkholderia_sp.
OTU_646	23	k__Bacteria; p__Proteobacteria; c__Gammaproteobacteria; o__PLTA13; f__PLTA13; g__PLTA13; s__uncultured_bacterium
OTU_652	8	k__Bacteria; p__Firmicutes; c__Clostridia; o__Clostridia_UCG-014; f__Clostridia_UCG-014; g__Clostridia_UCG-014; s__uncultured_bacterium
OTU_676	5	k__Bacteria; p__Firmicutes; c__Negativicutes; o__Acidaminococcales; f__Acidaminococcaceae; g__Phascolarctobacterium; s__uncultured_bacterium
OTU_689	14	k__Bacteria; p__Firmicutes; c__Bacilli; o__Lactobacillales; f__Streptococcaceae; g__Streptococcus
OTU_690	6	k__Bacteria; p__Nitrospirota; c__Nitrospiria; o__Nitrospirales; f__Nitrospiraceae; g__Nitrospira; s__uncultured_bacterium
OTU_695	12	k__Bacteria; p__Proteobacteria; c__Gammaproteobacteria; o__Burkholderiales; f__Nitrosomonadaceae; g__Ellin6067; s__uncultured_bacterium
OTU_701	15	k__Bacteria; p__Proteobacteria; c__Alphaproteobacteria; o__Rhodospirillales; f__uncultured; g__uncultured; s__uncultured_bacterium
OTU_707	59	k__Bacteria; p__Bacteroidota; c__Bacteroidia; o__Chitinophagales; f__Chitinophagaceae; g__Terrimonas
OTU_708	5	k__Bacteria; p__Acidobacteriota; c__Acidobacteriae; o__Subgroup_2; f__Subgroup_2; g__Subgroup_2; s__uncultured_bacterium
OTU_713	7	k__Bacteria; p__Actinobacteriota; c__Actinobacteria; o__Pseudonocardiales; f__Pseudonocardiaceae; g__Pseudonocardia; s__Pseudonocardia_sp.
OTU_729	15	k__Bacteria; p__Proteobacteria; c__Alphaproteobacteria; o__Rhizobiales; f__Devosiaceae; g__Devosia
OTU_730	16	k__Bacteria; p__Firmicutes; c__Negativicutes; o__Veillonellales-Selenomonadales; f__Veillonellaceae; g__Dialister; s__uncultured_bacterium
OTU_734	5	k__Bacteria; p__Actinobacteriota; c__Actinobacteria; o__Propionibacteriales; f__Nocardioidaceae; g__Nocardioides
OTU_735	9	k__Bacteria; p__Proteobacteria; c__Gammaproteobacteria; o__Pseudomonadales; f__Pseudomonadaceae; g__Pseudomonas
OTU_747	14	k__Bacteria; p__Proteobacteria; c__Alphaproteobacteria; o__Rhizobiales; f__Xanthobacteraceae; g__uncultured; s__uncultured_bacterium
OTU_751	6	k__Bacteria; p__GAL15; c__GAL15; o__GAL15; f__GAL15; g__GAL15; s__uncultured_bacterium
OTU_758	10	k__Bacteria; p__Firmicutes; c__Negativicutes; o__Veillonellales-Selenomonadales; f__Veillonellaceae; g__Megasphaera
OTU_771	12	k__Bacteria; p__Firmicutes; c__Clostridia; o__Lachnospirales; f__Lachnospiraceae; g__[Eubacterium]_hallii_group; s__uncultured_bacterium
OTU_772	6	k__Bacteria; p__Myxococcota; c__Myxococcia; o__Myxococcales; f__Anaeromyxobacteraceae; g__Anaeromyxobacter; s__uncultured_bacterium
OTU_779	8	k__Bacteria; p__Bacteroidota; c__Bacteroidia; o__Bacteroidales; f__Bacteroidaceae; g__Bacteroides; s__uncultured_bacterium
OTU_788	6	k__Bacteria; p__Proteobacteria; c__Alphaproteobacteria; o__Rhizobiales; f__Beijerinckiaceae; g__Methylobacterium-Methylorubrum
OTU_789	7	k__Bacteria; p__Firmicutes; c__Bacilli; o__Erysipelotrichales; f__Erysipelotrichaceae; g__Faecalibaculum; s__uncultured_bacterium
OTU_790	14	k__Bacteria; p__Myxococcota; c__Myxococcia; o__Myxococcales; f__Anaeromyxobacteraceae; g__Anaeromyxobacter; s__uncultured_bacterium
OTU_799	9	k__Bacteria; p__Firmicutes; c__Clostridia; o__Lachnospirales; f__Lachnospiraceae; g__Lachnospira; s__uncultured_bacterium
OTU_800	14	k__Bacteria; p__Acidobacteriota; c__Acidobacteriae; o__Subgroup_2; f__Subgroup_2; g__Subgroup_2; s__uncultured_bacterium
OTU_801	12	k__Bacteria; p__Myxococcota; c__bacteriap25; o__bacteriap25; f__bacteriap25; g__bacteriap25; s__uncultured_bacterium
OTU_802	4	k__Bacteria; p__Actinobacteriota; c__Actinobacteria; o__Micrococcales; f__Micrococcaceae; g__Rothia; s__uncultured_bacterium
OTU_813	14	k__Bacteria; p__Firmicutes; c__Clostridia; o__Lachnospirales; f__Lachnospiraceae; g__Coprococcus; s__uncultured_bacterium
OTU_814	8	k__Bacteria; p__Firmicutes; c__Clostridia; o__Lachnospirales; f__Lachnospiraceae; g__Dorea; s__uncultured_bacterium
OTU_815	4	k__Bacteria; p__Firmicutes; c__Clostridia; o__Clostridiales; f__Clostridiaceae; g__Clostridium_sensu_stricto_1
OTU_824	11	k__Bacteria; p__Proteobacteria; c__Alphaproteobacteria; o__uncultured; f__uncultured; g__uncultured; s__uncultured_bacterium
OTU_825	48	k__Bacteria; p__Proteobacteria; c__Gammaproteobacteria; o__Pasteurellales; f__Pasteurellaceae; g__Actinobacillus
OTU_831	42	k__Bacteria; p__Bacteroidota; c__Bacteroidia; o__Chitinophagales; f__Chitinophagaceae; g__uncultured
OTU_832	4	k__Bacteria; p__Firmicutes; c__Bacilli; o__Erysipelotrichales; f__Erysipelatoclostridiaceae; g__Erysipelotrichaceae_UCG-003; s__uncultured_bacterium
OTU_839	9	k__Bacteria; p__Desulfobacterota; c__Desulfovibrionia; o__Desulfovibrionales; f__Desulfovibrionaceae; g__uncultured; s__uncultured_bacterium
OTU_840	16	k__Bacteria; p__Actinobacteriota; c__Actinobacteria; o__Bifidobacteriales; f__Bifidobacteriaceae; g__Bifidobacterium
OTU_845	45	k__Bacteria; p__Firmicutes; c__Bacilli; o__Erysipelotrichales; f__Erysipelotrichaceae; g__Dubosiella; s__uncultured_bacterium
OTU_846	13	k__Bacteria; p__Proteobacteria; c__Alphaproteobacteria; o__Rhizobiales; f__Xanthobacteraceae; g__Pseudolabrys; s__uncultured_bacterium
OTU_873	6	k__Bacteria; p__Spirochaetota; c__Spirochaetia; o__Spirochaetales; f__Spirochaetaceae; g__Treponema
OTU_882	7	k__Bacteria; p__Firmicutes; c__Clostridia; o__Oscillospirales; f__[Eubacterium]_coprostanoligenes_group; g__[Eubacterium]_coprostanoligenes_group; s__uncultured_bacterium
OTU_887	7	k__Bacteria; p__Proteobacteria; c__Gammaproteobacteria; o__Xanthomonadales; f__Xanthomonadaceae; g__Luteimonas; s__uncultured_bacterium
OTU_888	4	k__Bacteria; p__Acidobacteriota; c__Acidobacteriae; o__Acidobacteriales; f__Acidobacteriaceae_(Subgroup_1); g__uncultured; s__uncultured_bacterium
OTU_897	26	k__Bacteria; p__Firmicutes; c__Clostridia; o__Oscillospirales; f__[Eubacterium]_coprostanoligenes_group; g__[Eubacterium]_coprostanoligenes_group; s__uncultured_bacterium
OTU_898	2	k__Bacteria; p__Firmicutes; c__Clostridia; o__Clostridiales; f__Clostridiaceae
OTU_899	3	k__Bacteria; p__Proteobacteria; c__Gammaproteobacteria; o__Vibrionales; f__Vibrionaceae; g__Vibrio
OTU_909	38	k__Bacteria; p__Proteobacteria; c__Gammaproteobacteria; o__Pasteurellales; f__Pasteurellaceae; g__Actinobacillus
OTU_921	37	k__Bacteria; p__Firmicutes; c__Clostridia; o__Oscillospirales; f__Oscillospiraceae; g__UCG-002; s__uncultured_bacterium
OTU_938	3	k__Bacteria; p__Proteobacteria; c__Alphaproteobacteria; o__uncultured; f__uncultured; g__uncultured; s__uncultured_bacterium
OTU_960	10	k__Bacteria; p__Bacteroidota; c__Bacteroidia; o__Bacteroidales; f__Bacteroidaceae; g__Bacteroides; s__uncultured_bacterium
OTU_961	7	k__Bacteria; p__Proteobacteria; c__Gammaproteobacteria; o__Burkholderiales; f__TRA3-20; g__TRA3-20
OTU_975	8	k__Bacteria; p__Proteobacteria; c__Alphaproteobacteria; o__Rhizobiales; f__Rhizobiaceae; g__Ensifer
OTU_982	12	k__Bacteria; p__Firmicutes; c__Clostridia; o__Oscillospirales; f__Oscillospiraceae; g__NK4A214_group; s__uncultured_bacterium
OTU_983	5	k__Bacteria; p__Chloroflexi; c__AD3; o__AD3; f__AD3; g__AD3; s__uncultured_bacterium
OTU_993	11	k__Bacteria; p__Bacteroidota; c__Bacteroidia; o__Bacteroidales; f__Bacteroidaceae; g__Bacteroides; s__uncultured_bacterium
OTU_994	11	k__Bacteria; p__Bacteroidota; c__Bacteroidia; o__Bacteroidales; f__Bacteroidaceae; g__Bacteroides; s__uncultured_bacterium
OTU_1012	22	k__Bacteria; p__Actinobacteriota; c__Coriobacteriia; o__Coriobacteriales; f__Atopobiaceae; g__Coriobacteriaceae_UCG-002; s__uncultured_bacterium
OTU_1013	8	k__Bacteria; p__Proteobacteria; c__Gammaproteobacteria; o__Xanthomonadales; f__Rhodanobacteraceae
OTU_1031	30	k__Bacteria; p__Bacteroidota; c__Bacteroidia; o__Bacteroidales; f__Muribaculaceae; g__Muribaculaceae; s__uncultured_bacterium
OTU_1032	2	k__Bacteria; p__Bacteroidota; c__Bacteroidia; o__Bacteroidales; f__Tannerellaceae; g__Parabacteroides
OTU_1045	29	k__Bacteria; p__Firmicutes; c__Bacilli; o__Erysipelotrichales; f__Erysipelotrichaceae; g__Allobaculum
OTU_1046	11	k__Bacteria; p__Firmicutes; c__Clostridia; o__Oscillospirales; f__Ruminococcaceae; g__Subdoligranulum; s__uncultured_bacterium
OTU_1047	15	k__Bacteria; p__Proteobacteria; c__Gammaproteobacteria; o__Burkholderiales; f__Burkholderiaceae; g__Lautropia; s__uncultured_bacterium
OTU_1063	28	k__Bacteria; p__Actinobacteriota; c__Actinobacteria; o__Bifidobacteriales; f__Bifidobacteriaceae; g__Bifidobacterium; s__Bifidobacterium_animalis
OTU_1064	28	k__Bacteria; p__Proteobacteria; c__Gammaproteobacteria; o__Aeromonadales; f__Aeromonadaceae; g__Aeromonas
OTU_1065	12	k__Bacteria; p__Bacteroidota; c__Bacteroidia; o__Bacteroidales; f__Bacteroidaceae; g__Bacteroides; s__uncultured_bacterium
OTU_1066	5	k__Bacteria; p__Desulfobacterota; c__Desulfovibrionia; o__Desulfovibrionales; f__Desulfovibrionaceae; g__Bilophila; s__uncultured_bacterium
OTU_1078	8	k__Bacteria; p__Actinobacteriota; c__Acidimicrobiia; o__IMCC26256; f__IMCC26256; g__IMCC26256; s__uncultured_bacterium
OTU_1079	11	k__Bacteria; p__Proteobacteria; c__Gammaproteobacteria; o__Enterobacterales; f__Enterobacteriaceae; g__Cronobacter
OTU_1089	3	k__Bacteria; p__Actinobacteriota; c__Actinobacteria; o__Pseudonocardiales; f__Pseudonocardiaceae; g__Pseudonocardia
OTU_1110	25	k__Bacteria; p__Desulfobacterota; c__Desulfovibrionia; o__Desulfovibrionales; f__Desulfovibrionaceae; g__Desulfovibrio
OTU_1111	4	k__Bacteria; p__Proteobacteria; c__Gammaproteobacteria; o__Cellvibrionales; f__Cellvibrionaceae; g__Cellvibrio
OTU_1126	24	k__Bacteria; p__Bacteroidota; c__Bacteroidia; o__Bacteroidales; f__Prevotellaceae; g__Prevotella; s__uncultured_bacterium
OTU_1127	12	k__Bacteria; p__Bacteroidota; c__Bacteroidia; o__Bacteroidales; f__Muribaculaceae; g__Muribaculaceae; s__uncultured_bacterium
OTU_1128	2	k__Bacteria; p__Gemmatimonadota; c__Gemmatimonadetes; o__Gemmatimonadales; f__Gemmatimonadaceae; g__uncultured; s__uncultured_bacterium
OTU_1145	15	k__Bacteria; p__Bacteroidota; c__Bacteroidia; o__Bacteroidales; f__Bacteroidaceae; g__Bacteroides
OTU_1146	4	k__Bacteria; p__Patescibacteria; c__Saccharimonadia; o__Saccharimonadales; f__Saccharimonadales; g__Saccharimonadales; s__uncultured_bacterium
OTU_1147	23	k__Bacteria; p__Proteobacteria; c__Gammaproteobacteria; o__Aeromonadales; f__Aeromonadaceae; g__Aeromonas
OTU_1148	9	k__Bacteria; p__Firmicutes; c__Clostridia; o__Peptostreptococcales-Tissierellales; f__Peptostreptococcaceae; g__Intestinibacter; s__uncultured_bacterium
OTU_1167	9	k__Bacteria; p__Proteobacteria; c__Gammaproteobacteria; o__Pseudomonadales; f__Moraxellaceae; g__uncultured
OTU_1192	13	k__Bacteria; p__Bacteroidota; c__Bacteroidia; o__Sphingobacteriales; f__Sphingobacteriaceae; g__Sphingobacterium
OTU_1193	4	k__Bacteria; p__Campilobacterota; c__Campylobacteria; o__Campylobacterales; f__Campylobacteraceae; g__Campylobacter
OTU_1194	21	k__Bacteria; p__Proteobacteria; c__Gammaproteobacteria; o__Pasteurellales; f__Pasteurellaceae; g__Actinobacillus
OTU_1217	16	k__Bacteria; p__Bacteroidota; c__Bacteroidia; o__Bacteroidales; f__Prevotellaceae; g__Alloprevotella; s__uncultured_bacterium
OTU_1218	8	k__Bacteria; p__Firmicutes; c__Negativicutes; o__Veillonellales-Selenomonadales; f__Selenomonadaceae; g__Megamonas; s__uncultured_bacterium
OTU_1219	13	k__Bacteria; p__Proteobacteria; c__Gammaproteobacteria; o__Pasteurellales; f__Pasteurellaceae; g__Actinobacillus
OTU_1220	3	k__Bacteria; p__Proteobacteria; c__Gammaproteobacteria; o__Pseudomonadales; f__Moraxellaceae; g__Perlucidibaca
OTU_1221	14	k__Bacteria; p__Proteobacteria; c__Gammaproteobacteria; o__Pasteurellales; f__Pasteurellaceae
OTU_1222	8	k__Bacteria; p__Proteobacteria; c__Gammaproteobacteria; o__Xanthomonadales; f__Xanthomonadaceae; g__Luteimonas
OTU_1223	5	k__Bacteria; p__Actinobacteriota; c__Actinobacteria; o__Micrococcales; f__Micrococcaceae; g__Kocuria; s__Kocuria_palustris
OTU_1224	4	k__Bacteria; p__Proteobacteria; c__Gammaproteobacteria; o__Alteromonadales; f__Alteromonadaceae; g__Alishewanella
OTU_1242	9	k__Bacteria; p__Firmicutes; c__Bacilli; o__Erysipelotrichales; f__Erysipelotrichaceae; g__uncultured; s__uncultured_bacterium
OTU_1243	5	k__Bacteria; p__Actinobacteriota; c__Actinobacteria; o__Corynebacteriales; f__Nocardiaceae; g__Rhodococcus; s__Rhodococcus_erythropolis
OTU_1244	5	k__Bacteria; p__Proteobacteria; c__Gammaproteobacteria; o__Pasteurellales; f__Pasteurellaceae; g__Aggregatibacter; s__uncultured_bacterium
OTU_1245	5	k__Bacteria; p__Firmicutes; c__Clostridia; o__Lachnospirales; f__Lachnospiraceae; g__[Eubacterium]_eligens_group; s__uncultured_bacterium
OTU_1274	18	k__Bacteria; p__Proteobacteria; c__Alphaproteobacteria; o__Rhizobiales; f__Rhizobiaceae; g__Allorhizobium-Neorhizobium-Pararhizobium-Rhizobium
OTU_1275	2	k__Bacteria; p__Verrucomicrobiota; c__Verrucomicrobiae; o__Chthoniobacterales; f__Chthoniobacteraceae; g__Candidatus_Udaeobacter; s__uncultured_bacterium
OTU_1308	17	k__Bacteria; p__Bacteroidota; c__Bacteroidia; o__Bacteroidales; f__Rikenellaceae; g__Rikenellaceae_RC9_gut_group; s__uncultured_bacterium
OTU_1309	17	k__Bacteria; p__Bacteroidota; c__Bacteroidia; o__Bacteroidales; f__Prevotellaceae; g__Prevotella; s__uncultured_bacterium
OTU_1310	17	k__Bacteria; p__Chloroflexi; c__AD3; o__AD3; f__AD3; g__AD3; s__uncultured_bacterium
OTU_1311	17	k__Bacteria; p__Firmicutes; c__Clostridia; o__Lachnospirales; f__Lachnospiraceae; g__Roseburia; s__uncultured_bacterium
OTU_1312	7	k__Bacteria; p__Proteobacteria; c__Alphaproteobacteria; o__Sphingomonadales; f__Sphingomonadaceae; g__Sphingomonas
OTU_1350	6	k__Bacteria; p__Proteobacteria; c__Alphaproteobacteria; o__Rhodobacterales; f__Rhodobacteraceae; g__Paracoccus
OTU_1351	9	k__Bacteria; p__Proteobacteria; c__Gammaproteobacteria; o__Xanthomonadales; f__Xanthomonadaceae; g__Stenotrophomonas
OTU_1352	16	k__Bacteria; p__Acidobacteriota; c__Acidobacteriae; o__Subgroup_2; f__Subgroup_2; g__Subgroup_2; s__uncultured_bacterium
OTU_1392	15	k__Bacteria; p__Proteobacteria; c__Gammaproteobacteria; o__Burkholderiales; f__Comamonadaceae
OTU_1393	15	k__Bacteria; p__Bacteroidota; c__Bacteroidia; o__Cytophagales; f__Spirosomaceae; g__Runella
OTU_1394	15	k__Bacteria; p__Acidobacteriota; c__Acidobacteriae; o__Acidobacteriales; f__uncultured; g__uncultured; s__uncultured_bacterium
OTU_1395	4	k__Bacteria; p__Proteobacteria; c__Gammaproteobacteria; o__Burkholderiales; f__Comamonadaceae; g__uncultured
OTU_1396	3	k__Bacteria; p__Firmicutes; c__Clostridia; o__Lachnospirales; f__Lachnospiraceae; g__Lachnoanaerobaculum
OTU_1397	3	k__Bacteria; p__Gemmatimonadota; c__Gemmatimonadetes; o__Gemmatimonadales; f__Gemmatimonadaceae; g__uncultured; s__uncultured_bacterium
OTU_1439	14	k__Bacteria; p__Proteobacteria; c__Gammaproteobacteria; o__Alteromonadales; f__Shewanellaceae; g__Shewanella
OTU_1440	8	k__Bacteria; p__Actinobacteriota; c__Actinobacteria; o__Micrococcales; f__Micrococcaceae; g__Rothia; s__uncultured_bacterium
OTU_1441	14	k__Bacteria; p__Firmicutes; c__Clostridia; o__Oscillospirales; f__Oscillospiraceae; g__Colidextribacter; s__uncultured_bacterium
OTU_1442	8	k__Bacteria; p__Gemmatimonadota; c__Gemmatimonadetes; o__Gemmatimonadales; f__Gemmatimonadaceae; g__uncultured; s__uncultured_bacterium
OTU_1443	5	k__Bacteria; p__Proteobacteria; c__Gammaproteobacteria; o__Salinisphaerales; f__Solimonadaceae; g__Fontimonas
OTU_1444	6	k__Bacteria; p__Bacteroidota; c__Bacteroidia; o__Bacteroidales; f__Muribaculaceae; g__Muribaculaceae; s__uncultured_bacterium
OTU_1445	2	k__Bacteria; p__Actinobacteriota; c__Acidimicrobiia; o__Actinomarinales; f__uncultured; g__uncultured
OTU_1446	14	k__Bacteria; p__Proteobacteria; c__Gammaproteobacteria; o__Burkholderiales; f__Nitrosomonadaceae; g__Ellin6067; s__uncultured_bacterium
OTU_1447	2	k__Bacteria; p__Proteobacteria; c__Alphaproteobacteria; o__uncultured; f__uncultured; g__uncultured; s__uncultured_bacterium
OTU_1448	14	k__Bacteria; p__Bacteroidota; c__Bacteroidia; o__Bacteroidales; f__Bacteroidaceae; g__Bacteroides; s__uncultured_bacterium
OTU_1449	9	k__Bacteria; p__Proteobacteria; c__Alphaproteobacteria; o__Dongiales; f__Dongiaceae; g__Dongia
OTU_1498	13	k__Bacteria; p__Bacteroidota; c__Bacteroidia; o__Bacteroidales; f__Muribaculaceae; g__Muribaculaceae; s__uncultured_bacterium
OTU_1499	2	k__Bacteria; p__Acidobacteriota; c__Thermoanaerobaculia; o__Thermoanaerobaculales; f__Thermoanaerobaculaceae; g__Subgroup_10
OTU_1500	13	k__Bacteria; p__Bacteroidota; c__Bacteroidia; o__Bacteroidales; f__Tannerellaceae; g__Parabacteroides; s__uncultured_bacterium
OTU_1501	3	k__Bacteria; p__Proteobacteria; c__Alphaproteobacteria; o__Elsterales; f__uncultured; g__uncultured
OTU_1502	13	k__Bacteria; p__Bacteroidota; c__Bacteroidia; o__Bacteroidales; f__Prevotellaceae; g__Prevotella; s__uncultured_bacterium
OTU_1554	12	k__Bacteria; p__Fusobacteriota; c__Fusobacteriia; o__Fusobacteriales; f__Fusobacteriaceae; g__Cetobacterium; s__uncultured_bacterium
OTU_1556	7	k__Bacteria; p__Methylomirabilota; c__Methylomirabilia; o__Rokubacteriales; f__Rokubacteriales; g__Rokubacteriales; s__uncultured_bacterium
OTU_1557	12	k__Bacteria; p__Bacteroidota; c__Bacteroidia; o__Bacteroidales; f__Prevotellaceae; g__Prevotella; s__uncultured_bacterium
OTU_1626	11	k__Bacteria; p__Proteobacteria; c__Gammaproteobacteria; o__Burkholderiales; f__Comamonadaceae; g__Aquabacterium
OTU_1627	11	k__Bacteria; p__Bacteroidota; c__Bacteroidia; o__Bacteroidales; f__Muribaculaceae; g__Muribaculaceae; s__uncultured_bacterium
OTU_1628	11	k__Bacteria; p__Proteobacteria; c__Gammaproteobacteria; o__Vibrionales; f__Vibrionaceae; g__Vibrio
OTU_1629	11	k__Bacteria; p__Bacteroidota; c__Bacteroidia; o__Bacteroidales; f__Prevotellaceae; g__Prevotellaceae_NK3B31_group; s__uncultured_bacterium
OTU_1630	11	k__Bacteria; p__Firmicutes; c__Clostridia; o__Oscillospirales; f__[Eubacterium]_coprostanoligenes_group; g__[Eubacterium]_coprostanoligenes_group; s__uncultured_bacterium
OTU_1631	2	k__Bacteria; p__Proteobacteria; c__Alphaproteobacteria; o__Dongiales; f__Dongiaceae; g__Dongia
OTU_1632	11	k__Bacteria; p__Bacteroidota; c__Bacteroidia; o__Bacteroidales; f__Prevotellaceae; g__Prevotella; s__uncultured_bacterium
OTU_1633	3	k__Bacteria; p__Proteobacteria; c__Alphaproteobacteria; o__Sphingomonadales; f__Sphingomonadaceae; g__Sphingopyxis
OTU_1634	11	k__Bacteria; p__Proteobacteria; c__Gammaproteobacteria; o__Xanthomonadales; f__Xanthomonadaceae; g__Arenimonas; s__uncultured_bacterium
OTU_1635	3	k__Bacteria; p__Firmicutes; c__Bacilli; o__Lactobacillales; f__Aerococcaceae; g__Abiotrophia; s__uncultured_bacterium
OTU_1700	6	k__Bacteria; p__Firmicutes; c__Clostridia; o__Peptostreptococcales-Tissierellales; f__Peptostreptococcales-Tissierellales; g__Parvimonas; s__uncultured_bacterium
OTU_1701	10	k__Bacteria; p__Actinobacteriota; c__Actinobacteria; o__Frankiales; f__Acidothermaceae; g__Acidothermus; s__uncultured_bacterium
OTU_1702	10	k__Bacteria; p__Proteobacteria; c__Gammaproteobacteria; o__Burkholderiales; f__TRA3-20; g__TRA3-20
OTU_1703	10	k__Bacteria; p__Proteobacteria; c__Gammaproteobacteria; o__Burkholderiales; f__TRA3-20; g__TRA3-20; s__uncultured_bacterium
OTU_1704	10	k__Bacteria; p__Acidobacteriota; c__Vicinamibacteria; o__Vicinamibacterales; f__uncultured; g__uncultured; s__uncultured_bacterium
OTU_1705	7	k__Bacteria; p__Firmicutes; c__Clostridia; o__Oscillospirales; f__Oscillospiraceae; g__UCG-002; s__uncultured_bacterium
OTU_1786	9	k__Bacteria; p__Firmicutes; c__Clostridia; o__Oscillospirales; f__Ruminococcaceae; g__uncultured; s__uncultured_bacterium
OTU_1787	6	k__Bacteria; p__Firmicutes; c__Clostridia; o__Oscillospirales; f__UCG-010; g__UCG-010; s__uncultured_bacterium
OTU_1788	9	k__Bacteria; p__Proteobacteria; c__Gammaproteobacteria; o__Gammaproteobacteria_Incertae_Sedis; f__Unknown_Family; g__Acidibacter; s__uncultured_bacterium
OTU_1789	3	k__Bacteria; p__Actinobacteriota; c__Actinobacteria; o__Corynebacteriales; f__Corynebacteriaceae; g__Corynebacterium; s__uncultured_bacterium
OTU_1790	3	k__Bacteria; p__Gemmatimonadota; c__Gemmatimonadetes; o__Gemmatimonadales; f__Gemmatimonadaceae; g__uncultured; s__uncultured_bacterium
OTU_1791	9	k__Bacteria; p__Proteobacteria; c__Gammaproteobacteria; o__Burkholderiales; f__Burkholderiaceae; g__Burkholderia-Caballeronia-Paraburkholderia; s__Burkholderia_sp.
OTU_1873	8	k__Bacteria; p__Firmicutes; c__Clostridia; o__Oscillospirales; f__Ruminococcaceae; g__UBA1819; s__uncultured_organism
OTU_1874	8	k__Bacteria; p__Proteobacteria; c__Gammaproteobacteria; o__Oceanospirillales; f__Pseudohongiellaceae; g__Pseudohongiella; s__uncultured_bacterium
OTU_1875	6	k__Bacteria; p__Bacteroidota; c__Bacteroidia; o__Bacteroidales; f__Muribaculaceae; g__Muribaculaceae; s__uncultured_bacterium
OTU_1876	8	k__Bacteria; p__Firmicutes; c__Clostridia; o__Oscillospirales; f__Ruminococcaceae; g__Ruminococcus; s__uncultured_bacterium
OTU_1877	8	k__Bacteria; p__Bacteroidota; c__Bacteroidia; o__Bacteroidales; f__uncultured; g__uncultured; s__uncultured_bacterium
OTU_1878	8	k__Bacteria; p__Bacteroidota; c__Bacteroidia; o__Bacteroidales; f__Prevotellaceae; g__Prevotella; s__uncultured_bacterium
OTU_1879	4	k__Bacteria; p__Bacteroidota; c__Bacteroidia; o__Bacteroidales; f__Prevotellaceae; g__Prevotellaceae_UCG-003; s__uncultured_bacterium
OTU_1880	8	k__Bacteria; p__Proteobacteria; c__Gammaproteobacteria; o__Aeromonadales; f__Aeromonadaceae; g__Aeromonas; s__Aeromonas_sobria
OTU_1881	8	k__Bacteria; p__Proteobacteria; c__Gammaproteobacteria; o__Burkholderiales; f__Oxalobacteraceae; g__Massilia; s__uncultured_bacterium
OTU_1882	2	k__Bacteria; p__Actinobacteriota; c__Actinobacteria; o__Pseudonocardiales; f__Pseudonocardiaceae; g__Crossiella; s__uncultured_bacterium
OTU_1982	7	k__Bacteria; p__Bacteroidota; c__Bacteroidia; o__Flavobacteriales; f__Flavobacteriaceae; g__Tenacibaculum
OTU_1983	5	k__Bacteria; p__Firmicutes; c__Clostridia; o__Oscillospirales; f__Ruminococcaceae; g__Fournierella; s__uncultured_bacterium
OTU_1984	7	k__Bacteria; p__Actinobacteriota; c__Actinobacteria; o__Micrococcales; f__Intrasporangiaceae; g__Ornithinimicrobium
OTU_1985	4	k__Bacteria; p__Proteobacteria; c__Gammaproteobacteria; o__Burkholderiales; f__Nitrosomonadaceae; g__Ellin6067; s__uncultured_bacterium
OTU_1986	4	k__Bacteria; p__Firmicutes; c__Clostridia; o__Oscillospirales; f__Butyricicoccaceae; g__Butyricicoccus; s__uncultured_bacterium
OTU_1987	7	k__Bacteria; p__Chloroflexi; c__TK10; o__TK10; f__TK10; g__TK10; s__uncultured_bacterium
OTU_1988	7	k__Bacteria; p__Proteobacteria; c__Alphaproteobacteria; o__Rhizobiales; f__Rhizobiaceae; g__Aureimonas
OTU_1989	4	k__Bacteria; p__Firmicutes; c__Clostridia; o__Oscillospirales; f__Oscillospiraceae; g__NK4A214_group; s__uncultured_bacterium
OTU_2108	6	k__Bacteria; p__Proteobacteria; c__Gammaproteobacteria; o__Alteromonadales
OTU_2109	6	k__Bacteria; p__Firmicutes; c__Clostridia; o__Christensenellales; f__Christensenellaceae; g__Christensenellaceae_R-7_group; s__uncultured_bacterium
OTU_2110	6	k__Bacteria; p__Firmicutes; c__Clostridia; o__Lachnospirales; f__Lachnospiraceae; g__Lachnospiraceae_NK4A136_group; s__uncultured_bacterium
OTU_2111	6	k__Bacteria; p__Firmicutes; c__Clostridia; o__Oscillospirales; f__Ruminococcaceae; g__Ruminococcus; s__uncultured_bacterium
OTU_2112	6	k__Bacteria; p__Firmicutes; c__Clostridia; o__Christensenellales; f__Christensenellaceae; g__Christensenellaceae_R-7_group; s__uncultured_bacterium
OTU_2113	6	k__Bacteria; p__Proteobacteria; c__Alphaproteobacteria; o__Rhodobacterales; f__Rhodobacteraceae; g__Sulfitobacter; s__Sulfitobacter_sp.
OTU_2114	6	k__Bacteria; p__Deferribacterota; c__Deferribacteres; o__Deferribacterales; f__Deferribacteraceae; g__Mucispirillum; s__uncultured_bacterium
OTU_2115	6	k__Bacteria; p__Proteobacteria; c__Alphaproteobacteria; o__Rhizobiales; f__Rhizobiaceae; g__Allorhizobium-Neorhizobium-Pararhizobium-Rhizobium
OTU_2116	6	k__Bacteria; p__Proteobacteria; c__Alphaproteobacteria; o__Sphingomonadales; f__Sphingomonadaceae; g__Sphingoaurantiacus
OTU_2117	6	k__Bacteria; p__Proteobacteria; c__Gammaproteobacteria; o__Steroidobacterales; f__Steroidobacteraceae; g__uncultured
OTU_2118	3	k__Bacteria; p__Actinobacteriota; c__Actinobacteria; o__Frankiales; f__Frankiaceae; g__Jatrophihabitans; s__uncultured_bacterium
OTU_2119	6	k__Bacteria; p__Proteobacteria; c__Alphaproteobacteria; o__Rhizobiales; f__Rhizobiales_Incertae_Sedis; g__uncultured; s__uncultured_bacterium
OTU_2120	6	k__Bacteria; p__Proteobacteria; c__Gammaproteobacteria; o__Burkholderiales; f__Rhodocyclaceae; g__Thauera; s__uncultured_bacterium
OTU_2121	6	k__Bacteria; p__Firmicutes; c__Clostridia; o__Oscillospirales; f__Oscillospiraceae; g__Oscillibacter; s__uncultured_bacterium
OTU_2122	6	k__Bacteria; p__Proteobacteria; c__Gammaproteobacteria; o__Burkholderiales; f__Comamonadaceae; g__Ramlibacter; s__uncultured_bacterium
OTU_2123	6	k__Bacteria; p__Proteobacteria; c__Gammaproteobacteria; o__Burkholderiales; f__Nitrosomonadaceae; g__Ellin6067; s__uncultured_bacterium
OTU_2124	6	k__Bacteria; p__Firmicutes; c__Clostridia; o__Oscillospirales; f__Oscillospiraceae; g__uncultured; s__uncultured_bacterium
OTU_2125	3	k__Bacteria; p__Proteobacteria; c__Gammaproteobacteria; o__Burkholderiales; f__Alcaligenaceae; g__Verticiella
OTU_2126	6	k__Bacteria; p__Firmicutes; c__Clostridia; o__Oscillospirales; f__Oscillospiraceae; g__UCG-002; s__uncultured_bacterium
OTU_2127	2	k__Bacteria; p__Firmicutes; c__Bacilli; o__Lactobacillales; f__Lactobacillaceae; g__Lactobacillus; s__Lactobacillus_salivarius
OTU_2262	5	k__Bacteria; p__Bacteroidota; c__Bacteroidia; o__Bacteroidales; f__Prevotellaceae; g__uncultured; s__uncultured_bacterium
OTU_2263	5	k__Bacteria; p__Proteobacteria; c__Alphaproteobacteria; o__Reyranellales; f__Reyranellaceae; g__uncultured
OTU_2264	5	k__Bacteria; p__Firmicutes; c__Clostridia; o__Lachnospirales; f__Lachnospiraceae; g__Coprococcus; s__uncultured_bacterium
OTU_2265	5	k__Bacteria; p__Firmicutes; c__Bacilli; o__Erysipelotrichales; f__Erysipelotrichaceae; g__Allobaculum
OTU_2266	5	k__Bacteria; p__Firmicutes; c__Clostridia; o__Oscillospirales; f__Oscillospiraceae; g__UCG-002; s__uncultured_bacterium
OTU_2267	5	k__Bacteria; p__Firmicutes; c__Bacilli; o__Alicyclobacillales; f__Alicyclobacillaceae; g__Effusibacillus; s__uncultured_bacterium
OTU_2268	5	k__Bacteria; p__Bacteroidota; c__Bacteroidia; o__Bacteroidales; f__Muribaculaceae; g__Muribaculaceae; s__uncultured_bacterium
OTU_2269	5	k__Bacteria; p__Firmicutes; c__Clostridia; o__Oscillospirales; f__Oscillospiraceae; g__Colidextribacter; s__uncultured_bacterium
OTU_2270	5	k__Bacteria; p__Bacteroidota; c__Bacteroidia; o__Bacteroidales; f__Prevotellaceae; g__Prevotella; s__uncultured_bacterium
OTU_2271	5	k__Bacteria; p__Proteobacteria; c__Gammaproteobacteria; o__Burkholderiales; f__Oxalobacteraceae; g__Noviherbaspirillum
OTU_2272	5	k__Bacteria; p__Proteobacteria; c__Alphaproteobacteria; o__Rhizobiales; f__Hyphomicrobiaceae; g__Pedomicrobium
OTU_2273	5	k__Bacteria; p__Proteobacteria; c__Alphaproteobacteria; o__Rhodobacterales; f__Rhodobacteraceae; g__Paracoccus
OTU_2274	2	k__Bacteria; p__Proteobacteria; c__Gammaproteobacteria; o__Burkholderiales; f__Burkholderiaceae; g__Burkholderia-Caballeronia-Paraburkholderia
OTU_2275	5	k__Bacteria; p__Proteobacteria; c__Alphaproteobacteria; o__Rhizobiales; f__Rhizobiaceae
OTU_2276	5	k__Bacteria; p__Proteobacteria; c__Alphaproteobacteria; o__Sphingomonadales; f__Sphingomonadaceae; g__Novosphingobium
OTU_2455	4	k__Bacteria; p__Firmicutes; c__Clostridia; o__Eubacteriales; f__Eubacteriaceae; g__uncultured; s__uncultured_bacterium
OTU_2456	4	k__Bacteria; p__Firmicutes; c__Clostridia; o__Monoglobales; f__Monoglobaceae; g__Monoglobus; s__uncultured_bacterium
OTU_2457	4	k__Bacteria; p__Firmicutes; c__Clostridia; o__Peptostreptococcales-Tissierellales; f__Anaerovoracaceae; g__[Eubacterium]_nodatum_group; s__uncultured_bacterium
OTU_2458	4	k__Bacteria; p__Proteobacteria; c__Gammaproteobacteria; o__Burkholderiales; f__SC-I-84; g__SC-I-84
OTU_2459	4	k__Bacteria; p__Myxococcota; c__Polyangia; o__Polyangiales; f__Polyangiaceae; g__Pajaroellobacter
OTU_2460	4	k__Bacteria; p__Gemmatimonadota; c__Gemmatimonadetes; o__Gemmatimonadales; f__Gemmatimonadaceae; g__uncultured
OTU_2461	2	k__Bacteria; p__Proteobacteria; c__Gammaproteobacteria; o__Diplorickettsiales; f__Diplorickettsiaceae; g__Aquicella; s__uncultured_bacterium
OTU_2462	4	k__Bacteria; p__Methylomirabilota; c__Methylomirabilia; o__Rokubacteriales; f__WX65; g__WX65; s__uncultured_bacterium
OTU_2463	2	k__Bacteria; p__Actinobacteriota; c__Acidimicrobiia; o__Microtrichales; f__Ilumatobacteraceae; g__uncultured; s__uncultured_bacterium
OTU_2464	4	k__Bacteria; p__Firmicutes; c__Clostridia; o__Monoglobales; f__Monoglobaceae; g__Monoglobus; s__uncultured_bacterium
OTU_2465	4	k__Bacteria; p__Bacteroidota; c__Bacteroidia; o__Bacteroidales; f__Muribaculaceae; g__Muribaculaceae; s__uncultured_bacterium
OTU_2466	4	k__Bacteria; p__Firmicutes; c__Clostridia; o__Oscillospirales; f__Oscillospiraceae; g__uncultured; s__uncultured_bacterium
OTU_2467	4	k__Bacteria; p__Proteobacteria; c__Alphaproteobacteria; o__Ferrovibrionales; f__Ferrovibrionaceae; g__Ferrovibrio
OTU_2468	4	k__Bacteria; p__Firmicutes; c__Clostridia; o__Lachnospirales; f__Lachnospiraceae; g__Marvinbryantia
OTU_2469	4	k__Bacteria; p__Gemmatimonadota; c__Gemmatimonadetes; o__Gemmatimonadales; f__Gemmatimonadaceae; g__Gemmatimonas; s__uncultured_bacterium
OTU_2470	4	k__Bacteria; p__Proteobacteria; c__Alphaproteobacteria; o__Micropepsales; f__Micropepsaceae; g__uncultured
OTU_2471	4	k__Bacteria; p__Firmicutes; c__Clostridia; o__Clostridia_UCG-014; f__Clostridia_UCG-014; g__Clostridia_UCG-014; s__uncultured_bacterium
OTU_2472	4	k__Bacteria; p__Actinobacteriota; c__Actinobacteria; o__Propionibacteriales; f__Nocardioidaceae; g__Kribbella
OTU_2473	4	k__Bacteria; p__Myxococcota; c__Myxococcia; o__Myxococcales; f__Myxococcaceae
OTU_2474	4	k__Bacteria; p__Actinobacteriota; c__Actinobacteria; o__Micromonosporales; f__Micromonosporaceae; g__Luedemannella
OTU_2475	2	k__Bacteria; p__Firmicutes; c__Clostridia; o__Oscillospirales; f__UCG-010; g__UCG-010; s__uncultured_bacterium
OTU_2476	4	k__Bacteria; p__Firmicutes; c__Negativicutes; o__Veillonellales-Selenomonadales; f__Veillonellaceae; g__Dialister; s__uncultured_bacterium
OTU_2477	4	k__Bacteria; p__Firmicutes; c__Clostridia; o__Lachnospirales; f__Lachnospiraceae; g__Lachnospiraceae_NK4A136_group; s__uncultured_bacterium
OTU_2478	4	k__Bacteria; p__Proteobacteria; c__Gammaproteobacteria; o__Pasteurellales; f__Pasteurellaceae; g__Aggregatibacter; s__uncultured_bacterium
OTU_2680	3	k__Bacteria; p__NB1-j; c__NB1-j; o__NB1-j; f__NB1-j; g__NB1-j
OTU_2681	3	k__Bacteria; p__Firmicutes; c__Incertae_Sedis; o__DTU014; f__DTU014; g__DTU014; s__uncultured_bacterium
OTU_2682	3	k__Bacteria; p__Bacteroidota; c__Rhodothermia; o__Rhodothermales; f__Rhodothermaceae; g__uncultured; s__uncultured_Bacteroidetes
OTU_2683	3	k__Bacteria; p__Actinobacteriota; c__MB-A2-108; o__MB-A2-108; f__MB-A2-108; g__MB-A2-108; s__uncultured_bacterium
OTU_2684	3	k__Bacteria; p__Myxococcota; c__Polyangia; o__Blfdi19; f__Blfdi19; g__Blfdi19; s__uncultured_bacterium
OTU_2685	3	k__Bacteria; p__Acidobacteriota; c__Vicinamibacteria; o__Subgroup_17; f__Subgroup_17; g__Subgroup_17; s__uncultured_bacterium
OTU_2686	3	k__Bacteria; p__Firmicutes; c__Clostridia; o__Oscillospirales; f__[Eubacterium]_coprostanoligenes_group; g__[Eubacterium]_coprostanoligenes_group; s__uncultured_bacterium
OTU_2687	3	k__Bacteria; p__Proteobacteria; c__Alphaproteobacteria; o__Caulobacterales; f__Parvularculaceae; g__Amphiplicatus; s__uncultured_bacterium
OTU_2688	3	k__Bacteria; p__Bacteroidota; c__Bacteroidia; o__Bacteroidales; f__Prevotellaceae; g__Prevotella; s__uncultured_bacterium
OTU_2689	3	k__Bacteria; p__Firmicutes; c__Clostridia; o__Lachnospirales; f__Lachnospiraceae
OTU_2690	3	k__Bacteria; p__Firmicutes; c__Clostridia; o__Oscillospirales; f__Oscillospiraceae; g__UCG-005; s__uncultured_bacterium
OTU_2691	3	k__Bacteria; p__Actinobacteriota; c__Coriobacteriia; o__Coriobacteriales; f__Eggerthellaceae; g__DNF00809; s__uncultured_bacterium
OTU_2692	3	k__Bacteria; p__Proteobacteria; c__Gammaproteobacteria; o__Steroidobacterales; f__Woeseiaceae; g__Woeseia; s__uncultured_bacterium
OTU_2693	3	k__Bacteria; p__Myxococcota; c__Myxococcia; o__Myxococcales; f__Anaeromyxobacteraceae; g__Anaeromyxobacter; s__uncultured_bacterium
OTU_2694	3	k__Bacteria; p__Proteobacteria; c__Alphaproteobacteria; o__Rhodospirillales; f__Rhodospirillaceae; g__uncultured; s__metagenome
OTU_2695	3	k__Bacteria; p__Proteobacteria; c__Gammaproteobacteria; o__Burkholderiales; f__Alcaligenaceae; g__Alcaligenes
OTU_2696	3	k__Bacteria; p__Proteobacteria; c__Gammaproteobacteria; o__Burkholderiales; f__Ferrovaceae; g__Ferrovum
OTU_2697	3	k__Bacteria; p__Firmicutes; c__Clostridia; o__Oscillospirales; f__Butyricicoccaceae
OTU_2698	3	k__Bacteria; p__Bacteroidota; c__Bacteroidia; o__Chitinophagales; f__Chitinophagaceae; g__Flavisolibacter; s__uncultured_bacterium
OTU_2699	3	k__Bacteria; p__Proteobacteria; c__Gammaproteobacteria; o__Burkholderiales; f__SC-I-84; g__SC-I-84
OTU_2700	3	k__Bacteria; p__Proteobacteria; c__Gammaproteobacteria; o__Pseudomonadales; f__Moraxellaceae; g__Alkanindiges
OTU_2701	3	k__Bacteria; p__Firmicutes; c__Clostridia; o__Lachnospirales; f__Lachnospiraceae; g__Oribacterium
OTU_2702	3	k__Bacteria; p__Firmicutes; c__Clostridia; o__Lachnospirales; f__Lachnospiraceae; g__uncultured; s__uncultured_bacterium
OTU_2703	3	k__Bacteria; p__Desulfobacterota; c__Desulfovibrionia; o__Desulfovibrionales; f__Desulfovibrionaceae; g__Desulfovibrio
OTU_2704	3	k__Bacteria; p__Proteobacteria; c__Alphaproteobacteria; o__Reyranellales; f__Reyranellaceae; g__uncultured; s__uncultured_bacterium
OTU_2705	3	k__Bacteria; p__Firmicutes; c__Clostridia; o__Lachnospirales; f__Lachnospiraceae; g__Sellimonas; s__uncultured_bacterium
OTU_2706	3	k__Bacteria; p__Firmicutes; c__Clostridia; o__Oscillospirales; f__Oscillospiraceae; g__Colidextribacter; s__uncultured_bacterium
OTU_2707	3	k__Bacteria; p__Firmicutes; c__Clostridia; o__Oscillospirales; f__Oscillospiraceae; g__uncultured; s__uncultured_bacterium
OTU_2708	3	k__Bacteria; p__Firmicutes; c__Clostridia; o__Oscillospirales; f__Oscillospiraceae; g__UCG-002; s__uncultured_bacterium
OTU_2709	3	k__Bacteria; p__Actinobacteriota; c__Acidimicrobiia; o__IMCC26256; f__IMCC26256; g__IMCC26256
OTU_2710	3	k__Bacteria; p__Proteobacteria; c__Gammaproteobacteria; o__Alteromonadales; f__Shewanellaceae; g__Shewanella
OTU_2711	3	k__Bacteria; p__Bacteroidota; c__Bacteroidia; o__Bacteroidales; f__Muribaculaceae; g__Muribaculaceae; s__uncultured_bacterium
OTU_2712	3	k__Bacteria; p__Firmicutes; c__Clostridia; o__Lachnospirales; f__Lachnospiraceae; g__uncultured; s__uncultured_bacterium
OTU_2713	3	k__Bacteria; p__Bacteroidota; c__Bacteroidia; o__Bacteroidales; f__Prevotellaceae; g__Prevotella; s__uncultured_bacterium
OTU_2714	3	k__Bacteria; p__Bacteroidota; c__Bacteroidia; o__Bacteroidales; f__Prevotellaceae; g__Prevotella
OTU_2715	3	k__Bacteria; p__Proteobacteria; c__Alphaproteobacteria; o__Rhizobiales; f__Beijerinckiaceae; g__Methylobacterium-Methylorubrum
OTU_2716	3	k__Bacteria; p__Proteobacteria; c__Gammaproteobacteria; o__Pseudomonadales; f__Moraxellaceae; g__Alkanindiges; s__uncultured_bacterium
OTU_2717	3	k__Bacteria; p__Firmicutes; c__Clostridia; o__Lachnospirales; f__Lachnospiraceae
OTU_2718	3	k__Bacteria; p__Firmicutes; c__Clostridia; o__Lachnospirales; f__Lachnospiraceae; g__Lachnospiraceae_NK4A136_group; s__uncultured_bacterium
OTU_2719	3	k__Bacteria; p__Proteobacteria; c__Gammaproteobacteria; o__Burkholderiales; f__Comamonadaceae; g__Hydrogenophaga
OTU_3009	2	k__Bacteria; p__Verrucomicrobiota; c__Verrucomicrobiae; o__Verrucomicrobiales; f__Rubritaleaceae; g__Rubritalea
OTU_3010	2	k__Bacteria; p__Bacteroidota; c__Bacteroidia; o__Flavobacteriales; f__Flavobacteriaceae; g__Flavobacterium
OTU_3011	2	k__Bacteria; p__Firmicutes; c__Clostridia; o__Clostridia_vadinBB60_group; f__Clostridia_vadinBB60_group; g__Clostridia_vadinBB60_group; s__uncultured_bacterium
OTU_3012	2	k__Bacteria; p__Bacteroidota; c__Bacteroidia; o__Bacteroidales; f__Rikenellaceae; g__dgA-11_gut_group; s__uncultured_Bacteroidales
OTU_3013	2	k__Bacteria; p__Firmicutes; c__Symbiobacteriia; o__Symbiobacteriales; f__Symbiobacteraceae; g__uncultured; s__uncultured_bacterium
OTU_3014	2	k__Bacteria; p__Firmicutes; c__Clostridia; o__Oscillospirales; f__[Eubacterium]_coprostanoligenes_group; g__[Eubacterium]_coprostanoligenes_group; s__uncultured_bacterium
OTU_3015	2	k__Bacteria; p__Acidobacteriota; c__Vicinamibacteria; o__Vicinamibacterales; f__uncultured; g__uncultured
OTU_3016	2	k__Bacteria; p__Bdellovibrionota; c__Oligoflexia; o__Oligoflexales; f__uncultured; g__uncultured; s__uncultured_bacterium
OTU_3017	2	k__Bacteria; p__Proteobacteria; c__Gammaproteobacteria; o__HOC36; f__HOC36; g__HOC36; s__uncultured_bacterium
OTU_3018	2	k__Bacteria; p__Latescibacterota; c__Latescibacterota; o__Latescibacterota; f__Latescibacterota; g__Latescibacterota; s__uncultured_bacterium
OTU_3019	2	k__Bacteria; p__Chloroflexi; c__P2-11E; o__P2-11E; f__P2-11E; g__P2-11E; s__uncultured_bacterium
OTU_3020	2	k__Bacteria; p__Proteobacteria; c__Alphaproteobacteria; o__Rickettsiales; f__SM2D12; g__SM2D12
OTU_3021	2	k__Bacteria; p__Firmicutes; c__Bacilli; o__Erysipelotrichales; f__Erysipelotrichaceae; g__uncultured; s__uncultured_bacterium
OTU_3022	2	k__Bacteria; p__Firmicutes; c__Negativicutes; o__Acidaminococcales; f__Acidaminococcaceae; g__Phascolarctobacterium; s__uncultured_bacterium
OTU_3023	2	k__Bacteria; p__Acidobacteriota; c__Holophagae; o__Subgroup_7; f__Subgroup_7; g__Subgroup_7; s__uncultured_bacterium
OTU_3024	2	k__Bacteria; p__Firmicutes; c__Clostridia; o__Christensenellales; f__Christensenellaceae; g__Christensenellaceae_R-7_group; s__uncultured_bacterium
OTU_3025	2	k__Bacteria; p__Desulfobacterota; c__Desulfovibrionia; o__Desulfovibrionales; f__Desulfovibrionaceae; g__Desulfovibrio
OTU_3026	2	k__Bacteria; p__Firmicutes; c__Clostridia; o__Peptostreptococcales-Tissierellales; f__Anaerovoracaceae; g__[Eubacterium]_brachy_group; s__uncultured_bacterium
OTU_3027	2	k__Bacteria; p__GAL15; c__GAL15; o__GAL15; f__GAL15; g__GAL15; s__uncultured_bacterium
OTU_3028	2	k__Bacteria; p__Firmicutes; c__Clostridia; o__Clostridia_UCG-014; f__Clostridia_UCG-014; g__Clostridia_UCG-014; s__uncultured_bacterium
OTU_3029	2	k__Bacteria; p__Cyanobacteria; c__Cyanobacteriia; o__Chloroplast; f__Chloroplast; g__Chloroplast
OTU_3030	2	k__Bacteria; p__Acidobacteriota; c__Acidobacteriae; o__Subgroup_15; f__Subgroup_15; g__Subgroup_15; s__uncultured_bacterium
OTU_3031	2	k__Bacteria; p__Proteobacteria; c__Gammaproteobacteria; o__Oceanospirillales; f__Nitrincolaceae; g__Marinobacterium
OTU_3032	2	k__Bacteria; p__Bacteroidota; c__Bacteroidia; o__Bacteroidales; f__Prevotellaceae; g__Alloprevotella
OTU_3033	2	k__Bacteria; p__Acidobacteriota; c__Vicinamibacteria; o__Vicinamibacterales; f__uncultured; g__uncultured
OTU_3034	2	k__Bacteria; p__Proteobacteria; c__Gammaproteobacteria; o__Pseudomonadales; f__Moraxellaceae; g__Moraxella; s__uncultured_bacterium
OTU_3035	2	k__Bacteria; p__Firmicutes; c__Clostridia; o__Oscillospirales; f__UCG-010; g__UCG-010; s__uncultured_bacterium
OTU_3036	2	k__Bacteria; p__Firmicutes; c__Clostridia; o__Oscillospirales; f__Ruminococcaceae; g__Incertae_Sedis; s__uncultured_bacterium
OTU_3037	2	k__Bacteria; p__Firmicutes; c__Bacilli; o__Erysipelotrichales; f__Erysipelatoclostridiaceae; g__Erysipelatoclostridium; s__uncultured_bacterium
OTU_3038	2	k__Bacteria; p__Proteobacteria; c__Gammaproteobacteria; o__Burkholderiales; f__Hydrogenophilaceae; g__Tepidiphilus; s__uncultured_bacterium
OTU_3039	2	k__Bacteria; p__Firmicutes; c__Clostridia; o__Lachnospirales; f__Lachnospiraceae
OTU_3040	2	k__Bacteria; p__Proteobacteria; c__Gammaproteobacteria; o__Salinisphaerales; f__Solimonadaceae; g__Panacagrimonas; s__uncultured_bacterium
OTU_3041	2	k__Bacteria; p__Proteobacteria; c__Gammaproteobacteria; o__Oceanospirillales; f__Pseudohongiellaceae; g__Pseudohongiella; s__uncultured_bacterium
OTU_3042	2	k__Bacteria; p__Proteobacteria; c__Gammaproteobacteria; o__Pseudomonadales; f__Moraxellaceae; g__uncultured
OTU_3043	2	k__Bacteria; p__Bacteroidota; c__Bacteroidia; o__Chitinophagales; f__Chitinophagaceae; g__Edaphobaculum; s__uncultured_bacterium
OTU_3044	2	k__Bacteria; p__Actinobacteriota; c__Coriobacteriia; o__Coriobacteriales; f__Eggerthellaceae
OTU_3045	2	k__Bacteria; p__Proteobacteria; c__Gammaproteobacteria; o__Alteromonadales; f__Marinobacteraceae; g__Marinobacter
OTU_3046	2	k__Bacteria; p__Bacteroidota; c__Bacteroidia; o__Bacteroidales; f__Muribaculaceae; g__Muribaculaceae; s__uncultured_bacterium
OTU_3047	2	k__Bacteria; p__Proteobacteria; c__Alphaproteobacteria; o__uncultured; f__uncultured; g__uncultured; s__uncultured_bacterium
OTU_3048	2	k__Bacteria; p__Proteobacteria; c__Alphaproteobacteria; o__Elsterales; f__uncultured; g__uncultured; s__uncultured_bacterium
OTU_3049	2	k__Bacteria; p__Bacteroidota; c__Bacteroidia; o__Bacteroidales; f__Bacteroidaceae; g__Bacteroides
OTU_3050	2	k__Bacteria; p__Proteobacteria; c__Gammaproteobacteria; o__Enterobacterales; f__Yersiniaceae; g__Serratia
OTU_3051	2	k__Bacteria; p__Firmicutes; c__Clostridia; o__Clostridia_UCG-014; f__Clostridia_UCG-014; g__Clostridia_UCG-014; s__uncultured_bacterium
OTU_3052	2	k__Bacteria; p__Firmicutes; c__Clostridia; o__Oscillospirales; f__Ruminococcaceae; g__Ruminococcus; s__uncultured_bacterium
OTU_3053	2	k__Bacteria; p__Firmicutes; c__Clostridia; o__Lachnospirales; f__Lachnospiraceae; g__uncultured; s__uncultured_bacterium
OTU_3054	2	k__Bacteria; p__Firmicutes; c__Clostridia; o__Oscillospirales; f__Oscillospiraceae; g__uncultured; s__uncultured_bacterium
OTU_3055	2	k__Bacteria; p__Proteobacteria; c__Gammaproteobacteria; o__Alteromonadales; f__Alteromonadaceae; g__Rheinheimera
OTU_3056	2	k__Bacteria; p__Firmicutes; c__Clostridia; o__Lachnospirales; f__Lachnospiraceae; g__[Eubacterium]_xylanophilum_group; s__uncultured_bacterium
OTU_3057	2	k__Bacteria; p__Bacteroidota; c__Bacteroidia; o__Bacteroidales; f__Muribaculaceae; g__Muribaculaceae; s__uncultured_bacterium
OTU_3058	2	k__Bacteria; p__Firmicutes; c__Clostridia; o__Lachnospirales; f__Lachnospiraceae; g__Lachnospiraceae_NK4A136_group; s__uncultured_bacterium
OTU_3059	2	k__Bacteria; p__Acidobacteriota; c__Holophagae; o__Subgroup_7; f__Subgroup_7; g__Subgroup_7; s__uncultured_bacterium

## Sheet: HYR5 unique ASVs
S5 Table. Shared and unique amplicon sequence variants (ASVs) in each Anopheles species/group.
k;Kingdom, p;Phylum, c;Class, o;Order, f;Family, g;Genus, s;Species
#OTU ID	Sequence count of each ASV in HYR5	Taxonomy
OTU_29	221	k__Bacteria; p__Proteobacteria; c__Gammaproteobacteria; o__Pseudomonadales; f__Moraxellaceae; g__Acinetobacter
OTU_50	49	k__Bacteria; p__Firmicutes; c__Negativicutes; o__Veillonellales-Selenomonadales; f__Veillonellaceae; g__Veillonella; s__uncultured_bacterium
OTU_54	63	k__Bacteria; p__Firmicutes; c__Bacilli; o__Lactobacillales; f__Carnobacteriaceae; g__Granulicatella; s__uncultured_bacterium
OTU_68	84	k__Bacteria; p__Bacteroidota; c__Bacteroidia; o__Bacteroidales; f__Porphyromonadaceae; g__Porphyromonas; s__uncultured_bacterium
OTU_96	12	k__Bacteria; p__Firmicutes; c__Clostridia; o__Clostridiales; f__Clostridiaceae; g__Clostridium_sensu_stricto_12
OTU_108	3	k__Bacteria; p__Actinobacteriota; c__Actinobacteria; o__Corynebacteriales; f__Dietziaceae; g__Dietzia
OTU_114	4	k__Bacteria; p__Verrucomicrobiota; c__Verrucomicrobiae; o__Pedosphaerales; f__Pedosphaeraceae; g__Pedosphaeraceae; s__uncultured_bacterium
OTU_117	185	k__Bacteria; p__Acidobacteriota; c__Blastocatellia; o__Blastocatellales; f__Blastocatellaceae
OTU_182	653	k__Bacteria; p__Proteobacteria; c__Gammaproteobacteria; o__Burkholderiales; f__Hydrogenophilaceae; g__Hydrogenophilus
OTU_201	4	k__Bacteria; p__Acidobacteriota; c__Acidobacteriae; o__Acidobacteriales; f__Koribacteraceae; g__Candidatus_Koribacter; s__uncultured_bacterium
OTU_216	250	k__Bacteria; p__Firmicutes; c__Bacilli; o__Bacillales; f__Planococcaceae; g__Rummeliibacillus; s__Rummeliibacillus_stabekisii
OTU_250	3	k__Bacteria; p__Proteobacteria; c__Alphaproteobacteria; o__Reyranellales; f__Reyranellaceae; g__Reyranella
OTU_271	2	k__Bacteria; p__Actinobacteriota; c__Actinobacteria; o__Propionibacteriales; f__Propionibacteriaceae; g__Propionicicella
OTU_272	3	k__Bacteria; p__Proteobacteria; c__Alphaproteobacteria; o__Rhizobiales; f__Beijerinckiaceae; g__Camelimonas
OTU_273	99	k__Bacteria; p__Proteobacteria; c__Gammaproteobacteria; o__Burkholderiales; f__Neisseriaceae; g__Neisseria; s__uncultured_bacterium
OTU_284	2	k__Bacteria; p__Proteobacteria; c__Alphaproteobacteria; o__Sphingomonadales; f__Sphingomonadaceae; g__DSSF69; s__uncultured_bacterium
OTU_289	27	k__Bacteria; p__Proteobacteria; c__Gammaproteobacteria; o__Pseudomonadales; f__Moraxellaceae; g__Acinetobacter; s__Acinetobacter_baumannii
OTU_340	252	k__Bacteria; p__Firmicutes; c__Bacilli; o__Bacillales; f__Bacillaceae; g__Bacillus
OTU_342	2	k__Bacteria; p__Verrucomicrobiota; c__Verrucomicrobiae; o__Pedosphaerales; f__Pedosphaeraceae; g__Oikopleura; s__uncultured_bacterium
OTU_345	9	k__Bacteria; p__Proteobacteria; c__Alphaproteobacteria; o__Sphingomonadales; f__Sphingomonadaceae; g__Sphingomonas; s__Sphingomonas_sp.
OTU_392	191	k__Bacteria; p__Firmicutes; c__Bacilli; o__Bacillales; f__Planococcaceae; g__Lysinibacillus
OTU_454	139	k__Bacteria; p__Firmicutes; c__Negativicutes; o__Veillonellales-Selenomonadales; f__Veillonellaceae; g__Veillonella; s__uncultured_bacterium
OTU_472	129	k__Bacteria; p__Proteobacteria; c__Gammaproteobacteria; o__Burkholderiales; f__Comamonadaceae; g__Comamonas
OTU_484	5	k__Bacteria; p__Acidobacteriota; c__Acidobacteriae; o__Acidobacteriales; f__uncultured; g__uncultured; s__uncultured_bacterium
OTU_514	37	k__Bacteria; p__Proteobacteria; c__Gammaproteobacteria; o__Enterobacterales; f__Enterobacteriaceae; g__Klebsiella
OTU_568	35	k__Bacteria; p__Proteobacteria; c__Gammaproteobacteria; o__Enterobacterales; f__Enterobacteriaceae; g__Kosakonia
OTU_580	88	k__Bacteria; p__Chloroflexi; c__Anaerolineae; o__Caldilineales; f__Caldilineaceae; g__uncultured; s__uncultured_bacterium
OTU_617	11	k__Bacteria; p__Actinobacteriota; c__Actinobacteria; o__Micrococcales; f__Microbacteriaceae; g__Aurantimicrobium
OTU_621	44	k__Bacteria; p__Actinobacteriota; c__Actinobacteria; o__Corynebacteriales; f__Nocardiaceae; g__Gordonia
OTU_622	78	k__Bacteria; p__Firmicutes; c__Bacilli; o__Lactobacillales; f__Streptococcaceae; g__Streptococcus; s__uncultured_bacterium
OTU_633	75	k__Bacteria; p__Chloroflexi; c__TK10; o__TK10; f__TK10; g__TK10; s__uncultured_bacterium
OTU_665	4	k__Bacteria; p__Proteobacteria; c__Alphaproteobacteria; o__Acetobacterales; f__Acetobacteraceae
OTU_682	29	k__Bacteria; p__Firmicutes; c__Clostridia; o__Lachnospirales; f__Lachnospiraceae; g__Lachnoanaerobaculum; s__uncultured_bacterium
OTU_709	21	k__Bacteria; p__Actinobacteriota; c__Coriobacteriia; o__Coriobacteriales; f__Atopobiaceae; g__Atopobium; s__uncultured_bacterium
OTU_736	59	k__Bacteria; p__Proteobacteria; c__Gammaproteobacteria; o__Burkholderiales; f__Neisseriaceae; g__Neisseria
OTU_743	58	k__Bacteria; p__Actinobacteriota; c__Actinobacteria; o__Propionibacteriales; f__Nocardioidaceae; g__Nocardioides
OTU_748	27	k__Bacteria; p__Firmicutes; c__Bacilli; o__Lactobacillales; f__Carnobacteriaceae; g__Granulicatella; s__uncultured_bacterium
OTU_759	54	k__Bacteria; p__Firmicutes; c__Clostridia; o__Peptostreptococcales-Tissierellales; f__Anaerovoracaceae; g__[Eubacterium]_nodatum_group
OTU_760	10	k__Bacteria; p__Proteobacteria; c__Gammaproteobacteria; o__Pasteurellales; f__Pasteurellaceae; g__Aggregatibacter; s__uncultured_bacterium
OTU_847	45	k__Bacteria; p__Bacteroidota; c__Bacteroidia; o__Chitinophagales; f__Chitinophagaceae; g__Terrimonas; s__uncultured_bacterium
OTU_883	21	k__Bacteria; p__Actinobacteriota; c__Actinobacteria; o__Micrococcales; f__Micrococcaceae; g__Rothia; s__uncultured_bacterium
OTU_922	37	k__Bacteria; p__Actinobacteriota; c__Actinobacteria; o__Frankiales; f__uncultured; g__uncultured; s__uncultured_bacterium
OTU_939	30	k__Bacteria; p__Actinobacteriota; c__Actinobacteria; o__Micrococcales; f__Micrococcaceae; g__Rothia; s__uncultured_bacterium
OTU_995	29	k__Bacteria; p__Patescibacteria; c__Saccharimonadia; o__Saccharimonadales; f__Saccharimonadaceae; g__TM7x; s__uncultured_bacterium
OTU_1014	3	k__Bacteria; p__Actinobacteriota; c__Acidimicrobiia; o__Microtrichales; f__Iamiaceae; g__Iamia
OTU_1048	3	k__Bacteria; p__Chloroflexi; c__Chloroflexia; o__Thermomicrobiales; f__JG30-KF-CM45; g__JG30-KF-CM45; s__uncultured_bacterium
OTU_1049	29	k__Bacteria; p__Firmicutes; c__Negativicutes; o__Veillonellales-Selenomonadales; f__Veillonellaceae; g__Veillonella; s__uncultured_bacterium
OTU_1129	5	k__Bacteria; p__Proteobacteria; c__Gammaproteobacteria; o__Xanthomonadales; f__Xanthomonadaceae; g__Xanthomonas
OTU_1195	21	k__Bacteria; p__Firmicutes; c__Clostridia; o__Clostridiales; f__Clostridiaceae; g__Hathewaya; s__Clostridiaceae_bacterium
OTU_1225	20	k__Bacteria; p__Firmicutes; c__Bacilli; o__Mycoplasmatales; f__Mycoplasmataceae; g__Mycoplasma
OTU_1226	20	k__Bacteria; p__Proteobacteria; c__Gammaproteobacteria; o__Xanthomonadales; f__Xanthomonadaceae; g__Stenotrophomonas; s__Stenotrophomonas_maltophilia
OTU_1246	16	k__Bacteria; p__Proteobacteria; c__Gammaproteobacteria; o__Pasteurellales; f__Pasteurellaceae; g__Haemophilus
OTU_1247	19	k__Bacteria; p__Proteobacteria; c__Gammaproteobacteria; o__Burkholderiales; f__Nitrosomonadaceae; g__Ellin6067
OTU_1248	14	k__Bacteria; p__Proteobacteria; c__Alphaproteobacteria; o__Acetobacterales; f__Acetobacteraceae; g__Asaia
OTU_1249	19	k__Bacteria; p__Proteobacteria; c__Gammaproteobacteria; o__Pasteurellales; f__Pasteurellaceae; g__Haemophilus; s__uncultured_bacterium
OTU_1276	18	k__Bacteria; p__Bacteroidota; c__Bacteroidia; o__Bacteroidales; f__Prevotellaceae; g__Prevotella; s__uncultured_bacterium
OTU_1313	17	k__Bacteria; p__Firmicutes; c__Bacilli; o__Lactobacillales; f__Streptococcaceae; g__Streptococcus; s__Streptococcus_salivarius
OTU_1314	7	k__Bacteria; p__Firmicutes; c__Bacilli; o__Erysipelotrichales; f__Erysipelotrichaceae; g__Solobacterium
OTU_1315	2	k__Bacteria; p__Bacteroidota; c__Bacteroidia; o__Bacteroidales; f__Prevotellaceae; g__Prevotella; s__uncultured_bacterium
OTU_1353	16	k__Bacteria; p__Fusobacteriota; c__Fusobacteriia; o__Fusobacteriales; f__Leptotrichiaceae; g__Leptotrichia; s__uncultured_bacterium
OTU_1398	12	k__Bacteria; p__Bacteroidota; c__Bacteroidia; o__Flavobacteriales; f__Weeksellaceae; g__Chryseobacterium; s__Chryseobacterium_sp.
OTU_1399	4	k__Bacteria; p__Patescibacteria; c__Saccharimonadia; o__Saccharimonadales; f__Saccharimonadales; g__Saccharimonadales
OTU_1450	14	k__Bacteria; p__Proteobacteria; c__Alphaproteobacteria; o__Tistrellales; f__Geminicoccaceae; g__Candidatus_Alysiosphaera; s__uncultured_bacterium
OTU_1451	14	k__Bacteria; p__Bacteroidota; c__Bacteroidia; o__Bacteroidales; f__Porphyromonadaceae; g__Porphyromonas; s__uncultured_bacterium
OTU_1503	13	k__Bacteria; p__Actinobacteriota; c__Thermoleophilia; o__Solirubrobacterales; f__Solirubrobacteraceae
OTU_1504	13	k__Bacteria; p__Actinobacteriota; c__Actinobacteria; o__Actinomycetales; f__Actinomycetaceae; g__Actinomyces; s__uncultured_bacterium
OTU_1558	12	k__Bacteria; p__Firmicutes; c__Clostridia; o__Peptostreptococcales-Tissierellales; f__Peptostreptococcaceae; g__Peptostreptococcus
OTU_1636	11	k__Bacteria; p__Bacteroidota; c__Bacteroidia; o__Bacteroidales; f__Prevotellaceae; g__Prevotella; s__uncultured_bacterium
OTU_1637	3	k__Bacteria; p__Fusobacteriota; c__Fusobacteriia; o__Fusobacteriales; f__Leptotrichiaceae; g__Leptotrichia; s__uncultured_bacterium
OTU_1706	10	k__Bacteria; p__Bacteroidota; c__Bacteroidia; o__Bacteroidales; f__Prevotellaceae; g__Alloprevotella; s__uncultured_bacterium
OTU_1707	10	k__Bacteria; p__Spirochaetota; c__Spirochaetia; o__Spirochaetales; f__Spirochaetaceae; g__Treponema
OTU_1708	10	k__Bacteria; p__Fusobacteriota; c__Fusobacteriia; o__Fusobacteriales; f__Leptotrichiaceae; g__Leptotrichia; s__uncultured_bacterium
OTU_1792	9	k__Bacteria; p__Firmicutes; c__Clostridia; o__Lachnospirales; f__Lachnospiraceae; g__Roseburia; s__uncultured_bacterium
OTU_1793	9	k__Bacteria; p__Patescibacteria; c__Saccharimonadia; o__Saccharimonadales; f__Saccharimonadaceae; g__Candidatus_Saccharimonas; s__uncultured_bacterium
OTU_1794	9	k__Bacteria; p__Actinobacteriota; c__Actinobacteria; o__Actinomycetales; f__Actinomycetaceae; g__Actinomyces; s__uncultured_bacterium
OTU_1795	9	k__Bacteria; p__Bacteroidota; c__Bacteroidia; o__Bacteroidales; f__Prevotellaceae; g__Prevotella
OTU_1883	8	k__Bacteria; p__Proteobacteria; c__Alphaproteobacteria; o__Caulobacterales; f__Caulobacteraceae; g__Asticcacaulis
OTU_1884	8	k__Bacteria; p__Spirochaetota; c__Spirochaetia; o__Spirochaetales; f__Spirochaetaceae; g__Treponema
OTU_1990	7	k__Bacteria; p__Cyanobacteria; c__Cyanobacteriia; o__Chloroplast; f__Chloroplast; g__Chloroplast
OTU_1991	7	k__Bacteria; p__Proteobacteria; c__Alphaproteobacteria; o__Acetobacterales; f__Acetobacteraceae; g__Asaia
OTU_1992	7	k__Bacteria; p__Bacteroidota; c__Bacteroidia; o__Bacteroidales; f__Prevotellaceae; g__Prevotella; s__uncultured_bacterium
OTU_2128	6	k__Bacteria; p__Bacteroidota; c__Bacteroidia; o__Flavobacteriales; f__Flavobacteriaceae; g__Capnocytophaga; s__uncultured_bacterium
OTU_2129	6	k__Bacteria; p__Proteobacteria; c__Gammaproteobacteria
OTU_2130	6	k__Bacteria; p__Fusobacteriota; c__Fusobacteriia; o__Fusobacteriales; f__Fusobacteriaceae; g__Fusobacterium
OTU_2131	6	k__Bacteria; p__Proteobacteria; c__Alphaproteobacteria; o__Rhodobacterales; f__Rhodobacteraceae; g__Paracoccus
OTU_2277	5	k__Bacteria; p__Patescibacteria; c__Gracilibacteria; o__Absconditabacteriales_(SR1); f__Absconditabacteriales_(SR1); g__Absconditabacteriales_(SR1); s__uncultured_bacterium
OTU_2278	5	k__Bacteria; p__Firmicutes; c__Clostridia; o__Peptostreptococcales-Tissierellales; f__Peptostreptococcales-Tissierellales; g__Parvimonas
OTU_2279	5	k__Bacteria; p__Bacteroidota; c__Bacteroidia; o__Bacteroidales; f__Prevotellaceae; g__Alloprevotella; s__uncultured_bacterium
OTU_2280	5	k__Bacteria; p__Actinobacteriota; c__Actinobacteria; o__Pseudonocardiales; f__Pseudonocardiaceae; g__Pseudonocardia; s__uncultured_bacterium
OTU_2281	5	k__Bacteria; p__Firmicutes; c__Clostridia; o__Lachnospirales; f__Lachnospiraceae; g__Oribacterium
OTU_2282	5	k__Bacteria; p__Fusobacteriota; c__Fusobacteriia; o__Fusobacteriales; f__Leptotrichiaceae; g__Leptotrichia
OTU_2283	5	k__Bacteria; p__Actinobacteriota; c__Actinobacteria; o__Actinomycetales; f__Actinomycetaceae; g__Actinomyces
OTU_2479	4	k__Bacteria; p__Firmicutes; c__Clostridia; o__Clostridia_UCG-014; f__Clostridia_UCG-014; g__Clostridia_UCG-014; s__uncultured_bacterium
OTU_2480	4	k__Bacteria; p__Firmicutes; c__Bacilli; o__Bacillales; f__Bacillaceae; g__Bacillus; s__uncultured_bacterium
OTU_2481	4	k__Bacteria; p__Proteobacteria; c__Alphaproteobacteria; o__Rhodobacterales; f__Rhodobacteraceae; g__Paracoccus
OTU_2720	3	k__Bacteria; p__Firmicutes; c__Negativicutes; o__Veillonellales-Selenomonadales; f__Selenomonadaceae; g__Selenomonas; s__uncultured_bacterium
OTU_2721	3	k__Bacteria; p__Actinobacteriota; c__Actinobacteria; o__Micrococcales; f__Micrococcaceae; g__Glutamicibacter
OTU_2722	3	k__Bacteria; p__Actinobacteriota; c__Thermoleophilia; o__Solirubrobacterales; f__Solirubrobacteraceae; g__Solirubrobacter; s__uncultured_bacterium
OTU_2723	3	k__Bacteria; p__Firmicutes; c__Clostridia; o__Lachnospirales; f__Lachnospiraceae; g__Stomatobaculum; s__uncultured_bacterium
OTU_3060	2	k__Bacteria; p__Bacteroidota; c__Bacteroidia; o__Flavobacteriales; f__Flavobacteriaceae; g__Flavobacterium; s__uncultured_bacterium
OTU_3061	2	k__Bacteria; p__Proteobacteria; c__Alphaproteobacteria; o__Rhizobiales; f__Beijerinckiaceae; g__Microvirga
OTU_3062	2	k__Bacteria; p__Myxococcota; c__Polyangia; o__Polyangiales; f__BIrii41; g__BIrii41
OTU_3063	2	k__Bacteria; p__Firmicutes; c__Clostridia; o__Lachnospirales; f__Lachnospiraceae; g__Johnsonella; s__uncultured_bacterium
OTU_3064	2	k__Bacteria; p__Acidobacteriota; c__Acidobacteriae; o__Acidobacteriales; f__uncultured; g__uncultured
OTU_3065	2	k__Bacteria; p__Firmicutes; c__Clostridia; o__Clostridiales; f__Clostridiaceae; g__Clostridium_sensu_stricto_7; s__Clostridium_novyi
OTU_3066	2	k__Bacteria; p__Firmicutes; c__Clostridia; o__Lachnospirales; f__Lachnospiraceae; g__Lachnoclostridium; s__uncultured_bacterium

## Sheet: NIV1 unique ASVs
S5 Table. Shared and unique amplicon sequence variants (ASVs) in each Anopheles species/group.
k;Kingdom, p;Phylum, c;Class, o;Order, f;Family, g;Genus, s;Species
#OTU ID	Sequence count of each ASV in NIV1	Taxonomy
OTU_114	1315	k__Bacteria; p__Verrucomicrobiota; c__Verrucomicrobiae; o__Pedosphaerales; f__Pedosphaeraceae; g__Pedosphaeraceae; s__uncultured_bacterium
OTU_115	40	k__Bacteria; p__Firmicutes; c__Bacilli; o__Lactobacillales; f__Carnobacteriaceae; g__Carnobacterium; s__Carnobacterium_maltaromaticum
OTU_139	48	k__Bacteria; p__Firmicutes; c__Bacilli; o__Staphylococcales; f__Staphylococcaceae; g__Staphylococcus; s__uncultured_bacterium
OTU_185	655	k__Bacteria; p__Spirochaetota; c__Spirochaetia; o__Spirochaetales; f__Spirochaetaceae; g__uncultured; s__Spironema_culicis
OTU_212	529	k__Bacteria; p__Firmicutes; c__Bacilli; o__Bacillales; f__Sporolactobacillaceae; g__Sporolactobacillus; s__Sporolactobacillus_inulinus
OTU_359	228	k__Bacteria; p__Firmicutes; c__Bacilli; o__Bacillales; f__Planococcaceae; g__Solibacillus; s__uncultured_bacterium
OTU_379	211	k__Bacteria; p__Firmicutes; c__Bacilli; o__Bacillales; f__Planococcaceae; g__Solibacillus; s__uncultured_bacterium
OTU_383	204	k__Bacteria; p__Planctomycetota; c__Planctomycetes; o__Pirellulales; f__Pirellulaceae; g__uncultured; s__metagenome
OTU_384	10	k__Bacteria; p__Firmicutes; c__Bacilli; o__Bacillales; f__Bacillaceae; g__Oceanobacillus; s__uncultured_bacterium
OTU_404	14	k__Bacteria; p__Firmicutes; c__Negativicutes; o__Veillonellales-Selenomonadales; f__Sporomusaceae; g__uncultured; s__uncultured_bacterium
OTU_410	49	k__Bacteria; p__Proteobacteria; c__Gammaproteobacteria; o__Enterobacterales; f__Enterobacteriaceae; g__Enterobacter
OTU_422	6	k__Bacteria; p__Proteobacteria; c__Alphaproteobacteria; o__Rhizobiales; f__Beijerinckiaceae; g__Microvirga
OTU_450	142	k__Bacteria; p__Planctomycetota; c__Planctomycetes; o__Pirellulales; f__Pirellulaceae; g__uncultured
OTU_453	4	k__Bacteria; p__Actinobacteriota; c__Actinobacteria; o__Propionibacteriales; f__Nocardioidaceae; g__Nocardioides
OTU_549	93	k__Bacteria; p__Proteobacteria; c__Gammaproteobacteria; o__Legionellales; f__Legionellaceae; g__Legionella; s__Legionella_pneumophila
OTU_580	2	k__Bacteria; p__Chloroflexi; c__Anaerolineae; o__Caldilineales; f__Caldilineaceae; g__uncultured; s__uncultured_bacterium
OTU_666	70	k__Bacteria; p__Proteobacteria; c__Gammaproteobacteria; o__Burkholderiales; f__Comamonadaceae; g__Azohydromonas
OTU_962	35	k__Bacteria; p__Proteobacteria; c__Alphaproteobacteria; o__Rhizobiales; f__Devosiaceae; g__Devosia
OTU_974	2	k__Bacteria; p__Planctomycetota; c__Planctomycetes; o__Gemmatales; f__Gemmataceae; g__Gemmata
OTU_1015	31	k__Bacteria; p__Actinobacteriota; c__Thermoleophilia; o__Solirubrobacterales; f__67-14; g__67-14; s__uncultured_bacterium
OTU_1016	6	k__Bacteria; p__Proteobacteria; c__Gammaproteobacteria; o__Vibrionales; f__Vibrionaceae; g__Vibrio
OTU_1250	19	k__Bacteria; p__Actinobacteriota; c__Actinobacteria; o__Micrococcales; f__Demequinaceae; g__Demequina
OTU_1277	18	k__Bacteria; p__Dependentiae; c__Babeliae; o__Babeliales; f__Babeliales; g__Babeliales
OTU_1316	17	k__Bacteria; p__Proteobacteria; c__Alphaproteobacteria; o__Rhodobacterales; f__Rhodobacteraceae; g__Paracoccus
OTU_1354	16	k__Bacteria; p__Firmicutes; c__Bacilli; o__Bacillales; f__Planococcaceae; g__Lysinibacillus
OTU_1400	15	k__Bacteria; p__Proteobacteria; c__Alphaproteobacteria; o__Rhizobiales; f__Hyphomicrobiaceae; g__Hyphomicrobium; s__uncultured_bacterium
OTU_1559	12	k__Bacteria; p__Planctomycetota; c__Planctomycetes; o__Pirellulales; f__Pirellulaceae; g__Rhodopirellula
OTU_1638	11	k__Bacteria; p__Proteobacteria; c__Gammaproteobacteria; o__Enterobacterales; f__Enterobacteriaceae; g__Salmonella; s__Salmonella_enterica
OTU_1709	10	k__Bacteria; p__Proteobacteria; c__Alphaproteobacteria; o__Acetobacterales; f__Acetobacteraceae; g__Asaia; s__Asaia_krungthepensis
OTU_1796	3	k__Bacteria; p__Proteobacteria; c__Alphaproteobacteria; o__Rhizobiales; f__Beijerinckiaceae; g__Bosea
OTU_2284	5	k__Bacteria; p__Bacteroidota; c__Bacteroidia; o__Chitinophagales; f__Chitinophagaceae; g__Terrimonas; s__uncultured_bacterium
OTU_2285	5	k__Bacteria; p__Actinobacteriota; c__Actinobacteria; o__Corynebacteriales; f__Corynebacteriaceae; g__Corynebacterium; s__uncultured_bacterium
OTU_2482	4	k__Bacteria; p__Firmicutes; c__Bacilli; o__Lactobacillales; f__Streptococcaceae; g__Streptococcus
OTU_2724	3	k__Bacteria; p__Proteobacteria; c__Alphaproteobacteria; o__Acetobacterales; f__Acetobacteraceae; g__Craurococcus-Caldovatus; s__uncultured_bacterium
OTU_2725	3	k__Bacteria; p__Actinobacteriota; c__Actinobacteria; o__Micrococcales; f__Intrasporangiaceae; g__Ornithinimicrobium
OTU_2726	3	k__Bacteria; p__Proteobacteria; c__Gammaproteobacteria; o__Enterobacterales; f__Thorselliaceae
OTU_3067	2	k__Bacteria; p__Firmicutes; c__Clostridia; o__Peptostreptococcales-Tissierellales; f__Peptostreptococcaceae; g__Romboutsia; s__uncultured_bacterium
OTU_3068	2	k__Bacteria; p__Proteobacteria; c__Alphaproteobacteria; o__Rhizobiales; f__Rhizobiaceae
OTU_3069	2	k__Bacteria; p__Firmicutes; c__Bacilli; o__Bacillales; f__Bacillaceae; g__Oceanobacillus

## Sheet: NIV2 unique ASVs
S5 Table. Shared and unique amplicon sequence variants (ASVs) in each Anopheles species/group.
k;Kingdom, p;Phylum, c;Class, o;Order, f;Family, g;Genus, s;Species
#OTU ID	Sequence count of each ASV in NIV2	Taxonomy
OTU_110	5	k__Bacteria; p__Cyanobacteria; c__Cyanobacteriia; o__Chloroplast; f__Chloroplast; g__Chloroplast
OTU_165	7	k__Bacteria; p__Bacteroidota; c__Bacteroidia; o__Sphingobacteriales; f__env.OPS_17; g__env.OPS_17; s__uncultured_bacterium
OTU_182	22	k__Bacteria; p__Proteobacteria; c__Gammaproteobacteria; o__Burkholderiales; f__Hydrogenophilaceae; g__Hydrogenophilus
OTU_331	262	k__Bacteria; p__Proteobacteria; c__Gammaproteobacteria; o__Enterobacterales; f__Enterobacteriaceae; g__Citrobacter; s__Citrobacter_rodentium
OTU_399	185	k__Bacteria; p__Spirochaetota; c__Spirochaetia; o__Spirochaetales; f__Spirochaetaceae; g__uncultured; s__Spironema_culicis
OTU_449	133	k__Bacteria; p__Firmicutes; c__Bacilli; o__Lactobacillales; f__Carnobacteriaceae; g__Carnobacterium
OTU_462	133	k__Bacteria; p__Actinobacteriota; c__Actinobacteria; o__Propionibacteriales; f__Propionibacteriaceae; g__Cutibacterium; s__uncultured_bacterium
OTU_526	110	k__Bacteria; p__Spirochaetota; c__Spirochaetia; o__Spirochaetales; f__Spirochaetaceae; g__uncultured; s__Spironema_culicis
OTU_550	99	k__Bacteria; p__Actinobacteriota; c__Actinobacteria; o__Propionibacteriales; f__Propionibacteriaceae; g__Cutibacterium; s__uncultured_bacterium
OTU_573	92	k__Bacteria; p__Proteobacteria; c__Gammaproteobacteria; o__Burkholderiales; f__Alcaligenaceae; g__Castellaniella
OTU_677	68	k__Bacteria; p__Proteobacteria; c__Gammaproteobacteria; o__Enterobacterales; f__Morganellaceae; g__Providencia
OTU_731	60	k__Bacteria; p__Actinobacteriota; c__Actinobacteria; o__Corynebacteriales; f__Corynebacteriaceae; g__Lawsonella; s__uncultured_bacterium
OTU_788	6	k__Bacteria; p__Proteobacteria; c__Alphaproteobacteria; o__Rhizobiales; f__Beijerinckiaceae; g__Methylobacterium-Methylorubrum
OTU_963	16	k__Bacteria; p__Firmicutes; c__Bacilli; o__Lactobacillales; f__Streptococcaceae; g__Streptococcus; s__uncultured_bacterium
OTU_996	32	k__Bacteria; p__Proteobacteria; c__Alphaproteobacteria; o__Sphingomonadales; f__Sphingomonadaceae; g__Sphingomonas
OTU_1241	3	k__Bacteria; p__Proteobacteria; c__Alphaproteobacteria; o__Rhodobacterales; f__Rhodobacteraceae; g__Paracoccus
OTU_1248	5	k__Bacteria; p__Proteobacteria; c__Alphaproteobacteria; o__Acetobacterales; f__Acetobacteraceae; g__Asaia
OTU_1398	3	k__Bacteria; p__Bacteroidota; c__Bacteroidia; o__Flavobacteriales; f__Weeksellaceae; g__Chryseobacterium; s__Chryseobacterium_sp.
OTU_1886	8	k__Bacteria; p__Actinobacteriota; c__Actinobacteria; o__Pseudonocardiales; f__Pseudonocardiaceae; g__Pseudonocardia; s__Pseudonocardia_sp.
OTU_1993	7	k__Bacteria; p__Elusimicrobiota; c__Lineage_IIa; o__Lineage_IIa; f__Lineage_IIa; g__Lineage_IIa; s__uncultured_bacterium
OTU_2132	6	k__Bacteria; p__Planctomycetota; c__Planctomycetes; o__Planctomycetales; f__uncultured; g__uncultured
OTU_2133	6	k__Bacteria; p__Firmicutes; c__Bacilli; o__Bacillales; f__Planococcaceae; g__Chryseomicrobium
OTU_2286	5	k__Bacteria; p__Proteobacteria; c__Gammaproteobacteria; o__Burkholderiales; f__Comamonadaceae; g__Diaphorobacter; s__uncultured_bacterium
OTU_2287	5	k__Bacteria; p__Actinobacteriota; c__Actinobacteria; o__Propionibacteriales; f__Nocardioidaceae; g__Nocardioides
OTU_2727	3	k__Bacteria; p__Proteobacteria; c__Gammaproteobacteria; o__Pseudomonadales; f__Moraxellaceae; g__Acinetobacter
OTU_2728	3	k__Bacteria; p__Firmicutes; c__Bacilli; o__Bacillales; f__Bacillaceae; g__Bacillus
OTU_3070	2	k__Bacteria; p__Actinobacteriota; c__Actinobacteria; o__Propionibacteriales; f__Propionibacteriaceae; g__Cutibacterium; s__uncultured_bacterium
OTU_3071	2	k__Bacteria; p__Gemmatimonadota; c__Gemmatimonadetes; o__Gemmatimonadales; f__Gemmatimonadaceae; g__Gemmatimonas

[truncated: 11 more sheets: NIV3 unique ASVs, NIV4 unique ASVs, NIV5 unique ASVs, PHI1 unique ASVs, PHI2 unique ASVs, PHI3 unique ASVs, PHI4 unique ASVs, VAG1 unique ASVs, VAG2 unique ASVs, VAG3 unique ASVs, VAG4 unique ASVs]
